# Supplementary material for: Syntheses and structures of a nitro­gen-rich pyrimidine triazole ligand and its CuI and AgI complexes
Source: Acta Crystallogr E Crystallogr Commun. 2025 Oct 31;81(Pt 11):1099–105. doi: 10.1107/S2056989025009454 (PMC12589829; doi:10.1107/S2056989025009454)
Supplement: Supplementary file 2 [file e-81-01099-Isup2.hkl]

data_I
_computing_structure_refinement   'olex2.refine 1.5 (Bourhis et al., 2015)'
_shelx_refln_list_code            4
loop_
  _space_group_symop_id
  _space_group_symop_operation_xyz
  1  x,y,z
  2  -x,y+1/2,-z+1/2
  3  -x,-y,-z
  4  x,-y-1/2,z-1/2

_space_group_crystal_system       monoclinic
_space_group_IT_number            14
_space_group_name_H-M_alt         'P 1 21/c 1'
_space_group_name_Hall            '-P 2ybc'
_symmetry_space_group_name_H-M    'P 1 21/c 1'
_symmetry_space_group_name_Hall   '-P 2ybc'
_symmetry_Int_Tables_number       14
_cell_length_a                    10.99556(14)
_cell_length_b                    14.2664(2)
_cell_length_c                    22.1652(3)
_cell_angle_alpha                 90
_cell_angle_beta                  95.5049(12)
_cell_angle_gamma                 90
_cell_volume                      3460.94(8)
loop_
  _refln_index_h
  _refln_index_k
  _refln_index_l
  _refln_F_squared_calc
  _refln_F_squared_meas
  _refln_F_squared_sigma
  _refln_F_squared_weight
  _refln_observed_status
-13 0 2 6.905 3.336 3.639 240.527 o
-13 0 4 3.020 0.530 6.705 73.024 o
-13 0 6 1421.860 1414.240 34.558 2.442 o
-13 0 8 22.737 17.464 4.333 161.055 o
-13 0 10 1.784 2.464 3.730 234.205 o
-13 1 1 162.345 167.717 5.527 74.519 o
-13 1 2 18.374 17.289 2.620 396.462 o
-13 1 3 145.169 145.692 6.078 67.263 o
-13 1 4 36.240 33.039 3.932 180.067 o
-13 1 5 8.591 10.081 3.313 281.565 o
-13 1 6 585.118 572.841 14.173 12.958 o
-13 1 7 182.954 183.001 8.188 40.012 o
-13 1 8 57.846 51.486 4.297 143.379 o
-13 1 9 79.882 71.468 3.791 159.523 o
-13 1 10 25.427 29.433 3.340 247.580 o
-13 1 11 4.289 6.255 3.324 287.943 o
-13 2 1 131.137 129.615 4.265 113.708 o
-13 2 2 0.723 4.964 2.341 582.939 o
-13 2 3 94.722 97.138 6.967 58.461 o
-13 2 4 127.555 118.108 4.491 108.270 o
-13 2 5 10.943 10.473 2.970 340.316 o
-13 2 6 178.636 163.379 5.720 69.803 o
-13 2 7 92.887 90.862 4.397 122.607 o
-13 2 8 402.760 407.587 10.444 22.759 o
-13 2 9 44.127 47.301 4.456 140.195 o
-13 2 10 61.831 65.468 6.839 63.502 o
-13 2 11 24.765 17.320 4.954 125.163 o
-13 3 1 258.611 236.004 6.403 52.828 o
-13 3 2 276.722 268.217 7.465 41.618 o
-13 3 3 17.447 21.791 3.698 216.872 o
-13 3 4 275.904 264.223 10.428 24.963 o
-13 3 5 407.889 390.530 14.975 12.687 o
-13 3 6 283.219 273.061 8.318 35.367 o
-13 3 7 8.752 10.537 3.253 290.802 o
-13 3 8 1757.790 1632.860 90.851 0.390 o
-13 4 1 34.657 29.716 4.367 151.637 o
-13 4 2 370.781 348.107 9.073 28.886 o
-13 4 3 242.878 247.585 9.281 30.825 o
-13 4 4 106.580 110.804 11.146 24.760 o
-13 4 5 112.017 104.724 4.858 101.070 o
-13 4 6 1.562 2.956 2.307 600.778 o
-13 4 7 8.475 3.703 3.425 268.252 o
-13 4 8 128.942 127.626 7.940 44.741 o
-13 4 9 4.659 9.496 4.337 170.645 o
-13 5 1 138.510 120.515 8.639 38.504 o
-13 5 2 59.113 58.740 6.516 69.756 o
-13 5 3 224.968 211.585 8.014 39.773 o
-13 5 4 0.583 -1.462 2.928 383.108 o
-13 5 5 93.935 81.487 4.131 135.008 o
-13 5 6 36.390 36.873 5.360 104.014 o
-13 5 7 275.302 242.961 11.592 20.993 o
-12 0 2 0.138 -1.398 6.474 78.601 o
-12 0 4 38.276 39.562 6.787 67.001 o
-12 0 6 844.238 828.876 30.564 3.244 o
-12 0 8 4.152 3.080 5.524 106.944 o
-12 0 10 369.068 381.089 16.315 11.025 o
-12 0 12 74.878 65.704 6.588 66.915 o
-12 0 14 102.721 127.590 10.724 26.546 o
-12 1 1 92.539 88.245 5.195 95.688 o
-12 1 2 338.585 343.793 9.069 29.461 o
-12 1 3 80.029 82.804 4.949 105.959 o
-12 1 4 0.692 1.354 3.043 353.146 o
-12 1 5 3.355 3.416 3.533 258.467 o
-12 1 6 1.801 8.530 5.099 125.172 o
-12 1 7 32.422 34.329 9.083 38.693 o
-12 1 8 29.247 14.530 6.293 79.304 o
-12 1 9 27.690 30.559 4.252 161.657 o
-12 1 10 497.137 523.300 12.274 16.779 o
-12 1 11 10.474 10.052 4.616 148.883 o
-12 1 12 17.563 15.157 3.170 289.185 o
-12 1 13 233.680 229.431 8.504 35.816 o
-12 1 14 427.045 442.443 14.305 13.559 o
-12 1 15 15.276 13.781 3.922 198.893 o
-12 2 1 46.425 47.444 4.382 143.347 o
-12 2 2 362.976 366.530 9.345 27.647 o
-12 2 3 5.209 3.482 3.521 258.077 o
-12 2 4 201.480 196.141 6.830 51.948 o
-12 2 5 67.085 63.773 4.503 128.517 o
-12 2 6 104.194 93.709 5.951 75.465 o
-12 2 7 22.795 21.967 4.277 163.943 o
-12 2 8 333.687 342.617 9.923 25.798 o
-12 2 9 1.407 6.329 4.464 163.366 o
-12 2 10 15.388 25.093 3.803 206.456 o
-12 2 11 46.533 46.526 4.315 147.226 o
-12 2 12 105.749 104.141 6.832 59.582 o
-12 2 13 93.437 82.661 5.820 79.948 o
-12 2 14 84.462 77.592 8.451 42.181 o
-12 2 15 28.491 30.970 4.136 169.280 o
-12 3 1 156.002 165.894 6.321 61.926 o
-12 3 2 1630.360 1603.730 24.607 4.173 o
-12 3 3 1.534 1.501 3.490 267.878 o
-12 3 4 281.596 290.967 16.396 11.237 o
-12 3 5 777.610 751.153 19.449 7.291 o
-12 3 6 237.349 243.149 8.331 36.731 o
-12 3 7 32.017 41.434 6.088 82.581 o
-12 3 8 1055.500 1060.460 24.813 4.555 o
-12 3 9 16.831 17.608 4.093 181.784 o
-12 3 10 13.934 9.678 4.295 169.436 o
-12 3 11 24.576 20.373 7.361 58.802 o
-12 3 12 43.062 38.724 4.045 167.077 o
-12 3 13 3.457 3.536 3.061 341.656 o
-12 3 14 3.031 3.081 5.370 113.340 o
-12 4 1 22.854 21.462 3.038 298.823 o
-12 4 2 597.869 600.100 15.927 10.666 o
-12 4 3 17.192 21.204 3.890 198.253 o
-12 4 4 1.634 -0.362 4.308 176.771 o
-12 4 5 3774.110 3657.990 65.960 0.667 o
-12 4 6 0.010 1.250 4.004 205.077 o
-12 4 7 9.072 14.201 4.441 160.097 o
-12 4 8 344.394 356.583 11.170 21.241 o
-12 4 9 46.809 46.336 4.013 165.757 o
-12 4 10 126.709 143.912 14.254 15.390 o
-12 4 11 469.139 464.215 15.167 12.117 o
-12 4 12 491.626 513.110 15.052 12.133 o
-12 4 13 79.444 69.435 4.806 112.476 o
-12 5 1 103.834 107.185 4.939 99.829 o
-12 5 2 86.101 97.438 4.837 107.185 o
-12 5 3 387.225 380.199 8.954 28.904 o
-12 5 4 841.102 836.220 17.822 8.252 o
-12 5 5 317.013 324.027 9.136 29.661 o
-12 5 6 74.457 77.281 6.929 60.852 o
-12 5 7 0.227 -0.430 3.356 292.203 o
-12 5 8 18.288 19.327 5.936 89.716 o
-12 5 9 0.067 3.931 2.701 445.049 o
-12 5 10 50.163 49.302 4.450 138.251 o
-12 5 11 300.176 281.067 10.064 26.039 o
-12 5 12 0.248 4.838 3.384 284.251 o
-12 6 1 41.327 48.153 4.224 154.249 o
-12 6 2 21.711 28.231 4.094 176.362 o
-12 6 3 365.227 365.081 8.355 32.384 o
-12 6 4 180.538 178.518 5.738 68.699 o
-12 6 5 28.611 31.825 3.343 242.938 o
-12 6 6 290.381 280.788 6.947 45.190 o
-12 6 7 82.313 81.825 5.532 88.336 o
-12 6 8 416.617 387.449 10.599 22.221 o
-12 6 9 733.303 680.149 15.132 11.102 o
-12 6 10 1755.260 1718.840 39.395 1.878 o
-12 6 11 11.832 12.919 5.019 125.936 o
-12 7 1 1.012 1.379 3.446 275.348 o
-12 7 2 61.821 61.637 4.566 127.433 o
-12 7 3 195.282 182.072 6.044 62.714 o
-12 7 4 1.231 3.483 2.917 380.246 o
-12 7 5 19.752 16.296 3.084 299.482 o
-12 7 6 58.231 53.861 3.748 176.711 o
-12 7 7 2.763 5.252 3.134 326.024 o
-12 7 8 48.670 42.454 4.560 134.184 o
-12 7 9 149.142 133.375 6.601 59.370 o
-12 7 10 53.076 46.731 3.946 167.298 o
-12 8 1 30.680 29.168 4.469 147.088 o
-12 8 2 395.369 359.939 19.935 7.644 o
-12 8 3 1.096 3.981 3.602 250.781 o
-12 8 4 110.300 85.679 4.390 119.207 o
-12 8 5 56.456 43.376 3.800 176.618 o
-12 8 6 123.039 107.239 10.591 27.041 o
-12 8 7 13.951 9.359 3.035 322.872 o
-11 0 2 16.795 13.097 6.815 69.089 o
-11 0 4 87.456 83.647 7.164 56.460 o
-11 0 6 529.702 551.158 30.916 3.280 o
-11 0 8 9.013 9.025 10.706 28.573 o
-11 0 10 49.206 52.333 6.513 70.891 o
-11 0 12 196.408 208.997 9.466 30.948 o
-11 0 14 564.167 564.685 16.593 10.076 o
-11 0 16 672.972 679.249 20.510 6.807 o
-11 0 18 300.557 312.369 15.533 12.318 o
-11 1 1 395.333 395.919 10.971 21.230 o
-11 1 2 145.954 144.970 11.511 22.794 o
-11 1 3 135.507 122.433 13.827 16.312 o
-11 1 4 221.067 223.790 10.536 25.393 o
-11 1 5 0.054 4.388 4.431 166.817 o
-11 1 6 128.995 132.422 13.571 16.907 o
-11 1 7 32.285 29.156 6.071 83.685 o
-11 1 8 15.171 22.918 7.890 51.754 o
-11 1 9 108.545 114.038 7.030 56.330 o
-11 1 10 58.626 65.325 5.238 101.777 o
-11 1 11 16.520 16.573 3.981 191.826 o
-11 1 12 35.627 41.726 4.951 119.625 o
-11 1 13 263.330 255.313 7.448 42.404 o
-11 1 14 7.006 6.737 3.774 222.714 o
-11 1 15 0.090 4.908 4.768 144.121 o
-11 1 16 276.491 279.210 9.693 27.993 o
-11 1 17 259.016 250.808 10.405 25.328 o
-11 1 18 525.873 521.894 21.808 6.298 o
-11 2 1 10.745 13.168 4.349 166.066 o
-11 2 2 865.241 876.265 17.402 8.494 o
-11 2 3 0.018 0.632 4.225 184.469 o
-11 2 4 128.212 137.462 7.372 50.545 o
-11 2 5 66.785 65.765 7.889 48.723 o
-11 2 6 149.530 165.027 8.196 41.173 o
-11 2 7 6.910 10.460 4.788 139.802 o
-11 2 8 59.568 60.001 7.695 51.446 o
-11 2 9 173.252 183.538 8.366 38.883 o
-11 2 10 267.536 272.995 7.941 38.275 o
-11 2 11 37.829 31.100 4.179 162.069 o
-11 2 12 47.671 50.982 4.445 138.988 o
-11 2 13 102.711 101.323 6.811 60.162 o
-11 2 14 0.126 2.994 4.152 190.189 o
-11 2 15 82.507 78.098 5.255 96.275 o
-11 2 16 66.688 68.603 5.445 93.832 o
-11 2 17 57.572 57.726 4.584 128.287 o
-11 2 18 87.529 76.796 5.310 94.008 o
-11 3 1 40.818 38.418 4.045 168.162 o
-11 3 2 4909.450 4888.700 62.806 0.681 o
-11 3 3 416.724 408.083 11.630 19.171 o
-11 3 4 624.158 607.925 13.512 13.731 o
-11 3 5 78.798 80.296 8.487 41.985 o
-11 3 6 156.884 159.273 7.985 42.867 o
-11 3 7 85.669 86.060 6.413 68.463 o
-11 3 8 88.844 98.784 7.559 50.945 o
-11 3 9 11.572 8.785 5.182 118.923 o
-11 3 10 6.175 3.778 4.932 133.121 o
-11 3 11 99.260 101.339 5.251 92.133 o
-11 3 12 4.041 6.265 3.087 332.510 o
-11 3 13 15.153 19.663 4.140 178.393 o
-11 3 14 189.625 198.475 7.941 41.600 o
-11 3 15 185.653 182.471 7.314 47.786 o
-11 3 16 30.787 31.188 4.153 166.921 o
-11 3 17 244.651 221.821 7.257 45.280 o
-11 4 1 66.129 78.320 4.994 107.523 o
-11 4 2 84.998 78.326 5.857 80.263 o
-11 4 3 22.515 20.030 4.607 143.508 o
-11 4 4 292.345 320.871 12.213 18.813 o
-11 4 5 3960.490 3925.130 62.740 0.720 o
-11 4 6 0.256 0.283 4.405 169.640 o
-11 4 7 466.061 458.569 12.745 16.158 o
-11 4 8 615.927 605.317 14.885 11.841 o
-11 4 9 43.051 37.403 5.099 112.359 o
-11 4 10 198.356 205.436 9.541 30.540 o
-11 4 11 37.882 33.448 3.865 184.392 o
-11 4 12 649.295 665.811 13.104 14.145 o
-11 4 13 41.132 43.808 3.845 181.294 o
-11 4 14 22.516 18.488 3.115 288.975 o
-11 4 15 15.675 14.250 3.339 266.452 o
-11 4 16 0.611 0.819 3.074 346.715 o
-11 5 1 895.807 900.038 17.488 8.358 o
-11 5 2 341.158 328.629 12.336 18.159 o
-11 5 3 49.509 48.677 4.579 132.088 o
-11 5 4 964.365 984.197 23.826 4.957 o
-11 5 5 1913.650 1933.700 34.305 2.342 o
-11 5 6 494.000 503.874 13.172 15.089 o
-11 5 7 318.474 334.473 11.957 19.269 o
-11 5 8 61.000 62.508 5.362 97.644 o
-11 5 9 42.395 53.485 6.069 81.234 o
-11 5 10 767.203 790.940 19.489 7.255 o
-11 5 11 45.913 57.591 11.704 23.368 o
-11 5 12 607.169 605.705 15.391 11.247 o
-11 5 13 352.305 340.667 10.286 24.202 o
-11 5 14 4.503 1.134 3.190 315.419 o
-11 5 15 122.100 110.971 7.660 48.155 o
-11 6 1 746.290 747.195 14.702 11.467 o
-11 6 2 240.782 234.518 7.514 42.954 o
-11 6 3 821.234 821.346 17.793 8.317 o
-11 6 4 51.132 58.218 5.331 100.621 o
-11 6 5 45.162 53.697 5.315 102.541 o
-11 6 6 187.212 186.342 7.680 44.149 o
-11 6 7 9.548 12.392 4.234 175.592 o
-11 6 8 45.407 51.163 6.867 64.633 o
-11 6 9 560.768 568.085 13.124 14.722 o
-11 6 10 187.749 187.452 10.383 26.674 o
-11 6 11 59.780 53.742 5.208 103.599 o
-11 6 12 5.428 11.070 4.839 137.327 o
-11 6 13 1067.460 1075.990 30.077 3.250 o
-11 6 14 294.232 264.097 9.747 27.601 o
-11 6 15 8.721 6.597 4.609 150.577 o
-11 7 1 71.357 63.316 4.265 138.582 o
-11 7 2 36.116 32.499 4.463 144.981 o
-11 7 3 1020.410 1008.930 20.004 6.553 o
-11 7 4 519.606 527.877 13.716 13.991 o
-11 7 5 176.797 182.233 7.258 48.738 o
-11 7 6 2.267 2.587 3.845 220.025 o
-11 7 7 239.638 253.042 8.800 33.561 o
-11 7 8 26.992 32.716 5.403 104.541 o
-11 7 9 95.678 96.466 5.151 95.819 o
-11 7 10 642.205 633.530 16.387 10.044 o
-11 7 11 405.093 390.363 10.999 21.085 o
-11 7 12 25.793 27.341 7.276 59.860 o
-11 7 13 1294.710 1265.760 30.353 3.114 o
-11 7 14 320.527 303.299 9.837 26.579 o
-11 8 1 193.055 189.938 12.345 19.557 o
-11 8 2 4.333 2.502 4.775 142.641 o
-11 8 3 22.472 33.486 13.789 17.141 o
-11 8 4 22.890 38.318 5.948 87.575 o
-11 8 5 19.505 26.634 5.646 97.979 o
-11 8 6 755.829 768.714 21.717 6.053 o
-11 8 7 778.608 775.461 18.103 8.189 o
-11 8 8 233.413 238.284 10.446 25.535 o
-11 8 9 26.903 32.370 4.278 159.861 o
-11 8 10 178.556 201.625 8.945 34.462 o
-11 8 11 642.092 626.167 14.208 12.617 o
-11 8 12 36.578 30.946 6.737 68.389 o
-11 8 13 325.026 289.547 13.541 15.659 o
-11 9 1 10.627 17.530 4.026 191.087 o
-11 9 2 14.492 16.919 4.237 171.821 o
-11 9 3 107.506 96.470 6.611 63.092 o
-11 9 4 93.042 84.569 5.266 93.861 o
-11 9 5 166.153 162.446 8.197 40.715 o
-11 9 6 20.592 29.946 6.109 84.004 o
-11 9 7 109.820 96.498 6.411 66.227 o
-11 9 8 222.270 224.922 9.052 32.692 o
-11 9 9 38.616 34.291 3.710 196.577 o
-11 9 10 7.691 9.905 2.768 395.287 o
-11 9 11 163.757 135.164 11.470 22.826 o
-11 10 1 114.719 117.656 5.934 73.666 o
-11 10 2 81.375 78.576 4.583 119.530 o
-11 10 3 13.205 10.963 3.953 198.177 o
-11 10 4 13.643 13.862 3.143 300.081 o
-11 10 5 0.028 -0.670 2.967 374.307 o
-11 10 6 42.190 45.361 5.689 91.905 o
-11 10 7 10.226 12.579 3.278 283.375 o
-11 10 8 1030.450 876.709 30.120 3.278 o
-10 0 2 48.679 38.428 6.987 62.788 o
-10 0 4 82.040 79.490 6.726 63.541 o
-10 0 6 16.017 29.390 5.567 100.966 o
-10 0 8 9.795 12.135 5.051 125.031 o
-10 0 10 685.271 709.999 31.841 3.053 o
-10 0 12 19.155 21.543 5.883 91.002 o
-10 0 14 384.204 387.457 13.114 16.009 o
-10 0 16 701.929 740.498 23.886 5.163 o
-10 0 18 0.097 -4.218 5.564 106.448 o
-10 0 20 135.828 167.679 11.426 23.093 o
-10 1 1 151.192 140.812 6.648 58.374 o
-10 1 2 149.697 160.664 8.345 39.997 o
-10 1 3 152.632 152.944 6.349 62.172 o
-10 1 4 252.331 257.970 8.714 33.769 o
-10 1 5 22.988 22.337 3.394 246.840 o
-10 1 6 111.520 119.159 6.254 67.946 o
-10 1 7 255.373 255.436 6.756 48.881 o
-10 1 8 495.560 506.468 10.239 21.982 o
-10 1 9 158.053 158.272 6.414 60.697 o
-10 1 10 19.468 20.251 4.683 140.121 o
-10 1 11 7.999 7.922 3.930 204.938 o
-10 1 12 179.170 177.965 6.808 53.760 o
-10 1 13 676.203 687.668 13.326 13.643 o
-10 1 14 52.490 54.202 4.290 145.129 o
-10 1 15 20.754 20.119 4.011 185.741 o
-10 1 16 181.176 192.391 10.655 25.541 o
-10 1 17 299.013 305.605 11.076 22.171 o
-10 1 18 205.232 215.633 10.912 24.114 o
-10 1 19 9.905 11.100 3.926 202.937 o
-10 1 20 186.540 200.220 7.094 49.657 o
-10 2 1 331.898 335.267 8.696 31.522 o
-10 2 2 240.492 228.230 8.722 34.283 o
-10 2 3 85.464 95.573 5.900 78.324 o
-10 2 4 10.916 12.941 4.059 189.368 o
-10 2 5 57.318 55.113 4.183 149.198 o
-10 2 6 56.457 57.523 4.704 123.250 o
-10 2 7 0.594 3.109 4.008 203.667 o
-10 2 8 157.373 155.303 6.404 60.970 o
-10 2 9 3.325 7.333 3.771 225.868 o
-10 2 10 29.137 31.867 4.576 141.073 o
-10 2 11 0.005 3.047 4.069 198.041 o
-10 2 12 9.430 9.718 3.848 211.669 o
-10 2 13 3.095 1.165 3.773 228.308 o
-10 2 14 3.002 4.768 4.318 174.030 o
-10 2 15 413.975 410.000 13.262 15.515 o
-10 2 16 115.885 86.118 12.513 19.940 o
-10 2 17 58.963 58.153 5.880 83.763 o
-10 2 18 37.336 40.181 4.353 149.557 o
-10 2 19 66.691 63.843 5.010 108.230 o
-10 2 20 121.611 126.242 6.836 57.924 o
-10 3 1 150.012 158.057 6.981 53.647 o
-10 3 2 1706.650 1710.930 29.383 3.107 o
-10 3 3 54.310 62.040 5.721 88.245 o
-10 3 4 0.381 -1.570 3.654 246.402 o
-10 3 5 31.709 25.424 3.859 190.754 o
-10 3 6 647.069 631.099 13.183 14.105 o
-10 3 7 1.913 7.480 3.841 218.876 o
-10 3 8 3.946 5.670 3.679 237.167 o
-10 3 9 751.927 759.419 21.125 6.357 o
-10 3 10 136.500 131.269 9.092 35.125 o
-10 3 11 282.132 271.417 9.645 28.190 o
-10 3 12 341.355 328.407 8.055 34.990 o
-10 3 13 105.155 120.591 6.270 68.117 o
-10 3 14 40.898 46.627 4.957 117.562 o
-10 3 15 18.545 22.051 3.975 189.544 o
-10 3 16 121.971 123.512 7.128 54.104 o
-10 3 17 30.452 32.726 7.331 58.578 o
-10 3 18 13.131 16.202 4.287 168.858 o
-10 3 19 2.274 -0.239 3.402 281.790 o
-10 3 20 54.683 54.385 4.668 125.690 o
-10 4 1 13.786 12.368 4.078 186.228 o
-10 4 2 1120.060 1103.180 19.270 6.778 o
-10 4 3 0.437 1.907 3.527 263.398 o
-10 4 4 319.043 313.382 8.918 30.807 o
-10 4 5 239.407 248.550 9.388 30.309 o
-10 4 6 708.058 702.648 12.353 15.019 o
-10 4 7 51.440 52.975 4.853 118.728 o
-10 4 8 280.345 291.781 8.946 31.558 o
-10 4 9 188.182 189.009 7.803 42.974 o
-10 4 10 6.282 10.471 5.004 128.471 o
-10 4 11 139.869 147.793 6.836 56.291 o
-10 4 12 254.816 250.066 8.408 35.718 o
-10 4 13 20.002 20.048 4.158 174.419 o
-10 4 14 139.414 141.668 6.207 65.724 o
-10 4 15 38.264 29.795 3.910 181.628 o
-10 4 16 0.602 0.016 3.134 334.494 o
-10 4 17 28.340 30.250 4.626 138.850 o
-10 4 18 1.769 5.061 3.705 236.149 o
-10 4 19 67.734 65.394 5.608 89.332 o
-10 5 1 260.081 269.485 7.797 39.572 o
-10 5 2 6.918 7.051 3.616 241.680 o
-10 5 3 198.804 198.771 9.463 31.013 o
-10 5 4 139.268 138.150 8.682 37.930 o
-10 5 5 1077.470 1129.750 31.797 2.933 o
-10 5 6 3.978 8.251 5.274 116.664 o
-10 5 7 335.244 346.394 11.439 20.555 o
-10 5 8 350.891 353.363 11.585 19.985 o
-10 5 9 20.185 22.541 5.143 117.127 o
-10 5 10 72.519 73.384 5.434 92.928 o
-10 5 11 1220.840 1236.270 21.617 5.524 o
-10 5 12 247.729 258.304 8.107 37.825 o
-10 5 13 91.503 96.036 5.442 88.513 o
-10 5 14 130.754 139.170 5.813 73.508 o
-10 5 15 15.870 14.075 3.379 260.716 o
-10 5 16 171.120 167.472 5.480 74.534 o
-10 5 17 666.051 651.759 16.431 9.928 o
-10 5 18 855.140 828.628 36.865 2.286 o
-10 6 1 36.706 37.844 4.864 123.668 o
-10 6 2 476.385 485.793 11.969 17.684 o
-10 6 3 921.421 930.829 19.950 6.730 o
-10 6 4 2708.680 2729.110 46.687 1.292 o
-10 6 5 22.388 23.756 5.113 117.791 o
-10 6 6 43.502 45.520 5.768 89.462 o
-10 6 7 1600.090 1603.230 26.958 3.629 o
-10 6 8 677.662 679.040 19.114 7.680 o
-10 6 9 25.826 30.941 4.527 145.124 o
-10 6 10 68.288 71.827 5.160 102.096 o
-10 6 11 4.062 6.029 3.879 213.677 o
-10 6 12 36.026 33.793 4.785 128.013 o
-10 6 13 183.884 191.123 7.798 43.118 o
-10 6 14 183.269 181.793 6.772 53.881 o
-10 6 15 94.143 95.821 5.304 91.814 o
-10 6 16 0.204 6.048 2.925 377.571 o
-10 6 17 522.784 499.309 14.618 12.658 o
-10 7 1 19.731 21.844 4.201 170.851 o
-10 7 2 3.939 7.102 3.928 208.151 o
-10 7 3 53.657 53.489 5.641 91.124 o
-10 7 4 1.208 6.316 4.801 141.557 o
-10 7 5 39.480 43.982 5.472 99.115 o
-10 7 6 49.842 46.804 5.463 97.504 o
-10 7 7 3617.840 3642.380 67.906 0.637 o
-10 7 8 6.170 7.540 3.978 201.510 o
-10 7 9 0.002 2.484 3.849 221.474 o
-10 7 10 158.204 158.409 7.743 45.066 o
-10 7 11 11.356 10.814 3.557 243.182 o
-10 7 12 54.815 57.058 5.861 84.817 o
-10 7 13 201.749 207.232 8.464 37.123 o
-10 7 14 250.130 251.598 10.223 26.186 o
-10 7 15 281.731 285.332 11.699 20.449 o
-10 7 16 85.934 78.649 5.434 90.651 o
-10 7 17 156.578 147.331 9.602 31.399 o
-10 8 1 274.540 277.014 8.168 36.494 o
-10 8 2 148.872 142.374 6.838 55.916 o
-10 8 3 147.065 140.734 8.086 42.571 o
-10 8 4 1165.730 1192.360 35.018 2.443 o
-10 8 5 206.323 191.108 7.874 41.754 o
-10 8 6 287.654 285.977 12.453 18.334 o
-10 8 7 900.269 841.150 26.837 4.085 o
-10 8 8 618.170 625.692 17.041 9.469 o
-10 8 9 1.069 8.627 4.852 138.299 o
-10 8 10 717.566 721.433 18.221 8.234 o
-10 8 11 24.077 25.722 4.277 162.568 o
-10 8 12 0.151 2.262 3.552 259.812 o
-10 8 13 0.504 7.661 4.494 161.309 o
-10 8 14 270.201 263.286 7.280 43.417 o
-10 8 15 718.059 726.692 19.190 7.546 o
-10 8 16 551.205 509.621 20.397 7.087 o
-10 9 1 132.409 134.352 7.216 52.244 o
-10 9 2 1361.370 1399.770 35.097 2.386 o
-10 9 3 171.573 167.453 8.285 39.777 o
-10 9 4 364.299 359.935 12.032 18.670 o
-10 9 5 549.548 558.440 15.579 11.240 o
-10 9 6 0.019 10.722 5.827 96.249 o
-10 9 7 17.436 20.068 6.325 79.460 o
-10 9 8 45.131 52.819 6.677 68.025 o
-10 9 9 380.543 375.016 16.138 11.221 o
-10 9 10 29.935 31.137 4.647 137.092 o
-10 9 11 0.300 3.012 3.893 216.021 o
-10 9 12 96.556 97.210 5.456 87.412 o
-10 9 13 46.506 34.670 4.786 125.083 o
-10 9 14 36.286 33.166 4.054 170.935 o
-10 10 1 165.774 159.313 9.125 34.011 o
-10 10 2 6.028 4.422 6.834 69.906 o
-10 10 3 2.961 6.078 3.886 213.717 o
-10 10 4 90.464 85.043 7.055 57.798 o
-10 10 5 483.599 493.959 13.351 14.836 o
-10 10 6 110.097 117.924 9.506 33.076 o
-10 10 7 174.443 173.756 7.866 43.122 o
-10 10 8 282.126 279.010 9.294 29.824 o
-10 10 9 19.089 26.102 4.122 176.085 o
-10 10 10 1.446 0.103 3.358 290.223 o
-10 10 11 13.214 18.530 4.055 186.784 o
-10 10 12 126.261 116.681 10.289 28.407 o
-10 11 1 105.987 102.342 6.457 65.524 o
-10 11 2 385.825 379.614 12.827 16.621 o
-10 11 3 52.240 52.975 5.402 98.551 o
-10 11 4 66.879 59.727 5.421 95.175 o
-10 11 5 5.969 3.036 2.955 360.794 o
-10 11 6 152.899 155.779 6.075 66.315 o
-10 11 7 90.342 87.707 4.709 111.758 o
-10 11 8 0.220 6.355 2.785 415.218 o
-10 11 9 1679.900 1561.270 35.684 2.257 o
-10 11 10 67.521 61.842 5.021 107.883 o
-10 12 1 60.711 51.700 4.474 133.423 o
-10 12 2 233.332 208.878 26.395 4.604 o
-10 12 3 227.281 203.707 11.569 21.627 o
-10 12 4 73.131 72.025 15.581 13.251 o
-10 12 5 48.832 28.435 5.886 86.622 o
-9 0 2 44.967 46.319 5.065 112.368 o
-9 0 4 53.581 56.876 4.908 115.527 o
-9 0 6 146.964 138.210 6.357 62.947 o
-9 0 8 3464.210 3461.830 47.025 1.204 o
-9 0 10 3785.380 3738.780 72.011 0.570 o
-9 0 12 2.429 4.614 4.920 134.719 o
-9 0 14 343.098 340.905 19.853 7.774 o
-9 0 16 235.241 262.442 14.799 13.745 o
-9 0 18 149.022 154.916 12.016 20.999 o
-9 0 20 396.421 382.303 21.144 6.843 o
-9 0 22 39.225 30.633 6.053 83.266 o
-9 1 1 6.962 6.370 3.926 206.526 o
-9 1 2 172.887 170.990 6.867 53.544 o
-9 1 3 15.012 13.844 3.578 235.751 o
-9 1 4 116.933 120.646 4.911 97.359 o
-9 1 5 5.984 4.907 3.021 344.015 o
-9 1 6 0.121 0.405 2.709 447.895 o
-9 1 7 1398.230 1398.670 16.811 7.576 o
-9 1 8 81.216 83.218 3.746 159.097 o
-9 1 9 0.808 2.038 2.796 416.489 o
-9 1 10 622.440 644.421 13.598 13.535 o
-9 1 11 495.605 499.720 10.203 22.123 o
-9 1 12 1192.960 1217.080 19.101 6.714 o
-9 1 13 0.994 3.243 3.535 260.789 o
-9 1 14 22.093 29.980 4.218 166.588 o
-9 1 15 69.342 65.773 5.414 94.553 o
-9 1 16 11.655 10.789 5.145 120.331 o
-9 1 17 20.797 19.276 15.513 13.601 o
-9 1 18 12.819 24.197 7.174 62.417 o
-9 1 19 591.472 588.525 16.190 10.410 o
-9 1 20 91.458 93.228 5.997 75.770 o
-9 1 21 653.749 653.960 15.560 10.867 o
-9 1 22 840.879 808.341 17.104 8.830 o
-9 2 1 264.558 266.011 6.903 46.882 o
-9 2 2 328.284 337.409 7.695 37.460 o
-9 2 3 869.065 856.812 15.726 9.927 o
-9 2 4 1103.970 1110.380 14.843 9.862 o
-9 2 5 22.907 19.579 3.017 303.566 o
-9 2 6 0.123 3.390 3.317 296.815 o
-9 2 7 34.693 35.285 3.485 220.337 o
-9 2 8 48.853 48.327 3.992 165.782 o
-9 2 9 693.865 677.551 11.591 16.541 o
-9 2 10 0.017 5.904 3.559 256.949 o
-9 2 11 49.425 53.100 5.049 111.348 o
-9 2 12 373.502 388.957 10.166 24.125 o
-9 2 13 22.864 22.699 3.786 203.851 o
-9 2 14 1.870 -1.580 4.656 151.324 o
-9 2 15 64.939 67.172 6.768 64.430 o
-9 2 16 14.463 17.945 4.633 145.050 o
-9 2 17 41.894 42.345 5.706 91.658 o
-9 2 18 116.468 119.861 6.826 58.556 o
-9 2 19 3.100 3.446 4.066 196.244 o
-9 2 20 247.950 258.736 8.011 38.499 o
-9 2 21 45.556 48.216 4.668 129.018 o
-9 2 22 318.970 337.436 16.168 11.380 o
-9 3 1 326.679 314.963 7.997 35.852 o
-9 3 2 52.810 53.040 4.269 146.418 o
-9 3 3 108.794 103.074 5.086 95.101 o
-9 3 4 155.135 154.730 6.006 67.310 o
-9 3 5 331.158 328.662 7.030 42.203 o
-9 3 6 443.252 434.336 8.314 30.419 o
-9 3 7 375.628 367.513 7.660 36.066 o
-9 3 8 422.268 406.587 12.188 17.767 o
-9 3 9 272.016 283.556 9.744 27.792 o
-9 3 10 108.388 105.566 5.234 90.974 o
-9 3 11 617.891 630.724 11.638 17.056 o
-9 3 12 267.473 266.666 8.568 34.236 o
-9 3 13 24.235 30.400 5.042 119.678 o
-9 3 14 5.749 1.935 3.961 205.354 o
-9 3 15 0.881 5.990 3.516 262.231 o
-9 3 16 322.797 332.632 10.069 25.417 o
-9 3 17 27.202 28.849 3.475 230.313 o
-9 3 18 53.708 54.620 4.605 128.806 o
-9 3 19 98.424 108.377 5.782 78.870 o
-9 3 20 66.525 68.380 8.175 45.586 o
-9 3 21 0.341 -0.638 3.230 315.411 o
-9 3 22 5.039 5.671 3.267 297.019 o
-9 4 1 8.924 8.324 3.989 198.373 o
-9 4 2 443.099 461.676 10.375 22.305 o
-9 4 3 133.762 130.213 5.400 82.143 o
-9 4 4 249.149 243.964 6.948 47.539 o
-9 4 5 214.665 210.478 6.598 53.565 o
-9 4 6 1580.090 1577.160 20.586 5.476 o
-9 4 7 11.273 12.337 3.396 264.383 o
-9 4 8 153.432 151.827 6.086 66.238 o
-9 4 9 69.258 63.572 3.839 162.981 o
-9 4 10 33.674 40.096 3.801 190.101 o
-9 4 11 11.580 13.188 3.588 238.031 o
-9 4 12 251.955 267.338 7.753 40.172 o
-9 4 13 35.524 38.401 4.259 156.309 o
-9 4 14 5.541 5.925 3.689 234.301 o
-9 4 15 183.649 182.557 6.163 61.800 o
-9 4 16 6.848 11.179 3.299 285.353 o
-9 4 17 24.402 31.315 3.642 213.830 o
-9 4 18 121.850 124.398 6.085 69.906 o
-9 4 19 70.563 69.637 4.798 114.671 o
-9 4 20 88.737 92.361 4.514 118.825 o
-9 4 21 1.729 3.190 3.884 215.907 o
-9 5 1 525.640 524.123 9.891 22.644 o
-9 5 2 8.245 7.621 3.353 277.277 o
-9 5 3 184.587 196.599 6.042 62.993 o
-9 5 4 588.373 581.244 10.365 20.417 o
-9 5 5 167.629 177.420 7.409 47.650 o
-9 5 6 1217.210 1247.280 18.402 7.041 o
-9 5 7 341.593 330.792 8.754 31.082 o
-9 5 8 67.018 67.498 4.327 136.246 o
-9 5 9 183.499 186.321 5.587 70.621 o
-9 5 10 174.751 170.869 6.046 64.558 o
-9 5 11 309.295 311.793 8.930 30.932 o
-9 5 12 270.362 285.731 8.881 32.162 o
-9 5 13 10.064 12.646 3.632 234.296 o
-9 5 14 207.212 215.747 7.192 47.467 o
-9 5 15 15.718 18.087 3.867 202.443 o
-9 5 16 169.466 173.117 6.522 58.030 o
-9 5 17 74.631 75.154 4.220 137.866 o
-9 5 18 2.035 3.568 3.254 305.417 o
-9 5 19 77.083 75.313 4.658 117.961 o
-9 5 20 75.448 71.296 4.679 118.001 o
-9 5 21 13.290 8.404 4.437 159.812 o
-9 6 1 598.558 568.436 12.024 16.575 o
-9 6 2 255.960 244.404 7.039 46.399 o
-9 6 3 206.870 198.054 6.410 56.574 o
-9 6 4 193.449 198.392 6.045 62.264 o
-9 6 5 9.630 13.785 3.700 226.165 o
-9 6 6 2.029 2.278 3.784 227.436 o
-9 6 7 1529.880 1551.700 21.537 5.183 o
-9 6 8 230.041 227.420 6.931 48.856 o
-9 6 9 100.789 108.897 7.021 57.020 o
-9 6 10 109.840 107.613 6.679 61.512 o
-9 6 11 25.772 28.949 5.677 95.824 o
-9 6 12 0.421 0.655 4.370 172.193 o
-9 6 13 16.870 13.755 3.872 202.662 o
-9 6 14 778.887 770.256 13.950 12.245 o
-9 6 15 163.380 158.624 5.872 68.717 o
-9 6 16 72.859 72.094 5.238 98.821 o
-9 6 17 172.192 176.195 6.650 56.121 o
-9 6 18 9.015 8.890 4.636 148.379 o
-9 6 19 239.975 245.275 7.975 39.169 o
-9 6 20 388.649 376.270 11.576 19.637 o
-9 7 1 572.594 563.404 11.506 17.848 o
-9 7 2 0.037 3.175 3.758 231.907 o
-9 7 3 0.414 2.320 3.316 297.433 o
-9 7 4 1410.030 1376.920 19.666 6.111 o
-9 7 5 145.526 148.832 5.719 73.446 o
-9 7 6 0.098 2.197 3.489 269.266 o
-9 7 7 3502.260 3481.390 46.919 1.205 o
-9 7 8 379.596 401.843 10.117 24.162 o
-9 7 9 315.157 318.623 9.221 29.320 o
-9 7 10 1.382 4.557 3.905 213.357 o
-9 7 11 39.901 44.982 4.530 137.980 o
-9 7 12 278.231 275.454 10.828 23.372 o
-9 7 13 3.017 0.680 4.597 154.660 o
-9 7 14 79.705 82.400 5.280 95.637 o
-9 7 15 0.213 -0.291 3.076 347.936 o
-9 7 16 158.029 164.613 5.635 73.081 o
-9 7 17 853.399 837.226 14.429 11.328 o
-9 7 18 20.142 19.199 3.074 298.502 o
-9 7 19 10.030 8.028 3.685 229.931 o
-9 8 1 479.583 475.343 11.735 18.239 o
-9 8 2 715.158 694.467 14.868 11.439 o
-9 8 3 4.841 2.537 4.903 135.277 o
-9 8 4 1043.200 1023.590 22.032 5.580 o
-9 8 5 878.720 876.277 19.361 7.148 o
-9 8 6 0.924 3.775 4.385 170.069 o
-9 8 7 281.690 263.935 7.991 37.671 o
-9 8 8 60.029 62.614 7.015 60.850 o
-9 8 9 2656.880 2685.600 40.915 1.619 o
-9 8 10 192.556 214.023 9.761 29.406 o
-9 8 11 201.201 196.661 7.483 45.273 o
-9 8 12 17.002 15.896 4.138 178.561 o
-9 8 13 110.056 111.100 6.539 63.581 o
-9 8 14 1.377 1.865 3.537 260.801 o
-9 8 15 54.962 58.809 4.233 146.596 o
-9 8 16 211.371 209.077 6.069 60.367 o
-9 8 17 16.598 13.755 2.535 429.098 o
-9 8 18 83.989 74.025 5.457 90.631 o
-9 9 1 227.407 214.862 7.551 43.421 o
-9 9 2 88.600 79.321 5.879 79.323 o
-9 9 3 232.982 248.950 9.412 30.287 o
-9 9 4 61.769 53.586 5.576 91.851 o
-9 9 5 214.239 221.302 10.293 26.526 o
-9 9 6 1141.280 1135.410 23.156 5.037 o
-9 9 7 948.951 955.185 20.402 6.448 o
-9 9 8 240.042 237.667 9.661 28.997 o
-9 9 9 594.460 611.513 14.892 11.887 o
-9 9 10 134.887 143.749 7.200 52.099 o
-9 9 11 430.889 430.647 10.491 22.213 o
-9 9 12 331.641 328.878 8.776 31.172 o
-9 9 13 0.135 2.606 3.487 269.297 o
-9 9 14 15.238 11.429 3.797 212.056 o
-9 9 15 0.056 2.119 2.830 408.560 o
-9 9 16 15.656 19.060 2.611 403.702 o
-9 9 17 55.858 61.346 4.889 115.278 o
-9 10 1 123.887 126.528 7.200 53.040 o
-9 10 2 861.753 844.227 17.998 8.085 o
-9 10 3 556.242 559.660 13.859 13.557 o
-9 10 4 405.829 417.389 11.621 19.241 o
-9 10 5 583.835 578.461 14.098 13.061 o
-9 10 6 595.956 596.693 16.655 9.913 o
-9 10 7 41.540 38.979 5.605 94.960 o
-9 10 8 363.296 374.035 10.712 22.439 o
-9 10 9 11.947 13.476 4.299 169.154 o
-9 10 10 98.517 92.519 5.669 82.288 o
-9 10 11 33.095 34.836 4.285 156.378 o
-9 10 12 403.558 393.621 10.028 24.251 o
-9 10 13 83.443 93.770 4.918 105.341 o
-9 10 14 345.763 352.828 12.506 17.646 o
-9 10 15 27.631 24.227 3.111 278.953 o
-9 11 1 201.506 205.714 8.618 36.075 o
-9 11 2 977.184 976.602 57.354 0.973 o
-9 11 3 2.154 -1.375 5.109 125.718 o
-9 11 4 34.543 34.638 4.896 123.174 o
-9 11 5 106.022 105.901 9.455 33.594 o
-9 11 6 3.957 6.023 3.818 220.444 o
-9 11 7 300.024 299.022 10.581 23.919 o
-9 11 8 41.128 54.292 4.572 134.068 o
-9 11 9 274.236 265.439 7.985 37.889 o
-9 11 10 10.947 11.444 3.428 260.626 o
-9 11 11 367.712 379.761 10.454 23.230 o
-9 11 12 108.772 99.528 4.466 115.126 o
-9 11 13 0.336 2.301 2.317 605.066 o
-9 12 1 479.711 457.947 12.557 16.471 o
-9 12 2 461.079 458.442 15.304 11.966 o
-9 12 3 29.885 29.517 5.778 92.103 o
-9 12 4 64.595 57.590 6.238 74.944 o
-9 12 5 24.038 18.597 3.927 191.472 o
-9 12 6 58.422 58.587 4.608 126.859 o
-9 12 7 2.839 4.651 3.115 330.186 o
-9 12 8 47.741 40.824 5.227 106.323 o
-9 12 9 752.697 731.178 16.023 10.051 o
-9 12 10 182.029 150.467 7.057 51.396 o
-9 12 11 0.947 0.980 2.893 390.233 o
-9 13 1 19.183 12.301 3.710 217.935 o
-9 13 2 1.829 1.290 2.738 432.136 o
-9 13 3 5.277 1.476 3.528 258.058 o
-9 13 4 177.028 163.553 5.881 67.260 o
-9 13 5 156.694 145.291 6.714 57.031 o
-9 13 6 65.570 59.658 9.923 31.800 o
-8 0 2 84.552 86.663 5.520 88.030 o
-8 0 4 4138.060 4139.920 66.270 0.649 o
-8 0 6 204.334 196.959 6.829 51.802 o
-8 0 8 2.657 4.760 3.456 269.786 o
-8 0 10 498.453 485.597 11.121 19.588 o
-8 0 12 162.842 162.721 7.292 49.383 o
-8 0 14 65.006 66.651 7.273 56.599 o
-8 0 16 242.761 241.699 11.902 20.309 o
-8 0 18 1929.040 1989.310 73.419 0.586 o
-8 0 20 111.164 105.682 9.259 34.795 o
-8 0 22 700.900 680.565 27.655 3.969 o
-8 1 1 1422.900 1399.580 16.201 7.899 o
-8 1 2 2061.680 2046.400 20.590 4.873 o
-8 1 3 273.477 277.483 6.537 49.735 o
-8 1 4 232.847 236.529 5.788 61.778 o
-8 1 5 26.560 26.799 3.024 291.900 o
-8 1 6 817.781 815.305 11.149 16.196 o
-8 1 7 647.801 636.763 10.613 19.078 o
-8 1 8 455.041 460.332 7.560 33.629 o
-8 1 9 101.945 96.726 3.790 145.926 o
-8 1 10 6.004 4.581 2.688 429.701 o
-8 1 11 1349.650 1363.280 15.454 8.556 o
-8 1 12 280.474 275.609 6.022 54.766 o
-8 1 13 255.526 251.221 6.664 49.891 o
-8 1 14 748.300 750.703 16.435 9.646 o
-8 1 15 36.892 40.977 4.870 122.926 o
-8 1 16 2.733 0.378 6.400 80.148 o
-8 1 17 195.409 196.743 9.050 33.507 o
-8 1 18 2.311 11.100 4.434 164.130 o
-8 1 19 14.310 15.923 4.360 163.146 o
-8 1 20 0.004 -0.630 4.354 173.840 o
-8 1 21 51.189 53.968 5.729 88.964 o
-8 1 22 127.965 126.409 7.099 54.090 o
-8 1 23 51.687 48.620 4.410 139.916 o
-8 2 1 132.758 131.539 5.536 79.247 o
-8 2 2 224.355 229.057 5.689 64.005 o
-8 2 3 31.084 38.663 3.147 261.311 o
-8 2 4 497.984 509.356 8.678 27.317 o
-8 2 5 6.725 11.214 2.843 377.031 o
-8 2 6 451.166 448.729 8.032 31.470 o
-8 2 7 3.342 4.196 2.613 463.032 o
-8 2 8 3.745 5.246 2.657 445.235 o
-8 2 9 428.185 433.568 8.528 29.705 o
-8 2 10 497.766 507.889 8.461 28.198 o
-8 2 11 71.666 69.379 3.670 171.302 o
-8 2 12 51.196 44.541 3.611 193.836 o
-8 2 13 317.853 312.463 9.150 29.672 o
-8 2 14 2.281 -1.204 4.060 198.459 o
-8 2 15 87.005 93.736 4.947 103.713 o
-8 2 16 7.942 9.418 3.803 217.669 o
-8 2 17 163.403 166.248 6.943 53.239 o
-8 2 18 73.150 84.103 5.333 94.967 o
-8 2 19 657.773 660.200 12.929 14.403 o
-8 2 20 324.259 337.037 9.135 29.436 o
-8 2 21 914.533 937.710 16.486 9.074 o
-8 2 22 787.548 754.788 14.818 11.202 o
-8 2 23 890.318 862.221 31.756 3.010 o
-8 3 1 382.142 369.724 7.313 38.025 o
-8 3 2 64.415 65.091 3.732 171.782 o
-8 3 3 1544.110 1552.110 18.555 6.366 o
-8 3 4 2.791 5.823 2.725 426.208 o
-8 3 5 769.575 763.846 12.489 14.355 o
-8 3 6 49.682 50.038 3.468 205.229 o
-8 3 7 4.189 4.991 2.808 399.785 o
-8 3 8 0.029 4.229 2.872 394.159 o
-8 3 9 53.218 58.542 4.059 157.401 o
-8 3 10 103.293 110.584 5.458 85.663 o
-8 3 11 115.199 118.800 5.291 87.693 o
-8 3 12 17.232 21.207 3.738 213.090 o
-8 3 13 13.558 11.419 3.734 220.066 o
-8 3 14 0.250 2.541 3.462 273.027 o
-8 3 15 0.188 2.432 3.624 249.522 o
-8 3 16 246.706 247.685 7.452 43.055 o
-8 3 17 28.688 31.451 3.891 188.015 o
-8 3 18 47.184 48.858 4.973 115.260 o
-8 3 19 451.834 458.376 10.185 22.837 o
-8 3 20 6.374 4.628 3.615 243.506 o
-8 3 21 12.713 17.319 4.546 151.133 o
-8 3 22 622.057 628.781 19.728 7.369 o
-8 3 23 205.669 169.964 11.294 22.912 o
-8 4 1 0.021 2.389 3.402 283.226 o
-8 4 2 953.941 953.020 14.814 10.476 o
-8 4 3 817.192 805.245 11.114 16.294 o
-8 4 4 0.716 3.042 2.669 454.947 o
-8 4 5 323.095 310.955 7.155 41.816 o
-8 4 6 1256.720 1252.490 14.714 9.427 o
-8 4 7 12.453 11.757 2.976 334.923 o
-8 4 8 142.914 143.771 5.046 88.269 o
-8 4 9 477.305 474.663 9.257 25.646 o
-8 4 10 55.943 55.432 3.854 170.053 o
-8 4 11 7.866 10.359 2.923 356.599 o
-8 4 12 57.333 68.568 4.378 136.575 o
-8 4 13 99.437 114.867 5.365 88.198 o
-8 4 14 7.156 7.118 3.730 227.463 o
-8 4 15 10.962 9.415 3.809 214.705 o
-8 4 16 1.947 4.485 3.621 247.127 o
-8 4 17 392.945 395.556 8.904 28.911 o
-8 4 18 1.162 4.157 3.821 223.076 o
-8 4 19 197.406 195.387 5.940 63.608 o
-8 4 20 70.456 72.968 4.739 116.591 o
-8 4 21 40.399 37.785 4.043 168.699 o
-8 4 22 83.307 78.397 5.113 100.440 o
-8 4 23 4.486 2.381 3.295 295.294 o
-8 5 1 123.111 122.138 4.647 103.889 o
-8 5 2 435.402 443.086 8.254 30.763 o
-8 5 3 137.565 149.529 5.500 78.497 o
-8 5 4 352.136 362.032 7.408 38.359 o
-8 5 5 1293.430 1312.930 17.795 7.232 o
-8 5 6 255.590 262.021 10.426 25.219 o
-8 5 7 7.739 10.044 3.291 286.304 o
-8 5 8 275.875 270.587 6.918 46.203 o
-8 5 9 256.408 262.137 6.773 48.525 o
-8 5 10 374.708 394.047 8.999 28.792 o
-8 5 11 1775.310 1776.400 23.743 4.273 o
-8 5 12 2267.550 2301.570 28.296 3.021 o
-8 5 13 152.876 150.866 6.808 55.856 o
-8 5 14 23.819 26.078 3.832 197.799 o
-8 5 15 71.616 73.557 4.459 127.893 o
-8 5 16 10.834 16.462 3.679 226.424 o
-8 5 17 3.463 0.303 3.591 251.786 o
-8 5 18 752.000 724.140 19.107 7.560 o
-8 5 19 134.327 138.133 7.229 51.913 o
-8 5 20 254.461 251.966 8.130 37.577 o
-8 5 21 121.555 139.665 6.436 63.419 o
-8 5 22 79.426 81.943 4.691 115.425 o
-8 6 1 1928.520 1942.110 25.303 3.777 o
-8 6 2 661.123 670.655 10.692 18.662 o
-8 6 3 1.094 1.661 2.980 366.941 o
-8 6 4 101.920 110.809 4.760 105.382 o
-8 6 5 322.296 311.689 7.703 37.909 o
-8 6 6 29.933 31.533 3.973 180.670 o
-8 6 7 6.118 11.484 4.000 198.158 o
-8 6 8 340.021 334.970 8.334 33.329 o
-8 6 9 853.514 892.085 16.399 9.315 o
-8 6 10 18.029 19.294 3.468 243.955 o
-8 6 11 788.747 823.041 14.728 11.202 o
-8 6 12 408.081 426.738 12.515 17.048 o
-8 6 13 85.047 95.791 7.694 49.595 o
-8 6 14 347.207 326.532 8.902 30.275 o
-8 6 15 0.442 2.434 3.629 248.497 o
-8 6 16 366.584 390.773 14.192 14.067 o
-8 6 17 140.909 128.113 6.840 56.727 o
-8 6 18 233.838 238.294 7.324 44.772 o
-8 6 19 163.855 173.156 7.037 51.944 o
-8 6 20 374.117 371.800 9.527 26.686 o
-8 6 21 52.196 50.434 4.221 149.829 o
-8 7 1 9437.260 9252.260 88.459 0.317 o
-8 7 2 1.521 4.763 3.044 347.906 o
-8 7 3 129.823 132.757 4.831 96.508 o
-8 7 4 51.893 47.053 3.559 196.854 o
-8 7 5 1.124 2.661 3.177 322.274 o
-8 7 6 328.038 330.881 8.417 33.156 o
-8 7 7 3.515 4.426 3.597 248.815 o
-8 7 8 1125.370 1136.570 17.874 7.555 o
-8 7 9 37.405 37.954 4.074 167.886 o
-8 7 10 1.677 0.006 3.803 226.475 o
-8 7 11 321.436 331.789 11.942 19.297 o
-8 7 12 11.387 15.106 4.586 149.510 o
-8 7 13 0.466 3.884 5.181 122.168 o
-8 7 14 1421.960 1479.390 29.943 3.124 o
-8 7 15 10.115 11.705 4.680 144.825 o
-8 7 16 0.007 5.220 3.895 215.225 o
-8 7 17 187.459 189.975 6.686 54.482 o
-8 7 18 17.775 13.254 3.253 277.181 o
-8 7 19 110.823 107.606 6.191 69.588 o
-8 7 20 7.472 9.410 3.594 242.913 o
-8 7 21 483.808 400.361 20.164 7.366 o
-8 8 1 2238.590 2292.650 28.765 2.959 o
-8 8 2 224.994 232.410 6.722 51.137 o
-8 8 3 166.504 166.330 6.357 60.695 o
-8 8 4 1114.880 1100.130 15.789 9.063 o
-8 8 5 293.471 295.375 8.963 31.194 o
-8 8 6 35.753 43.841 4.661 132.722 o
-8 8 7 6.579 9.094 3.544 250.509 o
-8 8 8 1049.870 1070.460 34.479 2.542 o
-8 8 9 563.558 585.332 12.933 15.002 o
-8 8 10 1110.410 1148.220 21.793 5.577 o
-8 8 11 150.049 152.391 8.268 40.744 o
-8 8 12 0.252 -0.464 5.026 130.397 o
-8 8 13 57.613 73.717 7.587 52.580 o
-8 8 14 36.175 34.621 5.391 103.187 o
-8 8 15 0.205 9.877 6.422 79.367 o
-8 8 16 0.823 3.499 3.552 258.380 o
-8 8 17 79.421 87.182 4.618 117.627 o
-8 8 18 9.325 6.431 2.770 395.073 o
-8 8 19 51.625 49.968 5.182 106.353 o
-8 8 20 31.281 28.198 3.462 228.490 o
-8 9 1 502.629 501.885 9.789 23.335 o
-8 9 2 4.223 8.337 3.710 231.934 o
-8 9 3 869.870 886.054 18.569 7.652 o
-8 9 4 182.644 181.941 6.782 53.788 o
-8 9 5 57.209 54.780 4.681 124.429 o
-8 9 6 104.872 103.938 6.749 60.881 o
-8 9 7 22.048 28.964 4.898 126.973 o
-8 9 8 111.147 114.115 7.507 50.252 o
-8 9 9 115.753 131.224 10.466 27.575 o
-8 9 10 36.015 28.017 5.353 105.129 o
-8 9 11 14.604 15.836 4.994 126.043 o
-8 9 12 348.692 362.492 10.148 24.628 o
-8 9 13 425.062 414.075 12.094 17.947 o
-8 9 14 124.560 127.185 6.936 56.367 o
-8 9 15 22.458 21.451 3.982 186.904 o
-8 9 16 113.903 103.567 4.975 97.391 o
-8 9 17 81.483 77.667 4.578 119.838 o
-8 9 18 71.213 65.456 3.981 153.357 o
-8 9 19 10.355 12.694 3.000 333.203 o
-8 10 1 38.264 43.366 6.092 81.690 o
-8 10 2 674.411 675.103 15.875 10.449 o
-8 10 3 111.361 98.277 7.651 48.949 o
-8 10 4 24.646 24.014 5.189 114.050 o
-8 10 5 95.944 114.216 7.261 53.937 o
-8 10 6 1252.070 1265.370 22.801 5.045 o
-8 10 7 5.223 4.394 4.373 168.824 o
-8 10 8 119.143 121.006 6.561 62.278 o
-8 10 9 40.419 35.931 5.051 114.992 o
-8 10 10 136.566 137.974 6.532 61.020 o
-8 10 11 21.430 27.169 4.375 156.790 o
-8 10 12 9.642 12.848 4.027 192.953 o
-8 10 13 3.177 5.457 4.133 189.421 o
-8 10 14 30.995 42.823 7.247 59.547 o
-8 10 15 420.710 446.687 12.742 16.435 o
-8 10 16 31.603 33.833 3.549 216.735 o
-8 10 17 80.852 78.170 3.826 155.700 o
-8 11 1 164.088 161.618 7.226 50.068 o
-8 11 2 12.807 5.017 5.063 124.572 o
-8 11 3 2402.490 2434.320 41.275 1.633 o
-8 11 4 97.724 99.614 7.140 55.816 o
-8 11 5 20.993 19.090 5.431 105.850 o
-8 11 6 170.417 184.497 10.889 24.738 o
-8 11 7 26.078 25.860 7.299 59.518 o
-8 11 8 14.166 21.689 4.644 143.890 o
-8 11 9 9.670 10.387 4.286 171.924 o
-8 11 10 28.986 36.494 4.302 156.605 o
-8 11 11 3.595 4.944 3.559 253.742 o
-8 11 12 129.040 125.544 5.388 83.230 o
-8 11 13 263.354 275.480 7.292 43.340 o
-8 11 14 86.066 85.408 4.435 123.502 o
-8 11 15 204.320 200.741 6.918 50.738 o
-8 11 16 717.509 661.683 17.484 8.866 o
-8 12 1 310.287 310.916 16.626 10.867 o
-8 12 2 290.950 283.219 13.385 16.159 o
-8 12 3 41.865 54.693 9.266 36.782 o
-8 12 4 164.690 153.549 6.533 58.757 o
-8 12 5 105.212 92.964 7.711 48.639 o
-8 12 6 145.346 155.783 6.643 58.345 o
-8 12 7 2.263 1.409 4.042 199.750 o
-8 12 8 681.226 705.972 17.130 9.195 o
-8 12 9 30.589 25.199 4.480 147.184 o
-8 12 10 0.276 2.358 3.311 298.500 o
-8 12 11 468.405 460.797 14.902 12.491 o
-8 12 12 49.147 49.173 3.668 189.026 o
-8 12 13 159.454 163.960 6.213 63.375 o
-8 12 14 1144.360 1035.410 23.834 4.831 o
-8 13 1 122.931 139.783 6.979 55.544 o
-8 13 2 29.630 31.653 5.642 96.161 o
-8 13 3 6.376 17.056 8.451 45.635 o
-8 13 4 317.256 307.710 15.026 13.029 o
-8 13 5 244.354 246.175 10.799 23.978 o
-8 13 6 8.749 7.753 3.888 208.652 o
-8 13 7 3.033 4.932 3.358 284.755 o
-8 13 8 570.298 552.333 13.413 14.228 o
-8 13 9 9.540 10.838 3.312 279.948 o
-8 13 10 210.565 205.830 7.515 44.485 o
-8 13 11 192.393 175.738 5.940 64.688 o
-8 14 1 2.647 -3.333 5.719 100.313 o
-8 14 2 11.299 12.092 6.539 75.428 o
-8 14 3 0.498 0.667 5.951 92.923 o
-8 14 4 9.379 14.998 5.957 90.575 o
-8 14 5 3.138 8.789 5.703 100.098 o
-8 14 6 1.292 7.107 5.356 113.852 o
-8 14 7 37.435 35.490 5.934 86.302 o
-7 0 2 5635.670 5632.260 86.010 0.387 o
-7 0 4 7617.930 7506.040 92.045 0.321 o
-7 0 6 60.740 63.422 4.364 137.027 o
-7 0 8 162.363 169.423 6.189 63.341 o
-7 0 10 484.710 487.660 10.684 20.873 o
-7 0 12 208.596 218.140 7.195 47.331 o
-7 0 14 3277.850 3319.550 66.238 0.676 o
-7 0 16 0.011 -0.537 5.491 109.286 o
-7 0 18 805.827 846.043 27.395 3.971 o
-7 0 20 156.577 154.977 8.807 36.400 o
-7 0 22 23.530 20.025 4.704 137.747 o
-7 0 24 5226.220 4881.510 383.960 0.022 o
-7 1 1 1568.550 1554.990 15.543 7.895 o
-7 1 2 64.119 68.161 3.082 222.370 o
-7 1 3 149.372 150.358 4.345 105.239 o
-7 1 4 1463.800 1445.560 16.892 7.389 o
-7 1 5 3155.430 3130.230 32.185 2.207 o
-7 1 6 2677.660 2668.250 28.107 2.859 o
-7 1 7 631.761 650.878 9.207 22.849 o
-7 1 8 230.627 229.645 4.945 74.965 o
-7 1 9 262.387 260.990 5.624 61.036 o
-7 1 10 79.356 77.446 3.314 189.377 o
-7 1 11 222.020 225.259 5.084 73.700 o
-7 1 12 19.226 14.755 2.787 358.621 o
-7 1 13 669.252 674.280 9.900 20.470 o
-7 1 14 52.355 54.347 3.996 162.622 o
-7 1 15 1415.290 1414.640 19.744 6.052 o
-7 1 16 1569.780 1613.600 25.466 3.983 o
-7 1 17 5.296 3.984 4.291 175.257 o
-7 1 18 2235.670 2316.270 46.126 1.365 o
-7 1 19 769.486 783.146 18.100 8.199 o
-7 1 20 213.662 227.086 8.074 39.411 o
-7 1 21 53.208 63.968 5.122 106.860 o
-7 1 22 190.896 193.589 6.158 61.010 o
-7 1 23 122.212 131.432 6.107 69.172 o
-7 1 24 1991.080 1958.220 36.240 2.122 o
-7 2 1 158.011 157.467 4.042 111.826 o
-7 2 2 180.644 184.909 4.316 97.292 o
-7 2 3 2090.380 2073.890 20.613 4.833 o
-7 2 4 7.852 9.022 2.367 526.229 o
-7 2 5 256.242 264.900 5.166 67.534 o
-7 2 6 1251.490 1235.320 13.655 10.352 o
-7 2 7 2.372 1.884 2.327 589.519 o
-7 2 8 107.933 104.166 3.903 137.317 o
-7 2 9 152.516 153.787 4.930 89.033 o
-7 2 10 72.725 72.286 3.734 166.017 o
-7 2 11 0.530 -1.115 2.699 450.770 o
-7 2 12 53.573 53.139 3.532 196.130 o
-7 2 13 6.483 11.392 3.013 338.788 o
-7 2 14 361.450 365.531 12.419 17.720 o
-7 2 15 131.786 131.886 6.449 62.788 o
-7 2 16 722.853 733.695 14.454 11.857 o
-7 2 17 142.255 132.842 7.122 52.944 o
-7 2 18 48.548 51.591 5.636 92.112 o
-7 2 19 103.053 108.081 6.586 63.407 o
-7 2 20 0.105 4.305 4.220 183.790 o
-7 2 21 198.056 192.749 7.833 42.337 o
-7 2 22 452.288 444.394 11.661 18.710 o
-7 2 23 107.122 122.158 5.928 74.286 o
-7 2 24 524.624 511.270 12.556 16.087 o
-7 3 1 52.251 51.358 3.133 235.020 o
-7 3 2 1473.360 1504.920 17.566 6.968 o
-7 3 3 1642.900 1636.340 19.809 5.687 o
-7 3 4 79.591 81.671 3.143 200.562 o
-7 3 5 80.780 80.395 3.180 197.443 o
-7 3 6 214.982 213.573 4.685 82.289 o
-7 3 7 205.994 196.016 4.395 90.625 o
-7 3 8 21.067 20.896 2.441 431.081 o
-7 3 9 6.568 10.492 2.537 466.199 o
-7 3 10 97.569 96.480 3.940 140.274 o
-7 3 11 65.308 74.844 3.850 161.590 o
-7 3 12 617.620 603.765 9.845 21.436 o
-7 3 13 1.564 4.489 2.881 387.650 o
-7 3 14 26.827 25.884 3.474 232.031 o
-7 3 15 0.919 6.291 3.816 223.025 o
-7 3 16 256.682 263.038 9.422 29.730 o
-7 3 17 30.944 34.628 4.204 162.608 o
-7 3 18 9.459 15.700 4.757 139.924 o
-7 3 19 40.706 32.394 4.906 121.447 o
-7 3 20 123.505 125.947 6.265 66.556 o
-7 3 21 31.247 34.813 4.676 134.626 o
-7 3 22 1093.080 1117.630 21.317 5.806 o
-7 3 23 347.938 345.652 9.004 29.600 o
-7 3 24 8.088 9.201 3.375 273.052 o
-7 4 1 112.791 108.490 4.080 127.728 o
-7 4 2 0.011 0.891 2.545 507.027 o
-7 4 3 187.702 187.277 6.771 53.522 o
-7 4 4 90.843 84.937 3.435 172.841 o
-7 4 5 404.496 404.449 7.775 34.262 o
-7 4 6 85.139 85.350 3.923 147.435 o
-7 4 7 24.324 26.618 2.909 314.396 o
-7 4 8 2.414 4.157 2.847 394.981 o
-7 4 9 0.234 -1.235 2.914 387.541 o
-7 4 10 79.697 79.333 4.864 109.316 o
-7 4 11 433.361 445.396 12.147 17.671 o
-7 4 12 127.819 132.953 4.845 96.439 o
-7 4 13 100.050 101.711 4.983 99.618 o
-7 4 14 293.896 301.890 8.957 31.157 o
-7 4 15 211.521 223.016 7.243 46.649 o
-7 4 16 106.978 119.275 5.652 80.214 o
-7 4 17 13.967 19.736 4.130 179.745 o
-7 4 18 186.449 182.245 7.684 44.203 o
-7 4 19 270.202 267.973 8.661 33.610 o
-7 4 20 29.908 35.316 4.359 152.869 o
-7 4 21 7.284 10.114 5.172 120.223 o
-7 4 22 0.957 3.340 4.104 194.064 o
-7 4 23 51.178 51.709 4.140 154.727 o
-7 4 24 15.292 13.619 4.593 147.943 o
-7 5 1 937.505 927.874 14.124 11.274 o
-7 5 2 418.021 422.738 8.619 29.560 o
-7 5 3 1700.330 1683.890 19.617 5.682 o
-7 5 4 139.614 147.572 4.674 97.958 o
-7 5 5 1931.430 1897.410 24.566 3.953 o
-7 5 6 1923.370 1939.770 24.873 3.876 o
-7 5 7 292.001 301.454 8.004 36.832 o
-7 5 8 103.288 107.776 4.827 103.301 o
-7 5 9 51.724 50.324 3.606 192.101 o
-7 5 10 297.118 312.472 7.729 38.412 o
-7 5 11 8.930 12.250 3.339 275.702 o
-7 5 12 23.012 21.114 3.362 251.478 o
-7 5 13 227.889 221.415 6.789 50.555 o
-7 5 14 138.336 150.152 6.198 65.634 o
-7 5 15 7.987 11.165 3.900 206.775 o
-7 5 16 287.578 288.149 8.425 34.432 o
-7 5 17 12.675 7.920 3.727 223.009 o
-7 5 18 134.856 131.464 6.935 55.705 o
-7 5 19 1.599 3.002 4.524 159.706 o
-7 5 20 29.396 19.003 7.446 57.276 o
-7 5 21 265.217 281.316 9.066 31.282 o
-7 5 22 3.753 5.384 3.646 241.590 o
-7 5 23 17.688 19.273 4.648 142.870 o
-7 6 1 1562.560 1550.240 18.564 6.342 o
-7 6 2 157.850 155.105 4.849 90.123 o
-7 6 3 76.982 76.413 3.836 157.139 o
-7 6 4 455.469 455.525 7.795 32.472 o
-7 6 5 456.290 451.093 8.801 27.907 o
-7 6 6 42.197 44.874 3.929 174.209 o
-7 6 7 32.180 33.676 4.039 173.938 o
-7 6 8 322.677 335.411 9.635 27.195 o
-7 6 9 50.184 46.429 3.697 186.960 o
-7 6 10 147.896 150.165 5.091 86.143 o
-7 6 11 1055.070 1061.750 15.352 9.596 o
-7 6 12 77.507 77.402 4.665 117.366 o
-7 6 13 113.668 118.778 6.830 58.697 o
-7 6 14 610.039 619.449 13.175 14.303 o
-7 6 15 353.886 365.042 10.273 24.095 o
-7 6 16 205.402 191.593 8.407 37.635 o
-7 6 17 103.220 112.552 7.924 46.076 o
-7 6 18 81.621 84.222 5.359 92.954 o
-7 6 19 17.666 22.742 5.395 107.465 o
-7 6 20 131.651 139.158 6.890 56.271 o
-7 6 21 990.058 1015.080 27.797 3.774 o
-7 6 22 20.498 21.533 3.425 245.834 o
-7 6 23 0.173 1.100 3.326 296.874 o
-7 7 1 2730.420 2747.320 28.257 2.810 o
-7 7 2 168.900 177.466 5.015 83.458 o
-7 7 3 41.238 40.249 3.262 236.282 o
-7 7 4 237.287 227.904 5.847 60.980 o
-7 7 5 37.412 45.145 3.846 182.896 o
-7 7 6 76.756 75.650 4.540 122.804 o
-7 7 7 217.344 220.745 6.690 52.137 o
-7 7 8 4.216 7.965 3.605 245.376 o
-7 7 9 43.984 42.918 4.330 147.936 o
-7 7 10 24.511 23.445 4.068 178.193 o
-7 7 11 2473.560 2439.550 30.296 2.656 o
-7 7 12 191.017 199.650 7.590 44.603 o
-7 7 13 89.135 82.471 5.111 99.188 o
-7 7 14 488.225 502.330 14.131 13.498 o
-7 7 15 6.721 12.151 4.965 130.063 o
-7 7 16 4.717 -1.156 4.240 180.746 o
-7 7 17 155.227 156.159 6.676 57.307 o
-7 7 18 20.144 31.603 6.772 68.963 o
-7 7 19 25.552 18.068 3.366 249.988 o
-7 7 20 91.273 86.775 6.147 73.025 o
-7 7 21 46.919 45.092 11.093 25.990 o
-7 7 22 102.122 94.645 4.997 99.456 o
-7 8 1 625.273 642.712 9.810 21.267 o
-7 8 2 332.541 341.083 9.246 28.747 o
-7 8 3 4685.300 4725.510 45.456 1.136 o
-7 8 4 835.785 866.707 11.889 14.722 o
-7 8 5 447.218 440.327 9.039 27.151 o
-7 8 6 111.307 98.754 4.766 104.561 o
-7 8 7 121.699 113.430 6.136 69.448 o
-7 8 8 129.757 123.828 7.794 46.223 o
-7 8 9 192.914 201.891 7.677 43.715 o
-7 8 10 73.577 77.124 5.528 89.913 o
-7 8 11 29.000 34.386 4.629 137.834 o
-7 8 12 4.971 10.808 5.548 105.182 o
-7 8 13 14.973 13.269 6.003 88.613 o
-7 8 14 1052.630 1114.840 22.572 5.322 o
-7 8 15 246.752 250.608 8.469 35.503 o
-7 8 16 592.499 607.123 14.777 12.048 o
-7 8 17 29.881 27.055 4.650 137.577 o
-7 8 18 34.184 34.283 4.289 155.791 o
-7 8 19 39.982 32.380 4.628 134.849 o
-7 8 20 138.512 130.280 5.475 79.977 o
-7 8 21 27.113 30.992 4.804 129.893 o
-7 9 1 930.341 953.208 15.995 9.440 o
-7 9 2 1091.420 1083.570 17.471 7.905 o
-7 9 3 1291.470 1264.870 21.154 5.641 o
-7 9 4 376.751 381.896 9.502 26.681 o
-7 9 5 194.486 190.451 6.977 50.783 o
-7 9 6 1286.910 1292.290 21.967 5.315 o
-7 9 7 44.433 51.935 4.809 122.406 o
-7 9 8 6.047 6.614 3.858 214.211 o
-7 9 9 5.425 4.588 4.358 169.861 o
-7 9 10 30.247 18.397 5.333 107.861 o
-7 9 11 449.734 455.187 15.662 11.537 o
-7 9 12 416.382 434.086 16.385 10.772 o
-7 9 13 132.649 161.485 11.604 22.502 o
-7 9 14 1.773 -4.804 7.162 64.120 o
-7 9 15 0.889 10.837 5.487 108.252 o
-7 9 16 307.368 313.533 11.337 21.227 o
-7 9 17 34.600 37.133 4.292 154.861 o
-7 9 18 54.442 54.335 3.890 168.652 o
-7 9 19 222.547 230.797 6.290 56.213 o
-7 9 20 125.340 125.162 4.852 97.274 o
-7 10 1 3.172 9.419 3.283 294.261 o
-7 10 2 11.441 10.283 3.380 267.751 o
-7 10 3 161.425 155.704 6.017 66.606 o
-7 10 4 145.197 149.867 7.451 48.679 o
-7 10 5 24.249 23.404 4.462 150.928 o
-7 10 6 50.864 54.125 4.714 124.670 o
-7 10 7 21.290 20.303 4.449 153.425 o
-7 10 8 100.515 122.865 8.177 43.509 o
-7 10 9 56.700 61.117 6.654 67.263 o
-7 10 10 128.067 122.439 8.517 39.726 o
-7 10 11 48.101 51.866 5.416 98.881 o
-7 10 12 9.970 10.668 4.577 151.430 o
-7 10 13 158.518 165.752 7.102 51.627 o
-7 10 14 35.344 39.148 6.435 74.281 o
-7 10 15 191.155 210.231 11.299 22.842 o
-7 10 16 222.898 235.394 7.970 39.830 o
-7 10 17 9.471 10.260 3.609 238.744 o
-7 10 18 86.412 81.091 4.771 111.051 o
-7 10 19 0.004 3.312 3.573 256.317 o
-7 11 1 192.993 189.529 10.573 25.769 o
-7 11 2 3.431 4.278 3.616 246.493 o
-7 11 3 283.161 267.401 8.757 32.791 o
-7 11 4 53.732 45.839 6.635 68.422 o
-7 11 5 419.135 423.876 12.546 16.924 o
-7 11 6 30.152 22.257 6.947 65.285 o
-7 11 7 189.281 210.370 9.065 33.399 o
-7 11 8 147.869 146.716 7.834 44.764 o
-7 11 9 273.521 257.352 13.542 15.973 o
-7 11 10 86.074 90.760 13.401 17.647 o
-7 11 11 0.440 3.449 4.071 197.494 o
-7 11 12 4.767 5.787 3.819 219.815 o
-7 11 13 26.429 30.033 4.519 145.525 o
-7 11 14 77.146 80.639 5.393 92.905 o
-7 11 15 262.745 280.684 9.815 27.620 o
-7 11 16 954.771 969.343 25.666 4.367 o
-7 11 17 157.772 156.369 4.709 93.456 o
-7 11 18 92.334 85.312 7.370 53.430 o
-7 12 1 33.377 49.865 6.776 67.175 o
-7 12 2 330.791 338.369 12.560 17.650 o
-7 12 3 1156.310 1165.160 20.337 6.169 o
-7 12 4 484.049 470.099 13.955 13.856 o
-7 12 5 6.578 13.432 4.366 166.664 o
-7 12 6 67.370 63.704 5.466 93.465 o
-7 12 7 33.945 27.426 4.770 130.178 o
-7 12 8 938.386 960.136 19.744 6.809 o
-7 12 9 432.937 423.009 13.200 15.514 o
-7 12 10 12.957 16.278 4.964 127.903 o
-7 12 11 88.536 89.816 6.381 68.666 o
-7 12 12 333.407 334.050 13.114 16.398 o
-7 12 13 1675.580 1718.790 25.974 3.792 o
-7 12 14 1074.430 1074.870 19.261 6.853 o
-7 12 15 4.031 8.570 3.560 251.200 o
-7 12 16 1542.250 1422.120 32.916 2.635 o
-7 13 1 329.503 347.978 16.942 10.422 o
-7 13 2 413.184 421.689 13.116 15.777 o
-7 13 3 9.003 18.943 9.852 33.611 o
-7 13 4 7.994 13.244 6.076 87.420 o
-7 13 5 29.707 26.077 4.924 124.161 o
-7 13 6 11.296 14.831 4.691 143.254 o
-7 13 7 15.791 18.393 4.585 147.404 o
-7 13 8 72.653 72.227 8.826 39.321 o
-7 13 9 48.737 56.457 5.470 96.715 o
-7 13 10 36.482 35.060 4.735 130.125 o
-7 13 11 58.165 54.111 4.878 116.041 o
-7 13 12 0.011 0.303 3.304 301.685 o
-7 13 13 55.469 54.550 4.060 157.234 o
-7 13 14 93.165 85.346 12.641 19.709 o
-7 14 1 7.514 16.488 8.520 44.872 o
-7 14 2 17.871 14.710 4.405 158.773 o
-7 14 3 203.755 201.573 16.006 12.059 o
-7 14 4 0.089 1.850 4.692 149.312 o
-7 14 5 954.733 979.379 25.674 4.363 o
-7 14 6 21.981 23.289 5.010 122.513 o
-7 14 7 335.934 323.352 10.432 23.943 o
-7 14 8 88.600 83.459 4.726 111.966 o
-7 14 9 24.421 23.438 3.415 242.350 o
-7 14 10 47.179 45.731 7.578 53.840 o
-7 14 11 4.697 2.376 3.626 244.787 o
-7 15 1 375.315 378.162 17.814 9.405 o
-7 15 2 7.738 12.469 6.181 84.604 o
-7 15 3 45.680 42.538 7.068 61.524 o
-7 15 4 43.576 35.487 6.365 75.212 o
-7 15 5 2.287 10.034 5.536 106.163 o
-7 15 6 42.271 37.218 5.991 84.141 o
-6 0 2 446.449 436.477 30.242 3.454 o
-6 0 4 82.353 85.955 7.110 57.438 o
-6 0 6 169.631 165.723 5.552 73.455 o
-6 0 8 894.313 891.687 16.116 9.477 o
-6 0 10 189.584 186.703 6.194 60.820 o
-6 0 12 1055.150 1037.180 16.002 9.084 o
-6 0 14 1479.460 1513.790 29.116 3.253 o
-6 0 16 3066.630 3077.610 52.243 1.039 o
-6 0 18 22794.800 23430.900 393.343 0.020 o
-6 0 20 410.867 420.214 14.983 12.620 o
-6 0 22 85.905 82.794 6.955 59.582 o
-6 0 24 209.762 204.975 10.641 25.199 o
-6 1 1 2965.920 2978.740 38.687 1.719 o
-6 1 2 379.054 393.924 8.212 32.565 o
-6 1 3 66.752 60.901 5.291 99.087 o
-6 1 4 787.669 806.531 16.221 9.702 o
-6 1 5 1005.920 1003.380 12.965 12.232 o
-6 1 6 138.879 139.143 4.647 99.551 o
-6 1 7 9.573 10.241 2.452 484.922 o
-6 1 8 1809.600 1801.910 18.825 5.816 o
-6 1 9 0.551 2.088 2.062 760.034 o
-6 1 10 146.678 154.071 4.088 113.258 o
-6 1 11 213.153 212.483 4.879 78.903 o
-6 1 12 239.935 240.776 5.512 64.890 o
-6 1 13 3.345 7.838 3.120 325.547 o
-6 1 14 20.177 28.386 3.335 254.131 o
-6 1 15 38.374 34.245 4.556 138.807 o
-6 1 16 608.029 600.379 12.772 15.038 o
-6 1 17 372.146 377.736 11.080 21.185 o
-6 1 18 51.942 74.048 5.530 93.098 o
-6 1 19 411.919 397.592 13.930 14.326 o
-6 1 20 15.985 18.260 4.367 161.393 o
-6 1 21 114.884 117.546 5.772 76.902 o
-6 1 22 3.055 3.851 4.029 199.764 o
-6 1 23 205.179 201.992 6.689 53.219 o
-6 1 24 2093.500 2114.910 34.294 2.295 o
-6 1 25 279.533 284.818 7.377 41.953 o
-6 2 1 866.866 858.853 14.033 11.706 o
-6 2 2 604.136 601.648 10.072 20.959 o
-6 2 3 373.000 377.066 7.552 36.673 o
-6 2 4 1766.690 1798.570 23.396 4.364 o
-6 2 5 44.062 47.472 2.892 274.243 o
-6 2 6 110.485 116.748 4.211 122.082 o
-6 2 7 1074.950 1074.660 11.865 13.145 o
-6 2 8 72.293 71.543 3.175 206.697 o
-6 2 9 143.129 143.472 4.008 117.943 o
-6 2 10 78.013 78.427 3.269 193.171 o
-6 2 11 129.005 131.577 3.870 128.212 o
-6 2 12 508.388 500.923 7.621 31.736 o
-6 2 13 2234.320 2203.190 22.231 4.254 o
-6 2 14 1686.600 1697.860 21.080 5.158 o
-6 2 15 2876.110 2892.230 34.802 2.042 o
-6 2 16 2573.570 2623.910 34.783 2.117 o
-6 2 17 2340.520 2391.230 38.078 1.879 o
-6 2 18 72.546 70.388 5.880 81.530 o
-6 2 19 80.211 88.343 9.609 33.255 o
-6 2 20 300.755 323.551 11.042 22.185 o
-6 2 21 351.816 372.291 12.441 17.706 o
-6 2 22 600.463 608.453 12.822 14.968 o
-6 2 23 680.827 705.451 13.667 13.092 o
-6 2 24 28.786 29.759 3.836 193.215 o
-6 2 25 226.789 243.479 7.929 39.913 o
-6 3 1 232.021 233.178 4.685 79.121 o
-6 3 2 722.595 710.638 13.394 13.311 o
-6 3 3 4.155 4.477 2.396 541.702 o
-6 3 4 21.902 24.984 2.357 445.411 o
-6 3 5 107.402 110.513 3.333 164.609 o
-6 3 6 285.137 280.794 5.477 60.638 o
-6 3 7 660.877 650.163 9.151 22.688 o
-6 3 8 338.537 328.037 5.547 55.039 o
-6 3 9 89.483 86.828 3.433 173.163 o
-6 3 10 26.689 25.908 2.752 339.798 o
-6 3 11 614.175 594.114 8.767 24.763 o
-6 3 12 540.192 544.254 9.418 23.866 o
-6 3 13 937.324 950.878 13.719 11.690 o
-6 3 14 340.385 342.575 8.094 34.617 o
-6 3 15 7.954 6.814 3.351 278.460 o
-6 3 16 1176.860 1158.120 18.372 7.171 o
-6 3 17 126.980 119.590 7.403 50.642 o
-6 3 18 4.679 5.881 4.648 149.712 o
-6 3 19 37.264 36.059 5.723 92.229 o
-6 3 20 108.502 114.605 7.146 54.784 o
-6 3 21 56.434 53.111 5.463 95.993 o
-6 3 22 57.222 61.029 8.822 39.906 o
-6 3 23 7.023 10.793 4.009 196.909 o
-6 3 24 31.879 34.627 5.794 90.992 o
-6 3 25 37.107 39.323 3.383 227.304 o
-6 4 1 22.985 25.774 2.559 389.096 o
-6 4 2 849.377 851.095 11.734 14.937 o
-6 4 3 12.201 14.943 2.207 556.355 o
-6 4 4 119.474 123.295 4.228 118.401 o
-6 4 5 309.321 317.767 6.173 50.635 o
-6 4 6 7.821 9.649 2.501 475.569 o
-6 4 7 1240.960 1211.610 14.485 9.700 o
-6 4 8 77.561 76.681 3.572 172.898 o
-6 4 9 1447.800 1455.000 17.224 7.222 o
-6 4 10 14.373 15.594 2.562 425.276 o
-6 4 11 435.830 438.703 7.174 36.480 o
-6 4 12 9.450 8.755 2.494 473.674 o
-6 4 13 281.263 289.050 5.943 55.222 o
-6 4 14 588.058 591.949 13.110 14.569 o
-6 4 15 264.510 279.050 7.867 38.800 o
-6 4 16 373.665 387.805 9.984 24.796 o
-6 4 17 4.755 7.524 3.554 251.886 o
-6 4 18 1.335 2.408 4.407 168.483 o
-6 4 19 31.343 30.078 4.789 129.593 o
-6 4 20 227.699 222.419 7.880 40.574 o
-6 4 21 1.053 2.928 4.656 151.087 o
-6 4 22 49.067 52.761 7.145 59.778 o
-6 4 23 40.239 58.417 7.126 60.442 o
-6 4 24 18.115 27.343 5.280 111.392 o
-6 4 25 44.174 35.518 3.004 266.578 o
-6 5 1 718.580 729.106 10.748 17.903 o
-6 5 2 536.984 573.416 21.147 6.626 o
-6 5 3 321.129 309.434 6.420 47.993 o
-6 5 4 1406.480 1378.980 17.137 7.390 o
-6 5 5 2888.950 2930.990 34.037 2.105 o
-6 5 6 4428.140 4466.210 56.330 0.837 o
-6 5 7 173.318 169.803 5.702 70.290 o
-6 5 8 170.252 168.001 5.442 75.315 o
-6 5 9 350.463 334.662 7.597 37.544 o
-6 5 10 78.921 84.086 4.745 113.250 o
-6 5 11 14.495 16.731 3.209 286.092 o
-6 5 12 1405.430 1445.430 18.732 6.511 o
-6 5 13 608.049 621.267 10.620 19.438 o
-6 5 14 233.156 242.983 6.205 56.271 o
-6 5 15 535.972 535.404 10.439 20.889 o
-6 5 16 285.518 284.487 8.913 31.708 o
-6 5 17 281.671 285.730 8.356 35.017 o
-6 5 18 63.292 67.902 4.722 119.530 o
-6 5 19 83.132 77.989 6.439 68.499 o
-6 5 20 1.136 7.571 5.591 104.544 o
-6 5 21 13.395 14.758 7.885 52.068 o
-6 5 22 419.130 419.700 13.031 15.922 o
-6 5 23 4.681 -1.132 5.008 130.090 o
-6 5 24 100.914 95.432 4.533 114.936 o
-6 6 1 0.020 1.237 2.332 602.028 o
-6 6 2 233.212 232.027 5.138 71.426 o
-6 6 3 35.691 41.448 4.256 155.822 o
-6 6 4 611.523 623.190 9.912 21.220 o
-6 6 5 3763.290 3776.090 42.955 1.350 o
-6 6 6 1228.480 1220.020 17.107 7.812 o
-6 6 7 88.423 89.929 4.452 121.650 o
-6 6 8 314.236 328.543 7.499 39.304 o
-6 6 9 332.323 339.253 7.316 39.897 o
-6 6 10 866.820 849.134 12.760 13.340 o
-6 6 11 491.075 488.164 8.724 27.400 o
-6 6 12 1352.560 1359.550 16.306 7.992 o
-6 6 13 866.947 891.491 12.720 13.307 o
-6 6 14 1419.520 1433.900 23.869 4.541 o
-6 6 15 47.999 51.219 5.133 108.686 o
-6 6 16 107.971 115.786 5.360 87.137 o
-6 6 17 6.100 13.020 5.569 103.981 o
-6 6 18 97.298 106.736 9.348 34.466 o
-6 6 19 20.328 18.279 4.479 152.318 o
-6 6 20 48.377 56.957 7.053 61.148 o
-6 6 21 98.120 92.952 8.442 41.623 o
-6 6 22 180.031 177.937 7.985 41.842 o
-6 6 23 7.571 11.472 3.319 281.061 o
-6 6 24 131.940 139.224 15.999 12.338 o
-6 7 1 29.151 28.849 2.772 328.700 o
-6 7 2 1639.100 1647.870 17.498 6.678 o
-6 7 3 298.898 291.491 5.987 53.702 o
-6 7 4 293.515 287.295 6.549 48.496 o
-6 7 5 2029.740 2084.510 26.172 3.521 o
-6 7 6 0.259 -2.695 3.078 347.341 o
-6 7 7 332.075 325.271 8.117 34.872 o
-6 7 8 3286.060 3458.640 49.013 1.136 o
-6 7 9 79.433 95.739 4.861 107.840 o
-6 7 10 382.331 387.497 9.491 26.611 o
-6 7 11 2.747 7.840 3.370 281.397 o
-6 7 12 36.104 34.547 3.864 185.148 o
-6 7 13 61.136 66.981 4.414 133.924 o
-6 7 14 53.961 53.545 6.548 69.760 o
-6 7 15 1206.920 1259.230 19.549 6.447 o
-6 7 16 289.181 308.582 12.610 17.864 o
-6 7 17 105.768 116.237 7.003 56.802 o
-6 7 18 57.638 66.252 5.801 85.454 o
-6 7 19 77.184 75.308 8.029 46.606 o
-6 7 20 5.766 2.247 5.699 100.321 o
-6 7 21 368.069 350.681 9.710 26.161 o
-6 7 22 67.760 68.121 6.023 78.851 o
-6 7 23 13.157 10.501 7.831 52.883 o
-6 8 1 6.671 9.796 2.792 391.660 o
-6 8 2 2702.790 2677.650 28.817 2.754 o
-6 8 3 118.759 112.516 4.120 123.975 o
-6 8 4 1102.830 1122.130 14.713 9.964 o
-6 8 5 122.017 125.312 6.721 59.560 o
-6 8 6 0.673 5.418 3.675 240.763 o
-6 8 7 135.963 139.709 5.969 70.136 o
-6 8 8 24.608 23.086 4.143 172.487 o
-6 8 9 13.519 17.881 3.622 230.090 o
-6 8 10 64.705 70.268 5.048 106.685 o
-6 8 11 2.972 8.019 3.680 236.822 o
-6 8 12 2.039 2.728 4.024 201.218 o
-6 8 13 51.543 59.142 5.049 110.296 o
-6 8 14 79.810 87.231 5.446 90.582 o
-6 8 15 495.388 514.989 12.608 16.130 o
-6 8 16 0.340 3.796 4.767 144.237 o
-6 8 17 15.434 20.637 4.844 132.634 o
-6 8 18 13.179 14.605 4.276 170.064 o
-6 8 19 48.784 58.165 4.897 116.930 o
-6 8 20 94.907 89.184 5.457 88.121 o
-6 8 21 156.594 159.241 6.785 55.719 o
-6 8 22 3.008 1.686 3.517 262.100 o
-6 9 1 0.222 6.842 2.899 383.158 o
-6 9 2 2.466 2.241 2.871 390.704 o
-6 9 3 324.344 334.528 7.429 39.412 o
-6 9 4 408.371 414.011 8.771 29.108 o
-6 9 5 620.223 639.425 13.501 13.701 o
-6 9 6 283.307 297.497 7.719 39.080 o
-6 9 7 1119.850 1121.180 19.589 6.600 o
-6 9 8 270.503 278.585 8.073 37.213 o
-6 9 9 5.450 10.338 4.972 130.321 o
-6 9 10 60.848 66.962 6.484 69.887 o
-6 9 11 10.033 11.630 3.683 228.698 o
-6 9 12 4.756 6.187 3.576 249.585 o
-6 9 13 37.752 40.765 8.515 43.573 o
-6 9 14 116.605 113.524 7.802 46.819 o
-6 9 15 4.866 4.644 4.578 154.432 o
-6 9 16 33.480 27.236 5.076 116.444 o
-6 9 17 205.390 211.337 9.914 28.469 o
-6 9 18 35.215 30.599 4.640 135.945 o
-6 9 19 8.858 6.526 3.649 236.032 o
-6 9 20 311.044 324.537 11.975 19.307 o
-6 9 21 30.344 29.293 3.649 209.453 o
-6 10 1 0.523 2.108 3.349 291.665 o
-6 10 2 35.944 39.439 4.257 156.058 o
-6 10 3 124.668 117.503 6.131 69.123 o
-6 10 4 238.965 229.248 6.962 48.132 o
-6 10 5 34.932 31.792 4.247 158.655 o
-6 10 6 50.044 56.970 5.225 104.489 o
-6 10 7 0.928 0.385 4.127 192.828 o
-6 10 8 185.038 202.886 7.152 49.057 o
-6 10 9 1090.310 1086.140 19.424 6.740 o
-6 10 10 4.811 10.873 9.288 37.961 o
-6 10 11 100.136 86.774 9.712 32.256 o
-6 10 12 11.514 11.838 6.930 67.306 o
-6 10 13 235.381 244.132 13.724 15.800 o
-6 10 14 0.273 -6.815 10.507 29.846 o
-6 10 15 21.428 29.392 7.014 64.453 o
-6 10 16 313.077 328.806 13.940 14.852 o
-6 10 17 93.387 101.011 6.715 62.242 o
-6 10 18 19.268 19.861 4.211 170.747 o
-6 10 19 9.522 9.037 2.914 356.680 o
-6 10 20 0.002 4.568 3.651 244.994 o
-6 11 1 11.248 12.044 4.012 193.624 o
-6 11 2 0.217 -1.114 3.261 309.467 o
-6 11 3 247.540 253.152 11.117 22.756 o
-6 11 4 39.856 43.635 4.175 158.817 o
-6 11 5 0.495 3.726 3.852 220.266 o
-6 11 6 155.766 143.183 7.522 47.636 o
-6 11 7 76.758 88.569 7.195 56.474 o
-6 11 8 86.520 107.205 8.677 39.738 o
-6 11 9 218.612 211.387 10.595 25.250 o
-6 11 10 2308.190 2328.980 59.191 0.867 o
-6 11 11 93.330 92.008 6.774 61.611 o
-6 11 12 11.412 6.871 4.872 134.368 o
-6 11 13 716.555 715.501 16.733 9.472 o
-6 11 14 297.214 299.742 13.925 15.009 o
-6 11 15 41.198 44.940 8.873 40.111 o
-6 11 16 17.302 16.738 4.354 162.075 o
-6 11 17 0.602 4.868 3.065 344.910 o
-6 11 18 63.357 66.696 5.785 85.145 o
-6 11 19 0.006 -2.670 4.705 148.873 o
-6 12 1 0.198 1.463 5.960 92.636 o
-6 12 2 696.685 712.334 20.088 7.013 o
-6 12 3 2.012 2.808 4.820 140.731 o
-6 12 4 155.984 143.213 6.670 57.726 o
-6 12 5 821.630 809.594 16.729 9.177 o
-6 12 6 184.965 183.882 10.026 28.413 o
-6 12 7 738.009 768.736 16.411 9.671 o
-6 12 8 2161.100 2242.420 35.061 2.192 o
-6 12 9 1888.550 1899.420 30.419 2.863 o
-6 12 10 211.973 224.683 7.872 41.078 o
-6 12 11 947.809 984.810 35.205 2.468 o
-6 12 12 1064.220 1121.770 21.872 5.592 o
-6 12 13 1052.550 1051.080 20.443 6.277 o
-6 12 14 7.904 9.095 3.795 218.760 o
-6 12 15 25.041 29.676 4.496 147.393 o
-6 12 16 591.909 585.841 11.874 16.868 o
-6 12 17 503.442 470.046 13.613 14.346 o
-6 13 1 23.761 24.605 6.555 73.381 o
-6 13 2 744.275 791.211 20.521 6.673 o
-6 13 3 7.672 5.801 5.367 112.224 o
-6 13 4 13.453 12.011 4.947 129.166 o
-6 13 5 88.025 88.085 10.838 26.434 o
-6 13 6 411.751 421.914 11.607 19.218 o
-6 13 7 40.263 39.009 8.086 48.034 o
-6 13 8 0.743 0.447 4.635 153.047 o
-6 13 9 179.102 173.801 9.321 32.401 o
-6 13 10 0.434 2.877 3.164 325.979 o
-6 13 11 169.100 195.459 12.662 18.811 o
-6 13 12 164.414 156.062 15.558 12.897 o
-6 13 13 1686.050 1662.100 55.974 0.991 o
-6 13 14 1178.210 1197.120 29.316 3.352 o
-6 13 15 1712.290 1631.590 37.476 2.062 o
-6 14 1 127.138 132.535 9.839 30.669 o
-6 14 2 573.272 536.347 14.606 12.449 o
-6 14 3 1.751 4.727 4.727 146.072 o
-6 14 4 218.452 230.850 9.533 30.042 o
-6 14 5 36.431 30.713 4.553 140.171 o
-6 14 6 34.079 24.117 4.478 146.291 o
-6 14 7 68.929 62.719 5.318 97.728 o
-6 14 8 462.455 442.946 14.623 12.945 o
-6 14 9 33.193 28.371 4.953 121.702 o
-6 14 10 35.471 31.575 4.914 122.482 o
-6 14 11 335.741 316.395 11.039 21.908 o
-6 14 12 118.451 110.298 6.038 71.657 o
-6 14 13 8.135 6.452 3.195 304.735 o
-6 15 1 114.304 142.764 8.853 37.197 o
-6 15 2 18.489 38.268 19.797 8.365 o
-6 15 3 49.923 48.865 7.752 51.404 o
-6 15 4 349.751 348.409 21.043 6.963 o
-6 15 5 4.548 14.197 6.763 71.075 o
-6 15 8 317.064 282.927 21.564 6.706 o
-6 15 9 66.751 62.547 4.737 118.769 o
-5 0 2 839.044 855.252 27.014 4.058 o
-5 0 4 1338.000 1355.070 42.425 1.694 o
-5 0 6 2.018 1.688 3.742 232.771 o
-5 0 8 2846.670 2925.010 53.110 1.023 o
-5 0 10 0.594 7.142 3.100 335.246 o
-5 0 12 1036.730 1057.470 23.674 4.944 o
-5 0 14 478.411 496.215 18.898 8.223 o
-5 0 16 52.164 56.184 7.687 51.953 o
-5 0 18 18668.400 18814.100 317.347 0.030 o
-5 0 20 809.892 866.066 27.792 3.864 o
-5 0 22 0.638 6.513 5.467 109.517 o
-5 0 24 221.928 223.653 9.491 30.262 o
-5 0 26 27.080 24.228 4.774 132.355 o
-5 1 1 286.366 290.481 5.834 56.092 o
-5 1 2 2935.810 2934.570 34.262 2.076 o
-5 1 3 451.848 459.754 8.365 29.800 o
-5 1 4 81.762 88.008 5.407 91.339 o
-5 1 5 166.450 169.049 5.434 75.788 o
-5 1 6 1.880 4.982 2.682 443.623 o
-5 1 7 3931.800 4012.930 54.770 0.905 o
-5 1 8 129.209 133.513 4.945 93.497 o
-5 1 9 3764.530 3765.070 48.724 1.110 o
-5 1 10 2028.280 2025.850 19.660 5.198 o
-5 1 11 720.877 722.852 8.998 22.051 o
-5 1 12 10254.300 10382.900 88.476 0.304 o
-5 1 13 3965.390 3973.320 39.837 1.477 o
-5 1 14 96.037 102.171 4.311 123.758 o
-5 1 15 16.998 18.734 3.493 242.052 o
-5 1 16 18.912 23.195 3.712 213.781 o
-5 1 17 491.701 493.835 14.835 12.460 o
-5 1 18 9179.800 9240.460 124.931 0.182 o
-5 1 19 28.266 29.734 4.826 128.697 o
-5 1 20 642.405 661.599 14.891 11.672 o
-5 1 21 3.622 8.396 4.421 165.056 o
-5 1 22 37.045 43.736 4.466 142.531 o
-5 1 23 257.716 240.864 10.240 26.087 o
-5 1 24 40.587 46.083 4.771 125.839 o
-5 1 25 312.648 321.744 8.546 32.841 o
-5 1 26 9.776 20.379 4.690 142.874 o
-5 2 1 70.552 72.868 3.590 176.301 o
-5 2 2 56.032 61.769 3.333 208.455 o
-5 2 3 391.536 403.573 7.182 38.122 o
-5 2 4 1653.450 1661.320 24.726 4.116 o
-5 2 5 58.842 63.118 3.658 180.339 o
-5 2 6 10.772 9.642 2.318 530.845 o
-5 2 7 411.954 429.846 7.594 34.801 o
-5 2 8 152.301 150.596 3.742 123.858 o
-5 2 9 1331.400 1326.410 14.058 9.674 o
-5 2 10 3334.590 3331.820 31.162 2.244 o
-5 2 11 1665.790 1664.430 17.812 6.487 o
-5 2 12 54.823 54.752 2.935 252.391 o
-5 2 13 248.226 243.899 7.013 46.958 o
-5 2 14 394.268 392.137 9.384 26.848 o
-5 2 15 0.539 -1.969 3.040 355.537 o
-5 2 16 735.121 759.170 12.831 13.993 o
-5 2 17 0.014 2.226 3.560 258.778 o
-5 2 18 667.068 670.390 17.441 8.983 o
-5 2 19 5.967 7.492 5.156 121.599 o
-5 2 20 143.441 146.099 8.043 42.989 o
-5 2 21 463.282 445.707 18.821 8.340 o
-5 2 22 441.678 420.202 14.246 13.640 o
-5 2 23 93.624 91.223 9.358 34.625 o
-5 2 24 6.509 5.626 3.918 207.985 o
-5 2 25 71.090 66.656 3.899 157.933 o
-5 2 26 43.487 45.595 4.395 143.963 o
-5 3 1 24.973 24.417 2.659 363.498 o
-5 3 2 1041.430 1039.780 14.300 10.623 o
-5 3 3 10.878 7.827 2.443 487.595 o
-5 3 4 394.704 397.209 7.030 39.098 o
-5 3 5 602.680 595.680 9.956 21.317 o
-5 3 6 735.293 732.593 11.687 15.960 o
-5 3 7 7.808 7.401 2.017 703.622 o
-5 3 8 106.964 105.643 2.888 192.839 o
-5 3 9 688.724 672.449 9.356 21.701 o
-5 3 10 0.025 3.369 2.014 794.812 o
-5 3 11 111.978 109.978 3.419 158.128 o
-5 3 12 125.545 124.911 3.664 138.628 o
-5 3 13 246.258 235.123 5.830 60.366 o
-5 3 14 1842.150 1875.890 22.502 4.540 o
-5 3 15 397.438 402.245 9.612 25.829 o
-5 3 16 2732.360 2735.260 31.260 2.439 o
-5 3 17 688.295 679.866 12.175 15.488 o
-5 3 18 8.790 14.046 4.252 174.123 o
-5 3 19 1.835 4.314 4.663 150.091 o
-5 3 20 68.359 73.955 7.442 53.937 o
-5 3 21 6.887 10.340 5.364 112.046 o
-5 3 22 8.331 4.679 5.577 104.041 o
-5 3 23 97.598 103.671 5.578 83.887 o
-5 3 24 42.054 47.457 4.061 164.488 o
-5 3 25 20.552 22.754 3.529 232.655 o
-5 3 26 41.614 36.226 4.464 142.403 o
-5 4 1 131.071 130.356 3.810 130.102 o
-5 4 2 745.530 749.510 14.902 11.234 o
-5 4 3 1447.580 1437.120 21.874 5.171 o
-5 4 4 764.632 756.330 13.223 13.299 o
-5 4 5 814.966 779.459 15.256 10.619 o
-5 4 6 1324.990 1286.360 19.191 6.475 o
-5 4 7 133.807 126.929 3.590 138.706 o
-5 4 8 4.445 6.127 2.116 675.404 o
-5 4 9 42.462 45.497 2.720 301.984 o
-5 4 10 663.438 678.060 10.181 19.809 o
-5 4 11 2.264 5.022 2.361 565.533 o
-5 4 12 114.381 121.901 4.031 127.344 o
-5 4 13 945.654 966.954 13.011 12.468 o
-5 4 14 179.179 185.645 5.202 78.031 o
-5 4 15 59.581 61.234 3.961 160.172 o
-5 4 16 24.921 28.996 3.630 215.471 o
-5 4 17 267.003 257.739 13.489 16.116 o
-5 4 18 24.104 24.450 4.448 151.606 o
-5 4 19 530.147 522.448 11.748 17.720 o
-5 4 20 58.808 57.046 7.358 55.978 o
-5 4 21 0.913 5.498 5.809 97.084 o
-5 4 22 30.299 35.125 9.288 37.097 o
-5 4 23 183.711 191.050 11.302 22.992 o
-5 4 24 4.023 1.462 4.205 183.737 o
-5 4 25 72.984 72.758 5.298 96.914 o
-5 5 1 134.531 128.176 5.815 73.620 o
-5 5 2 292.650 297.891 8.052 36.551 o
-5 5 3 414.572 410.134 9.632 25.478 o
-5 5 4 382.907 374.738 7.923 34.270 o
-5 5 5 310.549 308.267 5.592 56.796 o
-5 5 6 139.253 135.498 4.144 115.228 o
-5 5 7 181.542 184.645 4.895 83.972 o
-5 5 8 188.778 190.908 5.222 76.351 o
-5 5 9 691.721 664.525 10.069 19.895 o
-5 5 10 59.893 56.854 3.196 219.814 o
-5 5 11 4.272 2.179 2.435 530.040 o
-5 5 12 15.486 22.455 2.868 341.353 o
-5 5 13 135.867 144.140 4.947 91.672 o
-5 5 14 115.809 115.319 4.597 107.495 o
-5 5 15 3.355 5.706 2.753 416.592 o
-5 5 16 0.039 3.087 3.161 327.001 o
-5 5 17 0.514 1.182 4.006 204.581 o
-5 5 18 44.135 46.030 4.998 115.229 o
-5 5 19 48.926 53.446 5.327 101.519 o
-5 5 20 275.737 270.650 9.946 26.927 o
-5 5 21 75.535 89.780 8.675 40.280 o
-5 5 22 15.033 14.089 5.450 106.693 o
-5 5 23 187.509 213.102 9.227 32.436 o
-5 5 24 118.267 130.064 9.066 35.713 o
-5 5 25 150.762 141.749 5.794 71.907 o
-5 6 1 75.232 72.636 3.077 212.225 o
-5 6 2 345.739 347.547 6.988 41.713 o
-5 6 3 379.375 374.571 8.050 33.639 o
-5 6 4 3.475 4.012 2.523 494.880 o
-5 6 5 3074.180 3150.810 35.921 1.896 o
-5 6 6 58.232 54.053 3.241 218.068 o
-5 6 7 1669.430 1658.280 19.828 5.644 o
-5 6 8 2796.570 2785.100 30.594 2.494 o
-5 6 9 0.140 3.318 2.733 435.500 o
-5 6 10 335.140 334.712 7.382 39.415 o
-5 6 11 10.180 6.869 2.599 440.570 o
-5 6 12 2.930 3.498 2.870 388.213 o
-5 6 13 581.995 579.152 11.368 18.039 o
-5 6 14 0.004 1.784 3.076 346.605 o
-5 6 15 2192.420 2190.250 29.761 2.839 o
-5 6 16 100.308 106.051 8.731 38.946 o
-5 6 17 7.123 8.832 4.437 162.279 o
-5 6 18 1165.340 1204.190 29.556 3.307 o
-5 6 19 321.919 333.522 13.250 16.170 o
-5 6 20 4.821 12.254 5.090 124.409 o
-5 6 21 2.674 4.374 5.566 105.505 o
-5 6 22 208.645 226.543 14.789 13.915 o
-5 6 23 182.466 180.958 8.057 41.119 o
-5 6 24 0.142 4.243 4.218 183.993 o
-5 7 1 9.291 10.511 2.395 505.980 o
-5 7 2 0.009 2.906 2.438 547.281 o
-5 7 3 21.846 19.372 2.883 329.521 o
-5 7 4 1042.870 1050.450 23.400 5.040 o
-5 7 5 2065.960 2074.620 27.118 3.330 o
-5 7 6 174.124 179.525 5.716 69.555 o
-5 7 7 17.848 22.334 3.092 296.457 o
-5 7 8 2521.400 2519.660 40.675 1.658 o
-5 7 9 2.287 3.433 3.203 314.590 o
-5 7 10 172.142 178.772 6.439 58.823 o
-5 7 11 364.905 358.983 8.244 33.049 o
-5 7 12 1.082 3.795 3.127 331.685 o
-5 7 13 159.189 170.741 5.630 72.787 o
-5 7 14 102.553 105.814 5.170 93.515 o
-5 7 15 412.030 433.944 9.267 26.782 o
-5 7 16 12.468 16.486 4.330 165.971 o
-5 7 17 165.078 174.661 9.212 33.321 o
-5 7 18 3.803 3.636 4.199 183.820 o
-5 7 19 185.757 186.771 7.185 49.027 o
-5 7 20 105.191 109.071 9.488 33.367 o
-5 7 21 314.904 320.222 20.387 7.438 o
-5 7 22 1.969 -2.774 5.494 108.792 o
-5 7 23 20.424 17.107 4.845 131.689 o
-5 7 24 415.119 392.657 12.341 17.497 o
-5 8 1 47.054 50.102 3.187 234.561 o
-5 8 2 1242.880 1252.070 15.439 8.902 o
-5 8 3 133.947 128.381 4.499 105.744 o
-5 8 4 1.650 2.485 2.637 463.610 o
-5 8 5 3.158 3.941 3.054 343.235 o
-5 8 6 0.955 2.000 2.898 387.504 o
-5 8 7 81.200 74.263 4.092 142.150 o
-5 8 8 1445.960 1472.770 19.966 5.896 o
-5 8 9 709.516 700.778 16.501 9.717 o
-5 8 10 1091.970 1085.730 17.553 7.848 o
-5 8 11 393.527 401.020 9.416 26.668 o
-5 8 12 53.103 55.481 4.996 112.363 o
-5 8 13 0.197 4.604 3.404 281.230 o
-5 8 14 111.745 121.747 5.525 82.397 o
-5 8 15 167.923 176.371 6.783 54.681 o
-5 8 16 44.108 50.364 5.673 91.760 o
-5 8 17 60.059 66.396 6.182 76.175 o
-5 8 18 69.140 74.098 6.207 74.404 o
-5 8 19 86.304 82.105 5.577 86.636 o
-5 8 20 218.714 196.706 16.973 10.773 o
-5 8 21 262.662 266.924 9.772 27.917 o
-5 8 22 110.214 111.761 5.947 74.100 o
-5 8 23 46.868 48.041 3.296 224.355 o
-5 9 1 5.360 9.154 2.736 411.108 o
-5 9 2 429.156 415.641 8.051 32.150 o
-5 9 3 4.203 3.014 2.782 409.657 o
-5 9 4 45.330 45.756 3.559 201.627 o
-5 9 5 39.127 46.970 3.792 185.672 o
-5 9 6 461.290 457.470 10.426 21.989 o
-5 9 7 24.900 36.195 4.370 153.930 o
-5 9 8 3.308 4.048 3.085 336.260 o
-5 9 9 99.481 107.160 4.960 99.930 o
-5 9 10 141.714 146.994 6.849 56.038 o
-5 9 11 0.005 -0.951 3.711 239.262 o
-5 9 12 305.924 311.011 8.845 31.450 o
-5 9 13 172.960 178.573 10.597 25.966 o
-5 9 14 216.043 220.503 9.231 31.813 o
-5 9 15 192.239 193.293 9.119 33.178 o
-5 9 16 15.107 20.580 4.629 144.592 o
-5 9 17 35.308 40.231 4.607 136.150 o
-5 9 18 39.211 33.457 4.822 125.482 o
-5 9 19 169.262 176.411 12.995 17.989 o
-5 9 20 15.907 11.222 4.354 163.886 o
-5 9 21 42.845 40.895 4.252 153.363 o
-5 9 22 55.573 48.515 3.951 165.385 o
-5 10 1 90.567 91.251 4.611 114.864 o
-5 10 2 763.762 764.005 12.671 14.100 o
-5 10 3 3.740 2.378 3.192 315.261 o
-5 10 4 66.875 63.782 4.216 142.489 o
-5 10 5 17.952 16.083 3.726 215.795 o
-5 10 6 117.451 132.935 6.490 63.089 o
-5 10 7 900.976 904.161 16.552 9.079 o
-5 10 8 17.416 12.796 4.490 153.726 o
-5 10 9 41.968 52.656 5.691 91.361 o
-5 10 10 85.003 94.150 6.825 61.272 o
-5 10 11 100.360 112.202 7.761 47.905 o
-5 10 12 1.069 0.157 4.126 192.895 o
-5 10 13 48.663 50.187 5.944 83.818 o
-5 10 14 221.790 229.261 10.302 26.344 o
-5 10 15 52.257 50.357 5.250 103.814 o
-5 10 16 406.964 422.075 12.508 17.084 o
-5 10 17 145.714 141.748 5.883 70.734 o
-5 10 18 46.995 47.438 6.927 63.617 o
-5 10 19 3.237 1.372 3.631 246.052 o
-5 10 20 0.000 4.314 3.616 249.839 o
-5 10 21 0.868 6.181 2.871 389.928 o
-5 11 1 305.348 284.988 7.853 37.715 o
-5 11 2 227.348 218.702 6.423 54.701 o
-5 11 3 196.705 190.836 6.262 59.305 o
-5 11 4 219.382 224.715 6.695 51.883 o
-5 11 5 0.744 -1.352 3.466 273.442 o
-5 11 6 0.254 3.809 3.468 271.361 o
-5 11 7 54.112 53.080 4.256 146.648 o
-5 11 8 156.304 155.599 6.039 66.638 o
-5 11 9 198.547 198.425 6.796 52.412 o
-5 11 10 1920.220 2023.270 46.571 1.371 o
-5 11 11 10.517 7.825 4.569 152.269 o
-5 11 12 27.841 21.871 5.755 93.627 o
-5 11 13 675.003 716.695 21.028 6.498 o
-5 11 14 134.415 133.768 15.540 13.046 o
-5 11 15 0.746 3.141 6.079 88.864 o
-5 11 16 262.531 262.678 31.342 3.280 o
-5 11 17 339.831 366.355 11.365 20.653 o
-5 11 18 62.453 64.925 4.508 129.407 o
-5 11 19 5.363 6.435 3.414 272.090 o
-5 11 20 617.455 571.070 22.426 5.900 o
-5 12 1 107.849 114.840 7.470 50.809 o
-5 12 2 1929.790 1973.070 32.287 2.582 o
-5 12 3 1260.280 1244.360 20.916 5.776 o
-5 12 4 63.406 64.110 5.233 101.240 o
-5 12 5 204.191 205.753 9.417 31.115 o
-5 12 6 560.110 546.712 11.908 17.107 o
-5 12 7 3251.110 3218.030 61.506 0.774 o
-5 12 8 1476.410 1506.920 23.513 4.592 o
-5 12 9 267.658 274.395 9.989 26.822 o
-5 12 10 2481.920 2498.480 42.755 1.529 o
-5 12 11 375.101 392.267 20.880 7.020 o
-5 12 12 24.605 32.830 4.997 121.305 o
-5 12 13 8.631 10.507 6.136 85.846 o
-5 12 14 8.934 11.067 4.971 129.299 o
-5 12 15 617.721 648.416 19.552 7.479 o
-5 12 16 4.564 6.164 3.327 287.089 o
-5 12 17 330.537 296.576 9.046 30.105 o
-5 12 18 475.107 451.910 13.719 14.321 o
-5 13 1 12.799 6.473 5.771 96.457 o
-5 13 2 229.962 238.312 11.124 22.969 o
-5 13 3 51.455 59.196 5.633 91.266 o
-5 13 4 188.397 177.483 8.144 40.285 o
-5 13 5 450.583 433.127 14.729 12.843 o
-5 13 6 5.275 8.244 5.257 117.122 o
-5 13 7 247.820 237.090 10.154 26.605 o
-5 13 8 557.722 552.989 21.825 6.251 o
-5 13 9 0.657 7.544 5.900 94.032 o
-5 13 10 8.526 4.281 5.887 93.557 o
-5 13 11 374.618 362.786 12.876 16.621 o
-5 13 12 1155.150 1187.720 25.186 4.360 o
-5 13 13 384.277 406.585 11.649 19.363 o
-5 13 14 249.088 265.043 10.026 26.966 o
-5 13 15 223.968 234.585 28.890 3.859 o
-5 13 16 148.769 139.850 5.687 74.155 o
-5 14 1 198.140 180.017 11.976 20.655 o
-5 14 2 0.012 -3.659 9.870 33.828 o
-5 14 3 0.830 -2.843 5.393 113.148 o
-5 14 4 100.880 113.881 8.660 39.401 o
-5 14 5 37.177 30.764 7.677 53.361 o
-5 14 6 486.013 465.329 13.356 14.881 o
-5 14 7 1.316 0.550 4.746 145.766 o
-5 14 8 357.748 354.035 9.774 26.015 o
-5 14 9 189.151 185.898 8.183 39.838 o
-5 14 10 91.001 104.058 6.862 60.030 o
-5 14 11 253.804 267.669 11.985 19.890 o
-5 14 12 31.334 26.945 4.048 175.349 o
-5 14 13 2.949 4.773 3.247 304.305 o
-5 14 14 15.565 15.689 4.929 128.971 o
-5 15 1 5.844 13.814 9.108 39.400 o
-5 15 2 109.161 99.823 12.143 21.103 o
-5 15 3 3.074 9.587 8.416 46.251 o
-5 15 4 28.141 33.781 6.541 72.904 o
-5 15 5 72.720 77.826 7.490 53.013 o
-5 15 6 55.684 54.196 5.011 111.386 o
-5 15 7 526.412 487.303 17.529 9.315 o
-5 15 8 546.514 536.865 16.306 10.447 o
-5 15 9 0.070 3.434 4.042 200.527 o
-5 15 10 36.006 40.258 4.847 124.291 o
-5 15 11 40.410 27.413 5.364 104.017 o
-5 16 1 101.503 113.571 17.554 10.402 o
-5 16 2 51.369 62.602 5.942 82.854 o
-5 16 3 3.161 0.841 4.298 176.552 o
-5 16 4 29.328 35.615 4.991 120.082 o
-5 16 5 8.372 10.072 4.124 185.941 o
-5 16 6 0.826 1.048 4.815 141.677 o
-4 0 2 5325.620 5371.150 88.604 0.372 o
-4 0 4 122.648 128.851 6.953 56.200 o
-4 0 6 5886.670 6035.900 125.641 0.194 o
-4 0 8 1392.770 1427.430 27.677 3.585 o
-4 0 10 7948.370 8148.860 119.981 0.201 o
-4 0 12 128196.000 124232.000 1761.460 0.001 o
-4 0 14 1284.620 1295.870 28.944 3.379 o
-4 0 16 458.671 472.106 17.905 9.102 o
-4 0 18 459.627 466.828 13.649 14.474 o
-4 0 20 511.010 568.641 24.092 5.242 o
-4 0 22 313.748 336.004 15.383 12.462 o
-4 0 24 27.818 24.404 4.971 122.691 o
-4 0 26 101.563 88.562 10.126 29.823 o
-4 1 1 60.674 61.755 2.769 261.020 o
-4 1 2 24.844 25.126 2.445 412.685 o
-4 1 3 499.451 496.652 8.254 29.129 o
-4 1 4 97.572 101.446 5.247 92.486 o
-4 1 5 4003.860 4042.250 49.472 1.062 o
-4 1 6 1261.020 1277.960 27.257 3.755 o
-4 1 7 930.167 917.614 13.459 12.072 o
-4 1 8 0.596 3.008 2.279 621.105 o
-4 1 9 130.765 124.426 5.502 80.568 o
-4 1 10 369.358 367.258 7.510 37.157 o
-4 1 11 242.802 238.315 5.447 65.695 o
-4 1 12 490.732 471.603 8.222 29.640 o
-4 1 13 30.357 36.728 3.625 209.122 o
-4 1 14 614.633 598.855 11.773 16.897 o
-4 1 15 356.838 350.490 8.157 33.799 o
-4 1 16 1.658 1.501 3.569 256.111 o
-4 1 17 311.867 307.166 11.581 20.477 o
-4 1 18 1717.060 1711.410 26.287 3.706 o
-4 1 19 645.257 652.623 18.096 8.495 o
-4 1 20 98.726 98.950 6.214 70.555 o
-4 1 21 0.034 -0.581 4.853 139.911 o
-4 1 22 571.577 586.433 14.573 12.418 o
-4 1 23 28.379 28.272 5.429 103.776 o
-4 1 24 12.943 10.631 4.903 131.758 o
-4 1 25 131.164 129.287 6.331 64.786 o
-4 1 26 23.451 28.324 4.348 157.537 o
-4 1 27 22.226 22.022 3.975 187.410 o
-4 2 1 780.247 766.585 10.639 17.559 o
-4 2 2 1809.130 1814.520 21.390 4.916 o
-4 2 3 90.043 89.360 3.210 186.691 o
-4 2 4 706.537 694.981 11.610 16.377 o
-4 2 5 1823.940 1834.600 24.393 4.066 o
-4 2 6 1823.630 1827.080 22.142 4.672 o
-4 2 7 5647.810 5717.020 63.834 0.634 o
-4 2 8 4418.170 4427.330 50.203 1.005 o
-4 2 9 3624.190 3656.170 45.355 1.257 o
-4 2 10 6014.920 5997.440 68.050 0.562 o
-4 2 11 1195.530 1209.760 14.864 9.502 o
-4 2 12 201.253 197.703 4.779 83.097 o
-4 2 13 74.317 76.865 3.365 188.835 o
-4 2 14 18.553 23.426 3.251 270.321 o
-4 2 15 2712.350 2648.280 33.796 2.186 o
-4 2 16 1700.760 1730.640 29.715 3.050 o
-4 2 17 1406.460 1400.740 24.735 4.307 o
-4 2 18 118.658 117.930 6.526 62.956 o
-4 2 19 211.462 206.240 9.110 32.736 o
-4 2 20 0.187 -4.526 4.769 144.834 o
-4 2 21 140.473 149.032 7.863 44.708 o
-4 2 22 4.053 2.772 4.545 157.310 o
-4 2 23 358.569 352.015 14.689 13.348 o
-4 2 24 34.251 29.646 5.392 103.920 o
-4 2 25 46.827 49.838 4.643 129.604 o
-4 2 26 9.520 3.394 3.807 218.312 o
-4 2 27 0.108 -4.223 4.966 133.609 o
-4 3 1 1156.220 1139.480 14.751 9.777 o
-4 3 2 35.280 39.347 2.531 352.044 o
-4 3 3 326.071 318.204 5.640 55.075 o
-4 3 4 1.555 0.570 2.156 694.428 o
-4 3 5 13.571 13.177 2.168 570.287 o
-4 3 6 1080.540 1106.020 15.476 9.384 o
-4 3 7 2884.350 2866.170 43.117 1.457 o
-4 3 8 0.127 0.342 2.716 445.679 o
-4 3 9 1037.590 1011.500 20.841 6.118 o
-4 3 10 9872.720 9853.000 96.449 0.272 o
-4 3 11 614.981 597.585 8.160 26.795 o
-4 3 12 5.661 2.248 2.266 599.652 o
-4 3 13 1.784 5.983 2.366 563.044 o
-4 3 14 1189.130 1190.000 16.374 8.394 o
-4 3 15 14.672 13.736 3.274 277.607 o
-4 3 16 172.923 154.404 6.381 60.332 o
-4 3 17 8.508 10.287 3.949 201.899 o
-4 3 18 69.880 70.929 5.949 80.180 o
-4 3 19 194.977 185.913 10.138 27.720 o
-4 3 20 62.626 61.453 5.331 98.462 o
-4 3 21 11.369 20.442 6.518 75.517 o
-4 3 22 3.110 14.793 5.959 91.369 o
-4 3 23 271.370 285.730 11.546 20.996 o
-4 3 24 16.487 16.162 5.165 117.733 o
-4 3 25 23.507 35.116 5.387 105.551 o
-4 3 26 232.465 265.854 10.123 26.752 o
-4 4 1 1411.920 1413.750 18.918 6.433 o
-4 4 2 643.111 633.985 11.726 16.713 o
-4 4 3 1009.650 999.099 17.123 8.350 o
-4 4 4 11.828 14.744 2.617 418.578 o
-4 4 5 210.330 206.345 5.721 65.462 o
-4 4 6 473.617 463.533 9.600 24.529 o
-4 4 7 3969.920 3934.430 58.752 0.805 o
-4 4 8 68.194 69.656 3.618 176.429 o
-4 4 9 82.214 79.680 3.248 191.707 o
-4 4 10 662.560 657.524 10.234 19.777 o
-4 4 11 63.907 64.641 3.320 202.972 o
-4 4 12 79.565 71.752 3.713 164.252 o
-4 4 13 1238.700 1229.830 15.123 9.174 o
-4 4 14 13.742 16.044 2.915 341.071 o
-4 4 15 9.172 12.296 2.982 339.402 o
-4 4 16 31.373 31.877 3.553 217.310 o
-4 4 17 20.287 23.125 3.733 210.656 o
-4 4 18 54.107 52.941 6.347 73.816 o
-4 4 19 71.118 75.468 6.068 77.120 o
-4 4 20 157.977 182.091 8.855 35.721 o
-4 4 21 143.830 139.735 8.841 36.628 o
-4 4 22 169.421 181.464 12.408 19.563 o
-4 4 23 397.842 411.100 13.784 14.613 o
-4 4 24 338.166 331.759 11.283 21.057 o
-4 4 25 54.296 60.726 4.427 136.298 o
-4 4 26 14.100 8.268 5.430 108.195 o
-4 5 1 486.882 492.730 15.847 11.165 o
-4 5 2 767.663 789.489 15.578 10.393 o
-4 5 3 10.535 11.295 2.177 588.225 o
-4 5 4 402.237 388.474 9.962 24.537 o
-4 5 5 223.950 219.449 7.699 42.205 o
-4 5 6 2213.890 2182.550 35.066 2.187 o
-4 5 7 342.457 338.932 10.701 22.852 o
-4 5 8 337.148 334.198 6.950 42.511 o
-4 5 9 78.239 78.181 3.532 174.770 o
-4 5 10 146.851 142.489 4.796 93.978 o
-4 5 11 269.767 268.928 5.622 60.294 o
-4 5 12 13.960 12.399 2.855 356.973 o
-4 5 13 295.460 293.805 6.896 45.184 o
-4 5 14 412.762 410.505 8.550 30.079 o
-4 5 15 263.366 266.497 10.509 24.774 o
-4 5 16 893.501 893.931 15.242 10.287 o
-4 5 17 99.513 92.308 5.484 86.653 o
-4 5 18 221.379 238.862 9.100 32.293 o
-4 5 19 262.265 257.946 10.508 24.838 o
-4 5 20 6.667 6.895 5.136 122.445 o
-4 5 21 172.692 173.358 8.232 40.089 o
-4 5 22 125.349 120.455 11.517 23.068 o
-4 5 23 0.674 1.118 9.410 37.186 o
-4 5 24 76.927 57.631 10.119 30.478 o
-4 5 25 365.904 360.626 12.482 17.561 o
-4 5 26 3.549 -1.980 4.743 145.282 o
-4 6 1 109.776 109.591 5.289 89.091 o
-4 6 2 173.662 171.449 6.737 55.077 o
-4 6 3 70.604 73.050 6.532 67.968 o
-4 6 4 4006.010 3919.450 54.429 0.913 o
-4 6 5 185.398 186.998 7.019 50.815 o
-4 6 6 2591.480 2637.240 38.393 1.807 o
-4 6 7 31.840 32.922 2.637 345.123 o
-4 6 8 1725.950 1711.140 20.954 5.164 o
-4 6 9 86.741 89.254 3.742 155.724 o
-4 6 10 375.994 384.584 6.789 41.525 o
-4 6 11 204.722 206.543 5.368 71.488 o
-4 6 12 1350.550 1347.210 17.374 7.363 o
-4 6 13 876.701 862.248 13.555 12.240 o
-4 6 14 211.509 203.513 6.137 59.628 o
-4 6 15 70.944 70.408 3.856 159.729 o
-4 6 16 345.344 340.815 10.376 23.948 o
-4 6 17 21.952 20.417 4.745 135.942 o
-4 6 18 153.814 166.927 12.098 20.657 o
-4 6 19 34.137 36.973 7.558 54.966 o
-4 6 20 164.379 154.341 10.963 24.667 o
-4 6 21 40.675 44.841 7.520 54.970 o
-4 6 22 70.177 66.799 6.357 71.588 o
-4 6 23 12.434 13.195 5.073 123.200 o
-4 6 24 128.771 125.306 6.613 60.729 o
-4 6 25 329.608 328.047 15.762 11.897 o
-4 7 1 72.319 70.674 3.305 196.571 o
-4 7 2 12272.000 12247.700 146.140 0.129 o
-4 7 3 568.616 553.048 18.018 8.758 o
-4 7 4 32.114 29.611 3.747 199.030 o
-4 7 5 17.315 17.994 2.860 343.660 o
-4 7 6 840.489 852.852 15.321 10.393 o
-4 7 7 351.009 354.739 7.840 35.743 o
-4 7 8 4.614 2.901 2.999 353.606 o
-4 7 9 5725.750 5716.310 79.746 0.440 o
-4 7 10 9.995 8.168 2.947 349.109 o
-4 7 11 773.795 743.649 12.896 13.761 o
-4 7 12 2.549 1.097 2.968 367.330 o
-4 7 13 180.539 181.425 7.223 48.968 o
-4 7 14 0.480 1.487 3.392 284.733 o
-4 7 15 2096.240 2083.880 32.831 2.467 o
-4 7 16 259.234 269.808 8.337 35.843 o
-4 7 17 5.562 4.461 4.515 158.413 o
-4 7 18 143.826 142.242 7.512 48.239 o
-4 7 19 0.350 1.913 3.956 209.616 o
-4 7 20 534.523 568.701 14.707 12.383 o
-4 7 21 256.297 274.721 14.228 14.657 o
-4 7 22 2091.870 2212.370 37.095 2.008 o
-4 7 23 22.344 25.192 4.744 135.162 o
-4 7 24 172.472 181.375 6.824 53.824 o
-4 8 1 794.140 780.024 9.530 19.749 o
-4 8 2 7.834 10.336 2.605 440.407 o
-4 8 3 7.580 7.492 2.548 464.391 o
-4 8 4 181.510 174.002 5.998 64.679 o
-4 8 5 254.048 248.706 6.827 48.399 o
-4 8 6 7.403 11.890 2.925 355.532 o
-4 8 7 91.402 91.357 4.938 103.421 o
-4 8 8 166.026 161.551 5.831 69.069 o
-4 8 9 360.158 374.150 9.057 28.917 o
-4 8 10 26.298 27.934 3.961 184.626 o
-4 8 11 69.562 59.330 5.185 102.153 o
-4 8 12 441.469 461.243 11.910 18.123 o
-4 8 13 239.225 246.773 7.400 43.767 o
-4 8 14 54.838 56.650 5.065 109.292 o
-4 8 15 1015.900 1021.030 16.878 8.500 o
-4 8 16 184.923 177.129 6.457 57.862 o
-4 8 17 25.934 29.297 4.746 133.428 o
-4 8 18 285.452 302.780 9.209 30.003 o
-4 8 19 0.641 6.809 4.436 165.639 o
-4 8 20 1.887 -0.729 4.310 176.455 o
-4 8 21 168.911 170.191 7.109 50.961 o
-4 8 22 49.161 57.336 5.379 99.454 o
-4 8 23 173.633 174.582 6.775 54.527 o
-4 8 24 0.362 -0.509 4.578 157.097 o
-4 9 1 1217.340 1185.160 14.459 9.815 o
-4 9 2 45.128 46.929 2.752 292.399 o
-4 9 3 303.343 294.072 9.269 29.480 o
-4 9 4 21.751 17.308 2.717 365.614 o
-4 9 5 15.079 12.904 2.923 339.944 o
-4 9 6 187.835 188.509 6.410 57.970 o
-4 9 7 0.522 2.145 3.101 339.584 o
-4 9 8 215.998 216.862 8.465 36.650 o
-4 9 9 121.792 122.610 5.704 77.352 o
-4 9 10 335.446 356.556 11.858 19.337 o
-4 9 11 913.743 937.134 16.785 8.834 o
-4 9 12 8.364 7.421 3.718 227.787 o
-4 9 13 31.412 31.744 8.204 47.180 o
-4 9 14 876.405 932.816 18.201 7.856 o
-4 9 15 5.031 5.594 3.628 242.676 o
-4 9 16 194.426 209.802 7.930 41.367 o
-4 9 17 35.161 39.407 5.669 93.927 o
-4 9 18 10.791 14.851 4.067 188.171 o
-4 9 19 759.468 763.002 19.007 7.592 o
-4 9 20 40.769 44.181 4.673 130.657 o
-4 9 21 11.385 15.033 3.624 232.938 o
-4 9 22 170.426 177.494 6.614 56.653 o
-4 9 23 375.458 340.967 15.365 12.300 o
-4 10 1 257.777 261.887 6.002 56.688 o
-4 10 2 129.036 134.279 4.865 95.591 o
-4 10 3 1225.700 1209.740 14.595 9.649 o
-4 10 4 61.005 69.662 4.188 144.971 o
-4 10 5 349.617 359.010 8.531 31.820 o
-4 10 6 344.987 343.902 8.391 32.818 o
-4 10 7 780.916 770.608 14.502 11.563 o
-4 10 8 127.287 130.944 6.547 61.622 o
-4 10 9 46.596 52.130 5.080 110.866 o
-4 10 10 596.179 613.231 15.742 10.860 o
-4 10 11 6.918 5.174 5.585 103.963 o
-4 10 12 260.541 269.817 9.905 27.321 o
-4 10 13 40.378 41.864 4.847 122.985 o
-4 10 14 59.880 67.472 6.978 61.292 o
-4 10 15 118.534 113.703 6.825 58.630 o
-4 10 16 216.087 210.245 7.614 43.335 o
-4 10 17 887.360 889.571 16.577 9.099 o
-4 10 18 139.790 157.368 6.032 67.991 o
-4 10 19 57.051 56.789 4.017 158.760 o
-4 10 20 1735.260 1792.810 28.906 3.169 o
-4 10 21 0.464 -3.164 4.071 198.593 o
-4 10 22 8.199 2.106 4.620 150.910 o
-4 11 1 67.657 77.228 4.347 133.620 o
-4 11 2 11.726 9.016 3.159 303.857 o
-4 11 3 43.712 52.215 4.520 136.176 o
-4 11 4 6213.410 6215.840 72.216 0.506 o
-4 11 5 8.692 9.756 3.338 277.692 o
-4 11 6 117.183 128.072 5.476 82.487 o
-4 11 7 1187.130 1158.060 23.822 4.773 o
-4 11 8 221.150 216.113 9.677 29.374 o
-4 11 9 89.837 94.342 5.942 77.029 o
-4 11 10 52.324 62.738 5.911 83.511 o
-4 11 11 26.509 27.555 7.856 51.586 o
-4 11 12 0.179 1.351 5.337 115.498 o
-4 11 13 52.833 43.098 6.357 74.176 o
-4 11 14 9.832 11.409 6.917 67.702 o
-4 11 15 0.091 -3.606 4.966 133.593 o
-4 11 16 6.914 7.870 5.838 95.070 o
-4 11 17 10.055 6.487 4.369 166.454 o
-4 11 18 97.427 88.252 4.896 103.951 o
-4 11 19 521.626 501.604 14.037 13.523 o
-4 11 20 1151.480 1082.540 45.463 1.509 o
-4 11 21 230.906 184.905 10.450 25.868 o
-4 12 1 2083.370 2069.560 28.066 3.158 o
-4 12 2 3797.530 3790.470 50.303 1.052 o
-4 12 3 1562.290 1505.500 26.122 3.853 o
-4 12 4 986.439 1029.670 19.838 6.666 o
-4 12 5 2322.010 2352.380 33.927 2.272 o
-4 12 6 1314.030 1315.900 19.956 6.111 o
-4 12 7 2065.200 2041.730 26.523 3.448 o
-4 12 8 20.374 18.849 3.292 264.987 o
-4 12 9 0.023 3.453 3.465 272.307 o
-4 12 10 644.724 654.721 14.223 12.539 o
-4 12 11 449.987 485.907 18.444 8.638 o
-4 12 12 1807.970 1887.180 33.723 2.434 o
-4 12 13 113.431 115.934 6.610 62.065 o
-4 12 14 171.356 170.489 8.819 35.800 o
-4 12 15 297.728 312.527 10.713 23.394 o
-4 12 16 8.243 10.118 3.595 241.718 o
-4 12 17 73.024 73.707 12.629 19.916 o
-4 12 18 214.893 219.584 12.834 18.010 o
-4 13 1 69.209 56.968 6.316 72.939 o
-4 13 2 132.343 121.016 9.030 35.760 o
-4 13 3 398.450 394.585 13.351 15.452 o
-4 13 4 247.951 245.663 11.374 21.910 o
-4 13 5 11.222 12.988 4.601 148.980 o
-4 13 6 559.856 579.907 17.489 9.210 o
-4 13 7 1526.180 1493.510 28.506 3.358 o
-4 13 8 1257.780 1290.030 27.084 3.795 o
-4 13 9 4853.430 4958.540 77.501 0.478 o
-4 13 10 13.778 17.388 4.111 182.062 o
-4 13 11 5.952 12.643 4.472 159.578 o
-4 13 12 8.323 11.935 4.294 171.611 o
-4 13 13 41.886 47.562 5.561 95.608 o
-4 13 14 16.076 18.254 4.648 143.555 o
-4 13 15 858.703 849.563 23.377 5.230 o
-4 13 16 134.823 129.589 5.991 70.263 o
-4 13 17 472.593 467.015 19.634 7.705 o
-4 14 1 4.233 5.444 5.469 108.843 o
-4 14 2 1786.070 1846.360 47.995 1.310 o
-4 14 3 0.329 3.803 10.372 30.600 o
-4 14 4 4.681 8.059 5.288 115.926 o
-4 14 5 537.707 515.571 18.067 8.796 o
-4 14 6 418.228 439.173 13.886 14.293 o
-4 14 7 0.001 3.754 4.080 196.788 o
-4 14 8 4.204 7.217 4.092 191.989 o
-4 14 9 18.695 21.345 4.266 166.687 o
-4 14 10 199.176 195.172 7.217 47.964 o
-4 14 11 3.883 4.172 4.255 178.882 o
-4 14 12 1319.110 1290.810 38.904 1.993 o
-4 14 13 118.085 105.635 5.686 79.012 o
-4 14 14 8.089 9.838 3.242 294.179 o
-4 15 1 0.006 -2.284 6.638 74.796 o
-4 15 2 706.841 756.168 23.967 5.124 o
-4 15 3 181.572 184.744 24.550 5.333 o
-4 15 4 37.564 37.556 7.223 59.697 o
-4 15 5 1.527 5.265 5.933 93.045 o
-4 15 6 41.810 46.383 7.866 50.406 o
-4 15 7 3.932 6.128 4.359 170.058 o
-4 15 8 21.455 20.313 4.410 155.876 o
-4 15 9 97.880 83.927 8.499 41.259 o
-4 15 10 73.428 62.691 5.869 82.127 o
-4 15 11 119.118 102.477 6.291 67.363 o
-4 16 1 707.602 757.712 21.774 6.070 o
-4 16 2 114.158 105.509 7.757 47.539 o
-4 16 3 382.570 391.223 13.915 14.484 o
-4 16 4 5.206 10.146 5.125 122.890 o
-4 16 5 13.701 8.961 4.829 135.661 o
-4 16 6 27.739 28.185 4.874 126.748 o
-4 16 7 193.463 193.954 8.199 39.476 o
-4 16 8 101.458 92.542 7.957 46.161 o
-4 17 1 0.045 18.023 5.588 103.929 o
-4 17 2 26.872 35.199 6.330 77.608 o
-4 17 3 3.973 11.461 5.035 127.408 o
-3 0 2 17590.400 17717.600 252.902 0.046 o
-3 0 4 9.926 26.328 16.673 11.802 o
-3 0 6 26295.200 26850.700 541.826 0.011 o
-3 0 8 9216.000 9364.500 156.693 0.122 o
-3 0 10 282.724 291.276 10.023 26.367 o
-3 0 12 42389.700 41146.400 678.614 0.007 o
-3 0 14 173.142 169.641 8.663 36.862 o
-3 0 16 115.028 114.522 7.797 46.907 o
-3 0 18 360.817 362.752 13.754 14.926 o
-3 0 20 6.668 4.213 6.837 69.795 o
-3 0 22 702.213 680.241 39.459 2.031 o
-3 0 24 43.684 45.431 8.403 44.420 o
-3 0 26 128.219 135.903 12.765 18.965 o
-3 1 1 7425.800 7328.270 79.934 0.406 o
-3 1 2 5887.130 5924.720 70.177 0.538 o
-3 1 3 4676.770 4606.810 60.514 0.735 o
-3 1 4 4312.390 4318.590 56.852 0.831 o
-3 1 5 476.810 470.586 8.195 30.018 o
-3 1 6 38464.700 38777.100 536.008 0.010 o
-3 1 7 9566.760 9701.840 125.550 0.179 o
-3 1 8 154.400 159.686 4.197 107.699 o
-3 1 9 39.245 40.552 3.287 235.282 o
-3 1 10 97.838 101.673 3.679 152.149 o
-3 1 11 819.924 808.101 20.353 6.680 o
-3 1 12 20281.100 19772.000 254.555 0.044 o
-3 1 13 30.304 33.208 2.718 332.631 o
-3 1 14 1462.320 1440.370 20.185 5.805 o
-3 1 15 14.184 22.747 4.560 148.676 o
-3 1 16 399.877 402.849 12.225 17.831 o
-3 1 17 328.124 353.086 9.499 27.583 o
-3 1 18 10.265 11.988 4.003 195.089 o
-3 1 19 1126.220 1138.290 19.661 6.546 o
-3 1 20 175.911 173.478 8.519 37.789 o
-3 1 21 28.514 24.283 5.365 106.408 o
-3 1 22 569.620 568.456 14.401 12.693 o
-3 1 23 16.609 12.570 5.490 105.052 o
-3 1 24 158.464 158.426 12.996 18.099 o
-3 1 25 246.948 235.190 11.122 22.830 o
-3 1 26 194.245 204.969 8.213 39.194 o
-3 1 27 0.098 -2.588 4.008 205.030 o
-3 2 1 764.429 762.270 9.861 19.340 o
-3 2 2 2219.080 2217.310 23.578 3.944 o
-3 2 3 2952.230 3026.220 36.939 1.845 o
-3 2 4 17780.000 18012.900 180.438 0.081 o
-3 2 5 948.688 939.788 11.535 14.502 o
-3 2 6 5.243 4.822 1.521 1211.240 o
-3 2 7 43.313 43.269 2.442 348.158 o
-3 2 8 1138.710 1149.430 17.158 7.983 o
-3 2 9 987.760 990.243 17.300 8.268 o
-3 2 10 2358.890 2321.740 37.591 1.921 o
-3 2 11 613.991 594.895 38.334 2.160 o
-3 2 12 29.667 20.795 3.169 270.325 o
-3 2 13 21.924 15.627 2.838 341.510 o
-3 2 14 571.689 554.552 9.963 21.802 o
-3 2 15 210.874 197.827 7.266 46.951 o
-3 2 16 1121.680 1102.500 20.188 6.307 o
-3 2 17 823.457 820.452 16.602 9.272 o
-3 2 18 286.751 285.529 10.393 24.851 o
-3 2 19 11.318 12.927 4.952 129.350 o
-3 2 20 0.158 -3.529 5.371 114.203 o
-3 2 21 33.116 28.371 7.993 49.611 o
-3 2 22 84.866 82.752 9.531 33.725 o
-3 2 23 22.794 20.406 5.644 98.026 o
-3 2 24 3.866 7.137 5.110 124.334 o
-3 2 25 13.171 13.902 4.577 149.600 o
-3 2 26 153.827 143.049 10.115 28.709 o
-3 2 27 212.837 198.772 8.090 39.714 o
-3 3 1 27.869 27.194 1.726 633.046 o
-3 3 2 270.021 268.125 4.216 80.741 o
-3 3 3 142.818 134.395 3.085 156.082 o
-3 3 4 1238.070 1215.840 14.791 9.453 o
-3 3 5 67.308 67.050 2.724 255.681 o
-3 3 6 311.661 300.931 7.244 41.674 o
-3 3 7 2522.140 2584.260 39.692 1.723 o
-3 3 8 3928.490 3897.060 57.478 0.837 o
-3 3 9 5.034 7.266 1.866 835.566 o
-3 3 10 287.998 285.491 10.787 23.368 o
-3 3 11 827.956 808.260 13.332 12.803 o
-3 3 12 91.155 88.205 3.924 144.719 o
-3 3 13 527.961 520.472 9.006 25.577 o
-3 3 14 1.333 2.440 2.496 517.453 o
-3 3 15 20.141 26.863 3.534 230.641 o
-3 3 16 73.679 73.291 4.485 126.214 o
-3 3 17 64.765 59.757 5.160 103.793 o
-3 3 18 100.208 98.340 6.041 73.795 o
-3 3 19 53.474 48.357 6.972 62.410 o
-3 3 20 35.351 46.679 8.597 42.764 o
-3 3 21 729.705 724.300 25.170 4.689 o
-3 3 22 10.489 17.348 6.134 85.268 o
-3 3 23 321.894 325.096 12.387 18.166 o
-3 3 24 67.180 84.665 11.930 22.225 o
-3 3 25 0.015 0.732 5.232 120.277 o
-3 3 26 10.586 8.488 4.088 188.257 o
-3 3 27 110.353 91.997 4.589 111.289 o
-3 4 1 9776.510 8502.990 154.092 0.125 o
-3 4 2 29.512 29.218 2.122 479.420 o
-3 4 3 52.281 51.671 2.644 294.035 o
-3 4 4 2180.250 2124.770 32.429 2.494 o
-3 4 5 396.646 382.754 8.723 29.791 o
-3 4 6 1589.470 1548.480 40.257 1.833 o
-3 4 7 8.432 15.968 2.676 409.987 o
-3 4 8 2.469 1.984 2.519 504.659 o
-3 4 9 292.850 288.637 7.400 41.289 o
-3 4 10 13.818 13.421 2.357 495.377 o
-3 4 11 230.301 223.453 6.259 56.356 o
-3 4 12 328.827 318.255 7.760 37.269 o
-3 4 13 476.674 475.136 9.331 25.383 o
-3 4 14 10.832 14.457 3.163 300.399 o
-3 4 15 5.477 9.640 3.267 293.702 o
-3 4 16 19.388 19.959 3.360 256.168 o
-3 4 17 386.839 373.366 11.502 19.866 o
-3 4 18 94.189 89.845 6.054 74.493 o
-3 4 19 2.440 8.926 6.102 87.649 o
-3 4 20 306.793 302.511 15.304 12.647 o
-3 4 21 67.081 68.459 8.689 40.689 o
-3 4 22 20.897 15.492 7.381 58.834 o
-3 4 23 9.781 5.291 11.116 26.527 o
-3 4 24 1.592 2.094 5.819 96.930 o
-3 4 25 9.537 6.517 4.394 164.813 o
-3 4 26 2.541 5.134 2.926 373.002 o
-3 5 1 447.500 442.262 20.035 7.470 o
-3 5 2 158.868 160.318 6.322 61.912 o
-3 5 3 72.085 70.488 3.119 211.882 o
-3 5 4 401.308 396.283 13.566 15.027 o
-3 5 5 90.371 96.595 4.098 135.279 o
-3 5 6 27.933 31.973 3.510 224.523 o
-3 5 7 562.168 549.160 14.566 12.520 o
-3 5 8 72.510 71.770 4.732 116.536 o
-3 5 9 449.920 427.902 13.659 14.581 o
-3 5 10 10.010 11.821 2.621 426.886 o
-3 5 11 157.839 154.279 5.348 79.151 o
-3 5 12 135.201 136.242 5.256 84.841 o
-3 5 13 578.085 587.076 13.549 13.902 o
-3 5 14 115.994 120.401 6.652 61.109 o
-3 5 15 48.798 49.112 4.607 130.845 o
-3 5 16 33.582 37.519 4.125 166.191 o
-3 5 17 698.372 659.805 12.416 15.068 o
-3 5 18 64.300 61.536 7.635 51.938 o
-3 5 19 2.020 3.187 5.790 97.751 o
-3 5 20 352.487 348.157 13.463 15.554 o
-3 5 21 54.349 50.288 6.743 66.227 o
-3 5 22 166.910 166.719 8.975 34.883 o
-3 5 23 65.485 72.772 8.891 38.962 o
-3 5 24 271.880 294.309 10.630 24.063 o
-3 5 25 892.480 878.607 19.381 7.118 o
-3 5 26 102.829 96.129 5.964 75.211 o
-3 6 1 276.111 275.082 12.104 19.370 o
-3 6 2 8032.700 7833.710 177.460 0.099 o
-3 6 3 3.290 1.046 4.265 179.155 o
-3 6 4 117.467 113.564 8.129 43.566 o
-3 6 5 504.408 490.699 11.049 19.707 o
-3 6 6 294.910 291.547 6.837 45.756 o
-3 6 7 6.704 11.210 2.747 401.747 o
-3 6 8 0.318 1.751 2.803 415.973 o
-3 6 9 5440.540 5297.760 71.859 0.532 o
-3 6 10 240.563 232.150 6.443 53.422 o
-3 6 11 203.230 192.725 8.593 36.363 o
-3 6 12 937.800 949.099 15.939 9.477 o
-3 6 13 197.030 194.234 6.129 60.989 o
-3 6 14 362.064 355.269 13.646 15.140 o
-3 6 15 11.765 12.718 3.664 228.903 o
-3 6 16 1110.680 1108.060 17.663 7.731 o
-3 6 17 759.938 748.316 16.050 9.989 o
-3 6 18 147.319 145.530 6.880 55.383 o
-3 6 19 12.784 19.910 6.777 69.909 o
-3 6 20 17.112 15.870 5.952 89.633 o
-3 6 21 20.221 20.729 5.918 89.880 o
-3 6 22 497.809 492.835 18.268 8.707 o
-3 6 23 0.113 0.362 3.918 214.407 o
-3 6 24 39.672 48.004 6.386 74.538 o
-3 6 25 80.550 74.293 4.814 111.422 o
-3 7 1 26.741 27.359 4.476 148.412 o
-3 7 2 2840.590 2844.420 62.826 0.759 o
-3 7 3 1185.050 1170.730 28.744 3.471 o
-3 7 4 560.227 568.749 13.556 14.003 o
-3 7 5 2192.460 2215.380 32.661 2.453 o
-3 7 6 124.023 135.717 4.162 118.159 o
-3 7 7 781.492 766.848 11.618 15.723 o
-3 7 8 942.143 954.800 14.319 11.011 o
-3 7 9 278.438 273.407 6.671 48.315 o
-3 7 10 293.779 302.179 8.544 33.448 o
-3 7 11 61.289 61.461 4.415 134.647 o
-3 7 12 56.320 55.140 4.480 133.950 o
-3 7 13 200.592 204.600 7.908 41.442 o
-3 7 14 48.840 52.289 5.346 100.988 o
-3 7 15 878.739 880.199 16.369 9.302 o
-3 7 16 244.061 243.994 8.116 38.050 o
-3 7 17 39.644 45.492 5.476 98.826 o
-3 7 18 1330.580 1359.350 29.521 3.244 o
-3 7 19 7.604 10.075 4.186 181.076 o
-3 7 20 87.726 84.967 6.558 65.771 o
-3 7 21 6.241 7.097 4.462 161.253 o
-3 7 22 445.268 483.957 16.570 10.444 o
-3 7 23 43.827 43.484 5.212 107.367 o
-3 7 24 175.138 176.473 7.057 51.117 o
-3 7 25 0.816 2.497 4.820 141.193 o
-3 8 1 159.938 162.051 4.942 87.194 o
-3 8 2 1043.250 1037.030 14.106 10.815 o
-3 8 3 707.282 698.046 12.225 15.254 o
-3 8 4 1789.160 1768.450 21.498 4.914 o
-3 8 5 167.469 172.484 6.779 54.863 o
-3 8 6 317.639 304.774 6.490 47.621 o
-3 8 7 107.907 101.808 4.762 105.047 o
-3 8 8 218.083 210.186 5.308 71.085 o
-3 8 9 0.767 -1.773 2.614 479.331 o
-3 8 10 0.432 0.596 2.952 376.551 o
-3 8 11 65.030 63.912 5.443 94.475 o
-3 8 12 7.028 1.265 3.628 242.848 o
-3 8 13 230.664 234.648 8.375 36.698 o
-3 8 14 780.800 816.406 22.604 5.611 o
-3 8 15 173.631 178.422 6.970 52.124 o
-3 8 16 12.851 12.783 4.102 184.526 o
-3 8 17 5.100 2.518 3.668 238.906 o
-3 8 18 4.991 5.584 4.186 183.697 o
-3 8 19 254.840 259.732 8.386 35.743 o
-3 8 20 109.614 115.860 6.708 60.821 o
-3 8 21 7.080 10.552 4.250 176.038 o
-3 8 22 582.422 623.251 13.630 13.685 o
-3 8 23 4.899 7.190 3.128 321.824 o
-3 8 24 52.675 46.118 8.462 43.538 o
-3 9 1 79.543 74.021 3.111 205.784 o
-3 9 2 405.457 396.157 7.122 38.210 o
-3 9 3 8.542 12.242 2.424 494.758 o
-3 9 4 68.639 69.560 3.284 201.030 o
-3 9 5 213.964 212.409 5.878 62.708 o
-3 9 6 637.520 640.233 11.171 17.882 o
-3 9 7 197.798 192.814 7.425 46.021 o
-3 9 8 229.594 230.634 7.131 46.856 o
-3 9 9 47.343 39.694 3.756 185.896 o
-3 9 10 57.665 60.245 3.938 162.708 o
-3 9 11 69.062 65.384 4.876 112.490 o
-3 9 12 2.860 8.601 4.749 143.707 o
-3 9 13 334.048 328.237 11.470 20.546 o
-3 9 14 1.608 2.041 4.009 203.262 o
-3 9 15 35.701 39.052 4.596 136.763 o
-3 9 16 20.988 24.860 4.559 145.951 o
-3 9 17 175.795 174.919 7.315 48.333 o
-3 9 18 189.279 193.710 7.273 47.826 o
-3 9 19 6.024 6.521 3.640 239.726 o
-3 9 20 356.937 362.335 12.033 18.708 o
-3 9 21 21.579 20.720 3.937 191.502 o
-3 9 22 66.814 59.359 4.051 152.296 o
-3 9 23 49.018 41.700 7.026 62.022 o
-3 10 1 1319.800 1330.240 16.996 7.645 o
-3 10 2 376.714 369.727 7.309 38.204 o
-3 10 3 35.630 28.115 3.641 206.928 o
-3 10 4 18.649 22.610 3.409 249.182 o
-3 10 5 3.514 2.368 3.226 309.243 o
-3 10 6 428.263 439.834 12.539 16.844 o
-3 10 7 222.621 211.561 7.060 48.223 o
-3 10 8 90.612 94.255 6.025 75.212 o
-3 10 9 110.780 109.142 5.496 83.919 o
-3 10 10 1308.050 1300.970 23.255 4.842 o
-3 10 11 142.253 149.225 6.978 54.312 o
-3 10 12 1.016 1.070 4.143 191.046 o
-3 10 13 47.788 42.454 4.872 120.017 o
-3 10 14 116.023 113.394 6.956 56.953 o
-3 10 15 0.001 -1.197 4.541 159.777 o
-3 10 16 108.303 112.582 6.015 72.916 o
-3 10 17 227.956 220.382 7.492 43.824 o
-3 10 18 464.419 449.067 10.403 22.070 o
-3 10 19 275.480 279.275 7.567 40.698 o
-3 10 20 377.629 392.474 14.708 13.184 o
-3 10 21 40.066 49.648 8.156 47.068 o
-3 10 22 3.063 3.476 5.150 123.082 o
-3 11 1 197.017 206.331 8.041 40.440 o
-3 11 2 415.965 415.980 8.651 29.508 o
-3 11 3 328.480 329.352 7.268 40.513 o
-3 11 4 2059.290 2062.220 27.499 3.266 o
-3 11 5 34.442 39.561 4.042 171.151 o
-3 11 6 325.331 330.171 8.274 34.038 o
-3 11 7 431.610 443.106 9.737 24.675 o
-3 11 8 289.547 283.208 9.151 30.394 o
-3 11 9 16.852 17.752 4.560 148.636 o
-3 11 10 366.230 376.149 10.655 22.587 o
-3 11 11 415.262 414.750 15.658 11.689 o
-3 11 12 296.144 307.650 9.412 28.797 o
-3 11 13 0.164 2.556 4.501 162.054 o
-3 11 14 857.277 828.489 21.056 6.265 o
-3 11 15 327.333 334.926 14.190 14.330 o
-3 11 16 0.825 4.389 4.877 137.593 o
-3 11 17 33.705 30.945 5.122 114.100 o
-3 11 18 161.708 157.144 5.641 72.972 o
-3 11 19 101.637 103.641 9.555 33.057 o
-3 11 20 327.123 349.649 22.151 6.340 o
-3 11 21 149.322 136.731 9.103 34.722 o
-3 12 1 5253.800 5291.140 67.538 0.593 o
-3 12 2 1375.490 1385.310 18.106 6.901 o
-3 12 3 1078.860 1095.840 19.917 6.489 o
-3 12 4 2193.800 2258.440 30.108 2.780 o
-3 12 5 318.121 315.766 8.315 34.114 o
-3 12 6 205.781 220.367 7.810 41.844 o
-3 12 7 140.249 136.951 6.175 66.373 o
-3 12 8 8.972 13.185 3.961 199.428 o
-3 12 9 329.882 320.803 8.890 30.689 o
-3 12 10 5.839 6.429 3.856 214.695 o
-3 12 11 742.507 759.700 14.408 11.810 o
-3 12 12 351.891 343.772 8.822 30.438 o
-3 12 13 98.566 92.105 6.057 73.919 o
-3 12 14 831.766 830.607 20.067 6.816 o
-3 12 15 1537.010 1561.560 32.016 2.750 o
-3 12 16 95.480 93.803 6.349 68.539 o
-3 12 17 692.826 700.948 16.633 9.627 o
-3 12 18 42.578 33.498 6.626 69.974 o
-3 13 1 298.018 288.148 11.774 20.094 o
-3 13 2 427.897 420.734 12.896 16.147 o
-3 13 3 568.273 555.676 12.856 15.188 o
-3 13 4 395.748 394.118 9.063 28.175 o
-3 13 5 985.197 1004.770 17.692 7.985 o
-3 13 6 1609.570 1618.420 27.438 3.522 o
-3 13 7 675.598 681.510 14.926 11.503 o
-3 13 8 402.372 416.451 11.403 19.850 o
-3 13 9 5.701 4.476 3.948 205.844 o
-3 13 10 362.079 356.348 9.462 27.233 o
-3 13 11 486.117 486.449 10.177 22.367 o
-3 13 12 1101.210 1112.480 19.383 6.734 o
-3 13 13 156.341 169.913 7.868 43.761 o
-3 13 14 0.226 5.647 4.176 187.192 o
-3 13 15 183.013 187.735 12.489 19.223 o
-3 13 16 16.969 13.572 3.471 247.433 o
-3 13 17 0.767 1.029 4.389 170.485 o
-3 14 1 36.212 28.984 6.081 83.002 o
-3 14 2 14.163 5.161 5.588 102.590 o
-3 14 3 542.911 540.201 20.021 7.319 o
-3 14 4 150.368 155.659 8.834 36.340 o
-3 14 5 342.951 344.761 12.696 17.245 o
-3 14 6 501.996 497.727 19.584 7.686 o
-3 14 7 9.330 7.811 4.278 173.377 o
-3 14 8 66.700 71.371 5.015 107.351 o
-3 14 9 646.028 643.367 13.249 13.978 o
-3 14 10 38.051 33.425 4.038 171.167 o
-3 14 11 24.553 32.914 3.805 197.574 o
-3 14 12 24.282 25.992 3.509 230.266 o
-3 14 13 20.442 20.122 4.121 177.020 o
-3 14 14 61.193 57.714 7.575 52.931 o
-3 14 15 660.734 572.185 21.936 6.103 o
-3 15 1 459.120 470.774 14.185 13.580 o
-3 15 2 168.814 162.292 8.221 40.445 o
-3 15 3 90.074 95.005 10.244 29.306 o
-3 15 4 17.500 11.692 6.342 79.463 o
-3 15 5 23.573 24.221 4.935 125.473 o
-3 15 6 235.131 222.126 9.194 31.663 o
-3 15 7 23.778 37.175 8.668 42.570 o
-3 15 8 15.445 16.295 4.495 153.512 o
-3 15 9 16.839 11.352 4.068 185.662 o
-3 15 10 12.986 10.823 3.721 222.180 o
-3 15 11 21.448 27.028 6.864 67.263 o
-3 16 1 156.651 154.030 9.344 32.865 o
-3 16 2 157.977 169.213 9.590 31.254 o
-3 16 3 6.510 5.983 7.447 58.888 o
-3 16 4 5.552 4.726 10.384 30.441 o
-3 16 5 0.240 5.654 5.078 126.989 o
-3 16 6 51.925 35.545 4.978 115.458 o
-3 16 7 215.394 211.268 13.828 15.748 o
-3 16 8 51.378 42.433 7.639 52.923 o
-3 16 9 155.448 157.584 10.783 25.494 o
-3 16 10 161.824 139.888 9.204 33.777 o
-3 17 1 1.626 2.576 5.868 95.283 o
-3 17 2 7.717 1.276 6.133 86.584 o
-3 17 3 4.316 9.291 6.176 85.334 o
-3 17 4 218.019 214.303 12.614 18.574 o
-3 17 5 3.015 -2.180 5.391 112.764 o
-3 17 6 18.056 15.072 5.210 115.563 o
-2 0 2 22688.200 22522.000 286.102 0.035 o
-2 0 4 22158.600 22868.100 459.664 0.015 o
-2 0 8 1293.840 1245.850 29.686 3.239 o
-2 0 10 172.378 175.419 8.138 40.831 o
-2 0 12 2912.740 2918.630 102.539 0.302 o
-2 0 14 1145.560 1115.820 19.507 6.616 o
-2 0 16 1272.750 1253.280 22.838 5.023 o
-2 0 18 7.841 15.726 4.916 131.780 o
-2 0 20 197.395 200.561 18.152 9.519 o
-2 0 22 428.442 415.622 28.631 3.844 o
-2 0 24 251.733 270.213 18.941 8.655 o
-2 0 26 399.327 395.837 14.184 13.946 o
-2 1 1 1131.050 1103.120 13.781 10.779 o
-2 1 2 3330.110 3328.950 36.556 1.798 o
-2 1 3 152.846 149.528 3.900 118.465 o
-2 1 4 2.701 3.301 1.698 1057.920 o
-2 1 5 1192.860 1222.830 18.860 6.838 o
-2 1 6 2385.370 2432.160 32.842 2.370 o
-2 1 7 152.797 161.424 5.323 79.835 o
-2 1 8 2401.900 2386.270 32.917 2.363 o
-2 1 9 1249.280 1260.120 20.559 5.933 o
-2 1 10 2641.740 2687.360 59.667 0.841 o
-2 1 11 0.026 2.316 5.098 126.508 o
-2 1 12 3337.050 3329.380 72.047 0.579 o
-2 1 13 2755.870 2667.970 32.998 2.255 o
-2 1 14 513.147 513.060 8.501 27.753 o
-2 1 15 13.246 11.123 2.748 385.010 o
-2 1 16 0.511 -1.003 3.014 361.663 o
-2 1 17 62.390 63.685 4.348 137.256 o
-2 1 18 109.982 107.482 5.277 89.498 o
-2 1 19 24.579 22.838 3.951 187.852 o
-2 1 20 19.727 18.101 4.960 126.039 o
-2 1 21 0.114 1.641 4.688 149.602 o
-2 1 22 411.454 383.019 13.746 14.683 o
-2 1 23 133.602 132.155 8.685 38.127 o
-2 1 24 19.367 21.595 5.178 115.942 o
-2 1 25 110.991 107.235 12.447 20.099 o
-2 1 26 30.657 34.940 6.077 83.399 o
-2 1 27 186.638 178.493 8.043 41.144 o
-2 2 1 23178.000 22792.900 243.916 0.046 o
-2 2 2 3871.780 3894.110 42.781 1.343 o
-2 2 3 15016.700 14856.400 172.962 0.092 o
-2 2 4 11329.400 11238.200 118.547 0.187 o
-2 2 5 6585.640 6609.590 92.709 0.329 o
-2 2 6 477.924 516.580 10.778 20.545 o
-2 2 7 334.349 332.913 11.704 19.855 o
-2 2 8 1831.960 1853.210 34.328 2.361 o
-2 2 9 3228.920 3321.940 72.167 0.579 o
-2 2 10 3106.020 3194.930 70.220 0.612 o
-2 2 11 10864.600 10678.200 220.810 0.063 o
-2 2 12 4.147 7.938 3.690 234.579 o
-2 2 13 92.799 94.704 5.110 97.613 o
-2 2 14 489.177 501.722 9.973 22.893 o
-2 2 15 1268.500 1219.830 16.647 8.041 o
-2 2 16 119.145 119.333 4.377 113.720 o
-2 2 17 143.441 141.565 6.311 63.778 o
-2 2 18 57.169 61.153 4.484 132.584 o
-2 2 19 103.233 112.046 6.989 57.248 o
-2 2 20 0.083 -2.957 7.342 61.122 o
-2 2 21 65.142 64.467 9.023 38.012 o
-2 2 22 0.865 2.710 6.673 73.818 o
-2 2 23 30.984 41.031 7.474 56.213 o
-2 2 24 358.250 375.447 32.831 2.970 o
-2 2 25 500.058 468.579 15.870 11.135 o
-2 2 26 48.259 39.815 8.226 46.190 o
-2 2 27 7.645 7.367 3.309 285.170 o
-2 3 1 12650.700 12592.400 146.603 0.128 o
-2 3 2 468.241 456.957 6.957 36.611 o
-2 3 3 711.267 726.010 10.336 18.859 o
-2 3 4 16153.100 16134.500 265.340 0.043 o
-2 3 5 13.553 15.865 2.324 502.992 o
-2 3 6 367.994 360.009 6.356 45.538 o
-2 3 7 468.930 467.799 9.156 26.185 o
-2 3 8 4099.630 4150.990 55.041 0.888 o
-2 3 9 13.935 15.474 2.805 365.118 o
-2 3 10 34.689 44.667 3.900 180.289 o
-2 3 11 15.453 16.072 3.215 284.310 o
-2 3 12 500.596 505.554 9.011 26.032 o
-2 3 13 47.004 52.732 3.421 210.426 o
-2 3 14 115.534 112.570 4.502 110.958 o
-2 3 15 31.015 24.024 4.124 170.569 o
-2 3 16 120.888 116.462 6.645 61.023 o
-2 3 17 1689.210 1640.070 29.871 3.040 o
-2 3 18 62.688 66.209 5.057 107.118 o
-2 3 19 13.021 6.930 3.996 195.606 o
-2 3 20 632.506 665.574 24.167 5.116 o
-2 3 21 38.992 45.739 9.781 33.287 o
-2 3 22 18.658 11.049 7.121 63.376 o
-2 3 23 255.872 241.059 17.247 10.336 o
-2 3 24 14.206 15.401 6.094 86.023 o
-2 3 25 4.754 2.538 4.433 165.006 o
-2 3 26 4.021 4.659 4.385 168.440 o
-2 3 27 863.453 763.522 20.084 6.808 o
-2 4 1 2377.810 2375.830 31.940 2.482 o
-2 4 2 981.799 980.782 15.613 9.629 o
-2 4 3 125.272 130.148 4.428 109.533 o
-2 4 4 864.691 849.583 16.584 9.177 o
-2 4 5 0.530 0.944 1.838 960.118 o
-2 4 6 1742.760 1670.420 35.772 2.229 o
-2 4 7 3486.740 3491.060 56.996 0.872 o
-2 4 8 167.949 154.149 4.244 104.215 o
-2 4 9 51.558 51.599 2.612 299.569 o
-2 4 10 268.236 269.918 7.114 44.776 o
-2 4 11 172.910 169.462 5.864 67.635 o
-2 4 12 44.557 38.917 3.320 227.727 o
-2 4 13 0.001 0.437 2.926 384.259 o
-2 4 14 149.843 149.656 5.279 81.766 o
-2 4 15 420.196 425.651 9.110 27.366 o
-2 4 16 422.003 434.275 10.442 22.437 o
-2 4 17 1235.960 1222.680 20.687 5.907 o
-2 4 18 168.677 162.630 8.174 40.831 o
-2 4 19 6.186 3.815 5.786 97.184 o
-2 4 20 46.589 50.425 7.005 62.239 o
-2 4 21 53.514 55.614 6.042 80.571 o
-2 4 22 364.955 384.382 13.978 14.457 o
-2 4 23 128.913 133.305 8.623 38.707 o
-2 4 24 321.891 328.757 18.270 9.106 o
-2 4 25 270.494 272.768 9.705 28.073 o
-2 4 26 0.733 -0.510 3.280 305.277 o
-2 4 27 238.901 211.841 11.267 22.508 o
-2 5 1 2579.670 2504.610 41.930 1.571 o
-2 5 2 186.249 188.092 5.886 65.514 o
-2 5 3 150.917 145.752 11.059 24.466 o
-2 5 4 15.659 17.027 2.877 344.320 o
-2 5 5 350.304 330.392 12.958 16.658 o
-2 5 6 10.499 11.652 3.014 330.924 o
-2 5 7 412.036 390.285 10.310 23.197 o
-2 5 8 1458.490 1460.370 24.695 4.276 o
-2 5 9 33.086 30.525 4.073 171.764 o
-2 5 10 1083.440 1063.520 19.351 6.800 o
-2 5 11 36.372 33.943 3.322 237.020 o
-2 5 12 114.071 112.390 4.498 111.434 o
-2 5 13 54.540 57.196 3.889 168.001 o
-2 5 14 16.806 13.851 3.212 284.402 o
-2 5 15 351.697 355.868 9.017 29.393 o
-2 5 16 296.277 295.167 8.278 35.057 o
-2 5 17 413.643 403.263 10.725 21.781 o
-2 5 18 234.274 246.428 8.326 36.800 o
-2 5 19 610.750 622.241 20.285 7.034 o
-2 5 20 28.017 20.384 6.107 83.765 o
-2 5 21 0.154 -3.245 5.415 112.355 o
-2 5 22 32.708 32.146 5.965 86.256 o
-2 5 23 235.460 251.715 10.610 24.771 o
-2 5 24 308.000 312.226 17.108 10.318 o
-2 5 25 316.982 312.600 11.723 20.006 o
-2 5 26 624.572 611.761 24.607 4.970 o
-2 6 1 1834.900 1772.960 27.642 3.371 o
-2 6 2 1397.140 1390.950 25.953 3.992 o
-2 6 3 341.145 343.387 10.074 25.110 o
-2 6 4 1186.250 1113.480 27.652 3.721 o
-2 6 5 10.163 11.552 3.262 286.743 o
-2 6 6 3979.080 3981.040 72.376 0.560 o
-2 6 7 1009.680 992.202 17.849 7.851 o
-2 6 8 22.224 21.528 3.779 205.383 o
-2 6 9 414.614 412.628 7.886 33.343 o
-2 6 10 506.522 495.897 7.663 31.631 o
-2 6 11 1206.110 1190.620 14.420 9.870 o
-2 6 12 2005.070 1979.240 27.323 3.332 o
-2 6 13 0.743 1.957 3.024 356.878 o
-2 6 14 78.171 76.985 4.200 137.430 o
-2 6 15 23.225 23.740 3.786 203.267 o
-2 6 16 25.484 33.240 4.546 143.727 o
-2 6 17 112.216 110.004 10.216 29.025 o
-2 6 18 590.037 592.164 15.178 11.570 o
-2 6 19 1780.730 1830.550 34.281 2.378 o
-2 6 20 18.884 16.080 6.026 87.291 o
-2 6 21 83.805 92.938 7.509 51.909 o
-2 6 22 64.078 69.694 11.286 24.825 o
-2 6 23 117.217 114.694 8.286 42.118 o
-2 6 24 199.964 210.101 17.369 10.337 o
-2 6 25 50.757 48.410 5.311 102.168 o
-2 7 1 1943.760 1905.860 35.250 2.235 o
-2 7 2 323.955 327.935 10.020 25.628 o
-2 7 3 12807.200 12472.000 268.066 0.043 o
-2 7 4 1823.700 1850.410 29.948 2.961 o
-2 7 5 1314.610 1305.660 25.875 4.068 o
-2 7 6 76.320 75.253 6.431 69.303 o
-2 7 7 8.641 10.631 2.372 517.167 o
-2 7 8 455.094 458.419 7.585 33.520 o
-2 7 9 6415.700 6298.920 67.730 0.555 o
-2 7 10 8.163 6.833 2.811 386.896 o
-2 7 11 10.603 12.511 2.759 387.141 o
-2 7 12 700.523 691.398 13.118 13.851 o
-2 7 13 211.783 219.502 6.778 51.472 o
-2 7 14 1223.620 1225.120 20.231 6.122 o
-2 7 15 468.297 472.553 10.999 20.204 o
-2 7 16 4435.150 4569.660 59.703 0.759 o
-2 7 17 109.004 112.683 7.250 53.472 o
-2 7 18 48.547 58.181 4.954 114.697 o
-2 7 19 386.225 385.098 14.234 13.932 o
-2 7 20 8.397 12.263 5.174 119.645 o
-2 7 21 147.831 159.956 7.692 45.912 o
-2 7 22 73.671 69.854 5.505 91.037 o
-2 7 23 60.147 73.621 5.009 108.597 o
-2 7 24 136.182 132.608 7.421 49.749 o
-2 7 25 90.237 87.627 5.791 80.684 o
-2 8 1 48.433 41.827 3.363 218.953 o
-2 8 2 249.589 243.076 6.155 55.921 o
-2 8 3 1234.740 1215.350 19.581 6.424 o
-2 8 4 14.957 12.559 2.640 406.560 o
-2 8 5 105.824 104.294 3.490 158.235 o
-2 8 6 1359.030 1366.330 18.771 6.595 o
-2 8 7 177.618 178.845 5.180 78.994 o
-2 8 8 127.715 132.100 4.508 106.333 o
-2 8 9 503.303 487.442 8.322 28.855 o
-2 8 10 91.073 93.448 4.447 120.744 o
-2 8 11 154.758 147.186 6.025 67.327 o
-2 8 12 554.985 547.259 11.661 17.674 o
-2 8 13 290.906 301.339 10.801 23.210 o
-2 8 14 16.019 18.774 4.112 180.360 o
-2 8 15 662.896 653.817 13.444 13.587 o
-2 8 16 5.307 9.354 4.126 187.731 o
-2 8 17 51.641 57.806 4.864 117.633 o
-2 8 18 0.379 3.059 4.239 182.327 o
-2 8 19 92.927 99.099 6.375 68.064 o
-2 8 20 200.952 200.917 8.410 37.607 o
-2 8 21 121.650 118.239 6.472 63.588 o
-2 8 22 458.024 462.670 11.352 19.386 o
-2 8 23 217.962 227.461 7.338 45.433 o
-2 8 24 104.093 100.229 6.185 70.575 o
-2 9 1 68.241 65.332 3.586 179.816 o
-2 9 2 1.007 3.388 2.549 496.075 o
-2 9 3 95.502 89.592 4.005 139.050 o
-2 9 4 1233.210 1231.620 16.398 8.259 o
-2 9 5 632.109 613.256 10.022 20.779 o
-2 9 6 6.777 12.400 2.831 378.473 o
-2 9 7 26.698 24.902 3.327 250.217 o
-2 9 8 1668.480 1688.660 21.559 5.016 o
-2 9 9 4.868 7.140 2.989 351.216 o
-2 9 10 29.551 30.645 3.849 191.315 o
-2 9 11 85.551 84.513 4.452 123.061 o
-2 9 12 0.128 -0.263 4.175 188.946 o
-2 9 13 426.737 418.719 14.354 13.523 o
-2 9 14 5.607 6.462 3.960 204.036 o
-2 9 15 62.377 55.936 4.830 116.768 o
-2 9 16 7.167 15.640 4.126 184.899 o
-2 9 17 778.769 781.740 14.670 11.357 o
-2 9 18 633.201 631.695 18.318 8.355 o
-2 9 19 19.574 18.865 4.615 144.187 o
-2 9 20 779.177 812.368 17.174 8.881 o
-2 9 21 402.462 418.401 11.986 18.336 o
-2 9 22 4.765 4.693 3.890 212.397 o
-2 9 23 4.795 7.280 3.806 220.670 o
-2 10 1 2159.940 2129.630 24.579 3.779 o
-2 10 2 161.065 161.028 5.245 80.524 o
-2 10 3 38.973 43.788 3.582 204.582 o
-2 10 4 1540.170 1539.820 18.903 6.221 o
-2 10 5 0.171 4.817 2.965 369.036 o
-2 10 6 16.341 11.953 2.962 330.541 o
-2 10 7 220.856 225.308 9.087 32.507 o
-2 10 8 1318.650 1309.740 21.058 5.637 o
-2 10 9 165.231 159.424 6.554 58.267 o
-2 10 10 71.767 78.632 5.270 97.484 o
-2 10 11 1389.020 1382.910 29.815 3.169 o
-2 10 12 277.985 269.514 10.231 25.696 o
-2 10 13 57.011 57.361 6.918 62.773 o
-2 10 14 1802.130 1866.480 62.006 0.812 o
-2 10 15 2.329 8.185 4.071 194.819 o
-2 10 16 24.362 19.292 3.912 192.378 o
-2 10 17 1045.640 1025.440 17.043 8.323 o
-2 10 18 26.309 31.634 4.079 174.362 o
-2 10 19 4.381 7.370 3.693 234.251 o
-2 10 20 120.938 147.260 9.004 35.904 o
-2 10 21 198.195 209.876 9.904 28.633 o
-2 10 22 24.392 18.292 4.125 175.166 o
-2 11 1 617.976 621.838 18.253 8.436 o
-2 11 2 10.258 9.224 3.162 305.419 o
-2 11 3 131.645 129.348 4.719 99.612 o
-2 11 4 282.295 303.359 7.779 38.596 o
-2 11 5 74.202 71.173 4.704 117.307 o
-2 11 6 3.503 4.513 3.155 321.178 o
-2 11 7 19.679 21.700 3.449 243.492 o
-2 11 8 47.792 55.191 4.478 136.605 o
-2 11 9 73.212 72.684 5.173 100.765 o
-2 11 10 189.201 193.295 7.176 48.840 o
-2 11 11 75.472 81.812 5.880 80.564 o
-2 11 12 32.153 40.192 5.108 114.031 o
-2 11 13 1036.070 1031.990 22.264 5.486 o
-2 11 14 3376.960 3402.220 60.627 0.788 o
-2 11 15 408.065 397.972 13.271 15.554 o
-2 11 16 2.747 1.647 4.117 192.241 o
-2 11 17 53.204 53.984 5.794 86.953 o
-2 11 18 333.243 307.044 17.640 9.713 o
-2 11 19 298.666 293.427 10.702 23.523 o
-2 11 20 29.425 34.271 11.074 26.335 o
-2 11 21 670.264 655.721 17.766 8.717 o
-2 12 1 2268.490 2276.850 33.063 2.385 o
-2 12 2 119.139 127.828 5.614 79.264 o
-2 12 3 269.692 274.666 7.507 41.413 o
-2 12 4 738.114 758.322 14.568 11.633 o
-2 12 5 787.236 797.026 16.651 9.325 o
-2 12 6 2854.290 2805.710 35.832 1.964 o
-2 12 7 270.935 265.337 8.076 37.350 o
-2 12 8 202.277 225.392 7.414 45.354 o
-2 12 9 172.840 174.977 6.205 62.175 o
-2 12 10 4.097 2.099 3.775 226.879 o
-2 12 11 500.444 487.298 12.169 17.089 o
-2 12 12 246.758 247.700 8.451 35.651 o
-2 12 13 883.056 906.701 17.504 8.362 o
-2 12 14 78.777 82.269 5.939 78.853 o
-2 12 15 475.848 486.894 18.831 8.286 o
-2 12 16 1520.350 1504.770 28.816 3.298 o
-2 12 17 1947.840 1871.330 62.560 0.795 o
-2 12 18 140.904 157.330 11.562 22.597 o
-2 12 19 748.804 721.845 27.190 4.069 o
-2 12 20 293.506 279.239 13.374 16.180 o
-2 13 1 1122.880 1167.280 24.413 4.617 o
-2 13 2 2055.840 2149.550 34.334 2.295 o
-2 13 3 3599.420 3673.360 53.808 0.953 o
-2 13 4 226.403 250.736 11.427 21.901 o
-2 13 5 72.693 74.250 5.637 87.320 o
-2 13 6 63.536 65.897 5.415 95.398 o
-2 13 7 16.503 19.936 4.578 147.256 o
-2 13 8 146.262 153.970 7.882 44.242 o
-2 13 9 1261.150 1253.960 22.241 5.246 o
-2 13 10 939.383 931.357 17.860 7.997 o
-2 13 11 547.124 521.764 12.071 16.917 o
-2 13 12 1280.800 1298.020 22.109 5.264 o
-2 13 13 76.626 81.661 4.934 107.222 o
-2 13 14 97.742 105.290 7.766 48.088 o
-2 13 15 102.601 104.477 7.585 49.927 o
-2 13 16 155.528 163.960 8.413 39.256 o
-2 13 17 203.250 212.098 12.617 18.666 o
-2 13 18 15.971 20.320 7.373 59.104 o
-2 14 1 18.959 19.232 5.905 90.521 o
-2 14 2 5.364 2.748 5.668 101.433 o
-2 14 3 13.921 22.023 5.070 121.873 o
-2 14 4 308.349 314.458 9.628 27.576 o
-2 14 5 5.778 1.532 4.185 184.514 o
-2 14 6 826.863 816.914 18.563 7.763 o
-2 14 7 189.331 192.175 8.344 38.507 o
-2 14 8 175.059 164.964 7.796 43.876 o
-2 14 9 0.360 1.741 4.269 180.174 o
-2 14 10 32.058 36.707 4.237 159.510 o
-2 14 11 3.637 4.638 2.951 365.091 o
-2 14 12 0.504 -3.309 3.136 334.137 o
-2 14 13 496.126 490.257 11.782 17.969 o
-2 14 14 15.348 15.407 5.001 125.549 o
-2 14 15 382.867 362.409 11.211 20.769 o
-2 15 1 5.236 11.823 5.120 122.925 o
-2 15 2 19.195 22.697 5.420 106.275 o
-2 15 3 15.277 15.021 4.844 133.533 o
-2 15 4 176.456 174.321 8.551 37.529 o
-2 15 5 196.082 188.528 13.253 17.173 o
-2 15 6 30.174 31.558 5.118 114.962 o
-2 15 7 4.897 4.327 4.401 166.905 o
-2 15 8 327.511 248.579 177.988 0.104 o
-2 15 9 10.513 7.066 8.337 46.907 o
-2 15 10 25.431 30.272 8.469 44.588 o
-2 15 11 207.515 223.013 14.269 14.875 o
-2 15 12 139.954 124.399 10.130 28.967 o
-2 15 13 3.068 -5.410 4.992 131.391 o
-2 16 1 2.514 -0.845 6.621 74.936 o
-2 16 2 0.566 -5.532 4.367 172.555 o
-2 16 3 0.003 -3.893 2.982 370.661 o
-2 16 4 226.969 223.421 15.892 12.130 o
-2 16 5 43.054 42.712 9.208 37.342 o
-2 16 6 5.292 16.638 7.759 54.091 o
-2 16 7 27.193 32.030 8.374 45.492 o
-2 16 8 602.366 654.162 27.327 4.098 o
-2 16 9 45.903 40.515 7.360 57.077 o
-2 16 10 14.983 18.941 5.704 97.356 o
-2 16 11 22.094 15.712 5.340 109.421 o
-2 17 1 7.438 11.490 7.516 57.616 o
-2 17 2 0.061 0.716 6.607 75.463 o
-2 17 3 16.434 7.032 6.740 70.880 o
-2 17 4 28.998 12.885 6.811 68.246 o
-2 17 5 19.013 5.130 6.191 83.474 o
-2 17 6 6.980 2.366 5.499 107.450 o
-2 17 7 0.695 -4.748 4.925 135.650 o
-1 0 2 397.614 405.774 8.184 32.211 o
-1 0 4 8325.520 8549.030 173.230 0.103 o
-1 0 6 176576.000 169127.000 3386.190 0.000 o
-1 0 8 2205.940 2264.390 143.696 0.157 o
-1 0 10 330.640 354.830 17.667 9.647 o
-1 0 12 306.180 279.583 16.486 11.081 o
-1 0 14 244.490 244.431 8.932 32.772 o
-1 0 16 890.014 858.816 20.153 6.691 o
-1 0 18 156.021 152.171 6.905 54.435 o
-1 0 20 93.011 91.849 7.606 50.361 o
-1 0 22 683.950 653.843 51.940 1.194 o
-1 0 24 313.158 325.485 20.648 7.262 o
-1 0 26 402.437 382.986 19.241 8.135 o
-1 1 1 10067.600 9781.210 124.454 0.180 o
-1 1 2 591.210 587.792 8.345 26.570 o
-1 1 3 3.769 3.945 1.366 1516.690 o
-1 1 4 149.393 155.352 3.516 132.160 o
-1 1 5 2926.620 3013.990 44.297 1.385 o
-1 1 6 54763.400 55080.700 636.467 0.007 o
-1 1 7 469.673 471.316 7.854 31.727 o
-1 1 8 2865.150 2861.340 42.558 1.491 o
-1 1 9 665.236 652.437 13.846 12.994 o
-1 1 10 28.596 29.234 4.066 174.781 o
-1 1 11 1073.260 1095.000 19.840 6.535 o
-1 1 12 747.096 784.437 22.650 5.626 o
-1 1 13 1949.620 1929.610 29.531 2.980 o
-1 1 14 57.474 56.898 3.495 195.415 o
-1 1 15 5.385 11.593 2.846 378.900 o
-1 1 16 376.760 386.148 7.620 36.043 o
-1 1 17 23.069 21.845 3.159 279.281 o
-1 1 18 403.884 405.706 7.744 34.433 o
-1 1 19 518.733 503.010 9.326 24.685 o
-1 1 20 869.151 850.845 18.523 7.707 o
-1 1 21 51.460 54.020 6.089 79.765 o
-1 1 22 9.062 13.853 6.779 70.399 o
-1 1 23 633.162 658.239 22.350 5.892 o
-1 1 24 32.051 39.134 7.526 55.468 o
-1 1 25 84.365 84.621 11.018 25.688 o
-1 1 26 203.494 207.607 10.385 26.345 o
-1 1 27 0.030 3.966 4.231 182.994 o
-1 2 1 2.234 3.560 0.749 4254.520 o
-1 2 2 162.932 171.540 3.632 121.990 o
-1 2 3 221.929 233.656 4.505 83.623 o
-1 2 4 3015.720 3111.390 60.286 0.809 o
-1 2 5 43.940 44.004 6.382 74.417 o
-1 2 6 1977.930 1935.940 34.512 2.307 o
-1 2 7 57.904 49.003 3.930 165.626 o
-1 2 8 5331.870 5113.890 131.213 0.181 o
-1 2 9 3697.080 3746.000 65.568 0.675 o
-1 2 10 3294.630 3311.860 59.009 0.830 o
-1 2 11 627.309 665.571 15.954 10.488 o
-1 2 12 359.998 357.456 11.023 21.555 o
-1 2 13 244.981 239.532 6.708 50.184 o
-1 2 14 112.997 107.359 3.979 131.995 o
-1 2 15 174.036 176.799 5.034 82.473 o
-1 2 16 0.050 0.087 3.173 327.113 o
-1 2 17 10.646 9.217 2.983 339.364 o
-1 2 18 74.337 80.138 4.700 116.407 o
-1 2 19 281.244 284.797 8.374 34.926 o
-1 2 20 275.516 278.862 11.178 22.170 o
-1 2 21 1029.920 995.954 21.743 5.724 o
-1 2 22 760.346 730.607 24.508 4.902 o
-1 2 23 92.633 94.301 12.809 19.192 o
-1 2 24 47.472 52.262 7.025 61.804 o
-1 2 25 20.658 29.070 6.934 65.949 o
-1 2 26 456.540 457.790 21.590 6.500 o
-1 2 27 162.768 148.323 12.227 20.261 o
-1 3 1 2790.550 2862.360 41.405 1.566 o
-1 3 2 23333.400 22715.600 288.877 0.034 o
-1 3 3 488.807 486.884 7.393 33.416 o
-1 3 4 445.608 453.509 7.094 36.484 o
-1 3 5 1263.840 1230.980 19.533 6.408 o
-1 3 6 654.736 645.275 11.661 16.739 o
-1 3 7 152.719 147.901 5.298 81.131 o
-1 3 8 296.917 284.529 8.112 36.220 o
-1 3 9 245.735 253.907 8.410 35.869 o
-1 3 10 644.949 670.708 15.293 11.172 o
-1 3 11 175.320 172.140 8.698 36.527 o
-1 3 12 816.775 807.487 13.385 12.775 o
-1 3 13 52.263 56.512 3.547 194.601 o
-1 3 14 240.338 246.034 6.452 52.976 o
-1 3 15 1209.950 1186.230 17.645 7.533 o
-1 3 16 2.841 5.541 3.626 245.060 o
-1 3 17 104.911 98.460 6.858 59.408 o
-1 3 18 16.671 22.983 5.124 118.718 o
-1 3 19 24.876 23.181 5.438 104.521 o
-1 3 20 20.874 34.613 7.059 63.524 o
-1 3 21 527.038 555.022 19.076 7.984 o
-1 3 22 150.168 170.290 11.840 21.506 o
-1 3 23 157.246 149.729 20.926 7.311 o
-1 3 24 0.257 1.186 5.305 116.917 o
-1 3 25 23.448 23.295 4.605 142.717 o
-1 3 26 134.014 135.533 8.270 41.441 o
-1 3 27 39.170 47.468 6.669 68.842 o
-1 4 1 2265.760 2240.420 33.014 2.395 o
-1 4 2 32.588 23.715 5.926 87.862 o
-1 4 3 0.406 0.718 1.521 1399.560 o
-1 4 4 589.383 579.112 9.204 23.764 o
-1 4 5 3596.660 3590.870 47.582 1.169 o
-1 4 6 0.728 3.293 2.159 688.415 o
-1 4 7 5.741 3.838 2.332 563.527 o
-1 4 8 1801.490 1794.100 28.691 3.186 o
-1 4 9 225.837 226.416 6.434 54.444 o
-1 4 10 5.519 3.763 2.958 360.428 o
-1 4 11 1995.400 1936.590 28.788 3.086 o
-1 4 12 0.045 2.683 2.592 485.285 o
-1 4 13 297.442 300.759 6.763 46.125 o
-1 4 14 184.579 183.954 5.451 72.986 o
-1 4 15 5.873 7.061 3.447 266.116 o
-1 4 16 22.331 16.381 3.721 212.895 o
-1 4 17 124.461 119.332 5.946 72.465 o
-1 4 18 0.300 3.014 4.703 148.329 o
-1 4 19 180.678 187.457 10.368 26.832 o
-1 4 20 96.107 94.576 6.234 70.572 o
-1 4 21 59.116 65.317 7.870 49.260 o
-1 4 22 1.289 6.931 5.770 98.225 o
-1 4 23 0.249 3.591 5.265 118.415 o
-1 4 24 147.674 146.829 7.984 43.378 o
-1 4 25 6.408 4.872 4.071 193.313 o
-1 4 26 148.865 152.198 11.182 23.966 o
-1 4 27 342.208 324.695 14.842 13.207 o
-1 5 1 6.015 6.089 2.142 649.897 o
-1 5 2 166.905 163.780 4.620 93.699 o
-1 5 3 0.485 -1.463 2.627 475.889 o
-1 5 4 36.139 36.739 2.218 419.718 o
-1 5 5 92.224 94.107 3.009 197.886 o
-1 5 6 13.274 11.633 2.117 598.913 o
-1 5 7 31.316 31.879 2.641 346.450 o
-1 5 8 87.414 85.267 4.782 110.036 o
-1 5 9 280.521 279.271 9.026 31.242 o
-1 5 10 214.557 216.596 6.230 57.840 o
-1 5 11 26.977 31.267 2.617 360.637 o
-1 5 12 131.617 128.618 4.354 110.772 o
-1 5 13 413.294 395.230 8.353 31.155 o
-1 5 14 350.024 340.363 9.716 26.443 o
-1 5 15 182.665 176.520 7.023 51.139 o
-1 5 16 304.806 302.720 9.104 30.201 o
-1 5 17 183.649 190.021 10.279 27.184 o
-1 5 18 1981.310 1973.900 36.526 2.094 o
-1 5 19 2794.650 2808.760 61.999 0.779 o
-1 5 20 513.920 538.730 14.402 12.932 o
-1 5 21 627.823 594.373 18.362 8.357 o
-1 5 22 10.047 11.656 4.649 146.686 o
-1 5 23 38.452 38.035 8.717 41.669 o
-1 5 24 202.893 206.155 8.867 34.404 o
-1 5 25 1.555 2.928 4.086 195.510 o
-1 5 26 398.559 376.611 17.936 9.253 o
-1 6 1 25.534 23.429 2.209 479.047 o
-1 6 2 575.669 587.038 11.049 18.791 o
-1 6 3 16957.200 16397.100 234.456 0.053 o
-1 6 4 769.985 754.380 21.597 6.106 o
-1 6 5 85.968 77.764 4.352 128.053 o
-1 6 6 1565.110 1538.780 29.105 3.225 o
-1 6 7 127.476 122.839 5.742 76.002 o
-1 6 8 294.082 295.997 7.135 43.206 o
-1 6 9 57.430 55.023 3.001 242.337 o
-1 6 10 5021.980 5021.720 51.190 0.929 o
-1 6 11 860.116 856.110 12.723 13.404 o
-1 6 12 0.225 2.399 3.029 356.255 o
-1 6 13 378.379 371.571 12.806 16.730 o
-1 6 14 247.382 252.456 7.654 41.305 o
-1 6 15 354.215 352.859 8.637 31.247 o
-1 6 16 720.759 734.698 13.321 13.376 o
-1 6 17 53.044 60.275 4.636 126.787 o
-1 6 18 76.688 87.600 5.683 84.822 o
-1 6 19 0.394 1.154 4.422 168.085 o
-1 6 20 32.294 41.739 5.794 90.447 o
-1 6 21 2.100 -0.698 6.578 75.967 o
-1 6 22 0.635 1.077 5.760 99.138 o
-1 6 23 386.354 394.615 13.623 14.991 o
-1 6 24 31.661 29.287 5.585 97.832 o
-1 6 25 17.677 18.293 6.452 76.525 o
-1 7 1 168.050 163.495 4.896 87.047 o
-1 7 2 26.960 27.437 2.698 348.351 o
-1 7 3 100.353 97.992 4.597 112.479 o
-1 7 4 712.528 713.394 13.463 13.246 o
-1 7 5 118.864 109.982 5.655 79.357 o
-1 7 6 47.713 52.024 5.340 101.416 o
-1 7 7 2297.390 2233.260 36.944 1.992 o
-1 7 8 909.680 906.649 14.625 10.852 o
-1 7 9 1806.010 1781.510 23.215 4.395 o
-1 7 10 449.046 443.713 7.712 33.158 o
-1 7 11 350.257 351.620 9.193 28.630 o
-1 7 12 2190.690 2200.080 27.089 3.265 o
-1 7 13 60.273 59.414 4.034 155.882 o
-1 7 14 90.951 105.240 5.201 94.450 o
-1 7 15 1.452 0.987 3.874 218.032 o
-1 7 16 1190.740 1178.270 22.811 5.114 o
-1 7 17 41.398 48.188 4.691 129.044 o
-1 7 18 492.767 506.456 10.644 20.833 o
-1 7 19 11.421 11.775 4.765 139.449 o
-1 7 20 217.363 198.306 9.539 30.294 o
-1 7 21 47.073 45.969 4.886 119.157 o
-1 7 22 273.655 287.536 9.176 30.502 o
-1 7 23 42.371 41.486 4.703 129.165 o
-1 7 24 12.952 25.441 7.608 55.611 o
-1 7 25 412.829 408.223 12.480 17.151 o
-1 8 1 307.564 306.155 8.570 32.968 o
-1 8 2 393.408 397.723 9.061 28.190 o
-1 8 3 3.311 3.926 2.626 459.015 o
-1 8 4 17.837 19.983 2.709 373.295 o
-1 8 5 223.242 223.980 6.059 59.254 o
-1 8 6 68.349 71.618 3.442 188.314 o
-1 8 7 835.918 831.312 10.829 16.608 o
-1 8 8 1058.840 1045.310 12.872 12.069 o
-1 8 9 1727.490 1705.820 20.057 5.481 o
-1 8 10 128.421 128.263 5.508 80.490 o
-1 8 11 198.519 192.276 6.687 53.826 o
-1 8 12 6.256 10.016 3.332 281.529 o
-1 8 13 116.043 111.353 5.036 94.746 o
-1 8 14 2.897 0.499 3.367 286.405 o
-1 8 15 754.018 768.669 13.786 12.545 o
-1 8 16 2080.540 2147.180 29.168 2.967 o
-1 8 17 23.145 24.225 4.035 181.331 o
-1 8 18 0.000 1.781 4.112 194.393 o
-1 8 19 94.693 92.419 6.567 64.857 o
-1 8 20 741.985 751.677 15.139 10.974 o
-1 8 21 781.428 797.517 21.169 6.291 o
-1 8 22 1012.450 1062.640 27.241 3.894 o
-1 8 23 654.507 677.665 22.266 5.908 o
-1 8 24 0.957 4.333 3.288 300.184 o
-1 9 1 676.400 666.930 11.312 17.237 o
-1 9 2 492.283 476.073 9.760 23.693 o
-1 9 3 132.052 129.470 3.956 124.403 o
-1 9 4 118.719 122.827 3.658 141.582 o
-1 9 5 265.604 259.389 6.043 55.831 o
-1 9 6 261.423 261.534 5.455 63.282 o
-1 9 7 111.582 114.852 4.076 127.318 o
-1 9 8 18.953 20.857 3.149 286.770 o
-1 9 9 17.509 22.496 3.311 263.575 o
-1 9 10 55.626 57.913 3.983 161.264 o
-1 9 11 460.452 464.542 9.784 24.044 o
-1 9 12 650.096 668.267 12.368 15.373 o
-1 9 13 84.859 89.254 4.429 123.550 o
-1 9 14 46.790 48.772 4.348 144.879 o
-1 9 15 64.347 69.196 5.066 106.222 o
-1 9 16 0.252 0.087 3.975 208.367 o
-1 9 17 2.949 5.636 4.359 170.643 o
-1 9 18 583.834 584.754 23.788 5.318 o
-1 9 19 98.406 104.495 6.321 68.382 o
-1 9 20 0.664 1.336 4.292 178.172 o
-1 9 21 232.733 242.007 11.865 20.497 o
-1 9 22 124.085 122.356 7.563 48.907 o
-1 9 23 177.460 184.703 8.102 40.836 o
-1 10 1 30.633 37.409 3.145 262.716 o
-1 10 2 2039.080 2042.980 22.336 4.403 o
-1 10 3 307.100 313.229 6.191 50.683 o
-1 10 4 878.602 885.101 11.196 15.555 o
-1 10 5 364.053 362.756 7.265 38.961 o
-1 10 6 853.024 867.170 13.231 12.728 o
-1 10 7 496.234 494.744 9.269 25.225 o
-1 10 8 24.880 29.943 3.472 232.152 o
-1 10 9 3.992 5.047 3.257 300.722 o
-1 10 10 331.942 327.899 8.382 33.303 o
-1 10 11 651.203 654.419 15.443 11.005 o
-1 10 12 1327.520 1333.550 21.797 5.331 o
-1 10 13 112.980 112.096 7.162 54.418 o
-1 10 14 406.046 410.558 11.072 20.777 o
-1 10 15 160.135 150.564 5.786 70.825 o
-1 10 16 40.276 41.234 5.465 99.414 o
-1 10 17 12.756 15.050 4.696 142.412 o
-1 10 18 430.844 419.450 12.800 16.332 o
-1 10 19 76.114 83.947 5.579 87.771 o
-1 10 20 36.059 41.655 5.158 111.093 o
-1 10 21 179.341 184.608 9.446 31.570 o
-1 10 22 199.103 204.256 9.128 32.887 o
-1 10 23 11.279 13.815 4.598 149.040 o
-1 11 1 503.717 512.336 10.845 20.163 o
-1 11 2 332.629 330.176 7.396 39.460 o
-1 11 3 0.237 1.016 3.069 348.345 o
-1 11 4 37.493 36.438 3.593 207.200 o
-1 11 5 498.530 506.143 9.522 24.243 o
-1 11 6 338.890 344.039 8.356 33.133 o
-1 11 7 51.728 54.910 4.483 135.210 o
-1 11 8 1486.780 1493.070 23.042 4.735 o
-1 11 9 784.501 779.283 13.795 12.407 o
-1 11 10 126.224 123.179 6.294 65.985 o
-1 11 11 10.896 13.901 4.579 150.312 o
-1 11 12 92.767 94.986 6.364 68.435 o
-1 11 13 88.511 100.514 8.355 42.588 o
-1 11 14 394.126 358.372 19.562 7.917 o
-1 11 15 0.361 2.962 5.203 121.282 o
-1 11 16 401.771 382.173 12.619 16.980 o
-1 11 17 221.739 226.897 9.908 28.150 o
-1 11 18 565.022 565.020 21.355 6.489 o
-1 11 19 431.857 454.259 17.465 9.575 o
-1 11 20 592.722 598.343 18.053 8.655 o
-1 11 21 53.356 57.199 5.077 109.111 o
-1 12 1 516.690 511.341 11.570 18.255 o
-1 12 2 25.617 24.092 3.855 195.235 o
-1 12 3 802.479 812.190 15.241 10.624 o
-1 12 4 54.401 55.477 4.871 117.000 o
-1 12 5 695.013 708.816 18.302 8.217 o
-1 12 6 333.836 358.121 8.641 31.556 o
-1 12 7 321.556 319.081 11.877 19.518 o
-1 12 8 1355.120 1342.660 19.970 6.050 o
-1 12 9 3421.410 3408.160 42.477 1.420 o
-1 12 10 446.144 438.249 10.636 21.585 o
-1 12 11 1870.500 1847.320 27.685 3.337 o
-1 12 12 232.839 242.509 8.429 36.185 o
-1 12 13 50.460 54.089 4.963 114.365 o
-1 12 14 14.981 23.781 5.674 97.981 o
-1 12 15 522.039 522.699 11.791 17.676 o
-1 12 16 3267.620 3287.310 52.430 1.019 o
-1 12 17 423.192 410.861 15.006 12.562 o
-1 12 18 19.603 15.318 5.198 115.723 o
-1 12 19 0.446 0.041 3.161 328.965 o
-1 12 20 15.043 12.144 3.598 234.094 o
-1 13 1 480.772 500.379 20.172 7.311 o
-1 13 2 25.709 28.174 4.905 125.789 o
-1 13 3 135.319 133.331 6.854 56.703 o
-1 13 4 42.636 37.580 4.536 137.977 o
-1 13 5 972.887 968.570 19.404 6.956 o
-1 13 6 2347.320 2333.350 33.428 2.323 o
-1 13 7 674.297 649.819 12.112 15.755 o
-1 13 8 397.216 413.088 9.755 25.215 o
-1 13 9 655.853 648.245 19.371 7.553 o
-1 13 10 0.464 1.130 3.630 249.012 o
-1 13 11 5.436 5.423 4.374 168.447 o
-1 13 12 526.148 486.845 12.978 15.335 o
-1 13 13 3.536 6.357 4.248 179.067 o
-1 13 14 101.864 109.690 9.313 34.574 o
-1 13 15 211.758 218.733 11.604 21.578 o
-1 13 16 0.063 -2.459 4.776 144.453 o
-1 13 17 29.641 27.351 4.754 132.197 o
-1 13 18 98.031 97.294 5.752 80.172 o
-1 14 1 22.468 18.312 6.094 84.874 o
-1 14 2 13.837 19.797 5.991 88.670 o
-1 14 3 823.092 822.302 16.607 9.266 o
-1 14 4 0.001 -0.557 4.178 188.827 o
-1 14 5 35.923 38.824 4.781 127.552 o
-1 14 6 232.318 241.215 8.993 32.681 o
-1 14 7 321.145 326.392 9.308 28.754 o
-1 14 8 246.291 255.479 9.353 30.317 o
-1 14 9 1375.640 1396.800 31.139 2.943 o
-1 14 10 226.626 222.078 8.941 33.292 o
-1 14 11 149.959 141.728 11.849 21.594 o
-1 14 12 0.869 4.036 4.392 169.501 o
-1 14 13 6.131 5.121 3.877 212.719 o
-1 14 14 125.183 126.113 6.270 66.338 o
-1 14 15 60.810 51.062 4.167 149.575 o
-1 14 16 101.985 98.433 13.854 16.461 o
-1 15 1 230.881 249.812 15.064 13.340 o
-1 15 2 6.666 9.578 4.970 130.174 o
-1 15 3 3.020 4.061 4.754 144.121 o
-1 15 4 8.999 2.507 6.415 79.038 o
-1 15 5 214.153 243.610 18.069 9.540 o
-1 15 6 576.073 585.769 16.281 10.351 o
-1 15 7 132.411 124.903 18.681 9.161 o
-1 15 8 1.654 3.501 6.222 84.717 o
-1 15 9 5.559 2.130 5.675 101.203 o
-1 15 10 133.019 129.515 21.720 6.827 o
-1 15 11 291.578 315.468 12.803 17.369 o
-1 15 12 102.232 105.264 7.276 53.661 o
-1 15 13 173.966 163.263 11.129 23.866 o
-1 15 14 64.267 66.874 5.213 101.481 o
-1 16 1 0.140 -15.553 8.415 46.528 o
-1 16 2 21.339 29.697 6.402 76.759 o
-1 16 3 299.661 326.845 15.852 11.856 o
-1 16 4 70.116 70.382 7.072 59.138 o
-1 16 5 30.257 18.574 27.039 4.494 o
-1 16 6 133.393 167.589 13.657 16.599 o
-1 16 7 32.753 27.620 8.626 42.844 o
-1 16 8 27.436 42.757 8.341 45.643 o
-1 16 9 102.887 107.254 10.188 29.329 o
-1 16 10 47.722 50.060 7.481 55.023 o
-1 16 11 0.008 -2.888 4.817 142.004 o
-1 17 1 1.055 -1.469 4.428 167.600 o
-1 17 2 51.705 41.052 6.225 77.271 o
-1 17 3 0.257 -7.374 7.146 64.521 o
-1 17 4 38.309 36.582 7.549 54.898 o
-1 17 5 82.825 78.165 9.038 37.314 o
-1 17 6 11.264 -1.925 5.917 92.543 o
-1 17 7 6.048 -2.923 5.823 96.274 o
-1 17 8 507.879 413.854 17.687 9.267 o
0 0 2 1426.300 1445.330 29.889 3.137 o
0 0 4 666.363 709.481 16.223 10.071 o
0 0 6 2285.820 2415.670 72.890 0.587 o
0 0 8 1.953 2.074 6.189 85.671 o
0 0 10 6455.270 6641.520 138.409 0.160 o
0 0 12 542.999 537.298 16.966 9.774 o
0 0 14 13.629 12.811 3.867 205.646 o
0 0 16 940.294 939.668 17.881 7.975 o
0 0 18 1180.010 1172.710 19.727 6.435 o
0 0 20 997.620 985.269 21.295 5.955 o
0 0 22 204.817 218.650 19.758 8.077 o
0 0 24 488.732 491.891 26.306 4.477 o
0 0 26 223.163 215.031 14.020 15.313 o
0 1 1 1058.630 1024.000 12.229 12.872 o
0 1 2 800.581 826.040 11.165 16.239 o
0 1 3 1498.190 1512.550 26.122 3.880 o
0 1 4 5531.620 5655.770 94.089 0.331 o
0 1 5 439.501 437.069 10.003 23.688 o
0 1 6 244.949 233.488 6.476 52.790 o
0 1 7 7654.310 7695.380 111.494 0.231 o
0 1 8 1474.480 1503.830 24.284 4.370 o
0 1 9 1.016 3.112 3.285 301.510 o
0 1 10 1.739 3.069 3.297 298.354 o
0 1 11 108.701 110.252 5.851 76.263 o
0 1 12 25.734 30.619 3.653 211.932 o
0 1 13 17.671 16.380 3.063 306.081 o
0 1 14 12.609 16.286 3.280 277.608 o
0 1 15 10.408 10.965 3.394 266.487 o
0 1 16 1756.500 1776.050 20.336 5.323 o
0 1 17 600.362 609.635 9.690 22.014 o
0 1 18 75.641 77.600 4.230 136.658 o
0 1 19 666.768 658.169 13.051 14.170 o
0 1 20 498.547 484.091 11.413 18.855 o
0 1 21 260.666 254.818 11.267 22.116 o
0 1 22 46.571 51.157 5.817 87.341 o
0 1 23 91.437 94.152 7.566 50.848 o
0 1 24 7.649 13.955 6.725 71.619 o
0 1 25 289.056 298.523 18.843 8.667 o
0 1 26 52.101 57.163 6.385 73.027 o
0 1 27 57.044 52.696 4.911 115.133 o
0 2 0 5225.650 5282.380 106.936 0.265 o
0 2 1 2275.880 2222.780 44.497 1.454 o
0 2 2 10359.900 10068.400 144.822 0.137 o
0 2 3 15823.300 16013.300 322.178 0.030 o
0 2 4 10564.900 10443.800 202.247 0.075 o
0 2 5 24880.300 24719.800 351.734 0.024 o
0 2 6 2187.120 2173.470 29.688 2.854 o
0 2 7 523.272 503.752 11.525 18.342 o
0 2 8 350.992 353.178 9.358 27.867 o
0 2 9 82.825 93.294 5.099 99.708 o
0 2 10 2455.640 2456.320 44.983 1.405 o
0 2 11 113.628 126.462 7.783 46.880 o
0 2 12 88.383 93.284 5.910 77.933 o
0 2 13 8.963 7.246 2.957 349.930 o
0 2 14 93.946 93.002 4.407 121.643 o
0 2 15 77.124 80.921 3.862 154.676 o
0 2 16 251.737 257.633 7.299 44.002 o
0 2 17 282.510 274.445 6.693 47.907 o
0 2 18 708.918 683.523 12.016 15.650 o
0 2 19 460.686 462.736 9.167 26.294 o
0 2 20 5.686 9.173 4.530 156.405 o
0 2 21 0.918 4.051 4.251 180.817 o
0 2 22 7.651 6.406 4.684 146.349 o
0 2 23 508.309 504.926 15.191 11.911 o
0 2 24 41.258 26.549 7.228 59.727 o
0 2 25 1.866 0.634 5.749 99.341 o
0 2 26 2.230 1.841 4.957 133.177 o
0 2 27 89.344 101.948 8.851 38.319 o
0 3 1 7.624 7.961 1.170 1656.330 o
0 3 2 57980.700 57578.200 728.928 0.005 o
0 3 3 3192.700 3195.740 66.252 0.679 o
0 3 4 10814.000 10909.900 156.217 0.119 o
0 3 5 5479.780 5412.320 68.754 0.570 o
0 3 6 27.443 23.167 2.745 342.214 o
0 3 7 42.079 43.351 3.311 228.910 o
0 3 8 180.276 182.980 5.063 80.769 o
0 3 9 31.129 32.986 3.336 240.805 o
0 3 10 257.382 253.301 7.315 43.746 o
0 3 11 2992.560 2946.210 46.458 1.277 o
0 3 12 1283.090 1296.130 19.268 6.479 o
0 3 13 6.266 8.344 2.944 357.269 o
0 3 14 605.835 586.972 9.995 21.223 o
0 3 15 14.586 17.093 3.064 310.165 o
0 3 16 714.399 695.123 11.062 17.402 o
0 3 17 552.252 540.763 9.655 22.997 o
0 3 18 15.315 14.015 4.268 169.751 o
0 3 19 33.709 34.836 5.823 89.891 o
0 3 20 0.612 -2.400 5.118 125.667 o
0 3 21 1258.730 1284.350 30.251 3.139 o
0 3 22 159.564 131.374 8.825 36.474 o
0 3 23 13.040 20.332 5.914 91.002 o
0 3 24 29.571 30.134 5.501 100.915 o
0 3 25 186.520 181.565 25.239 5.051 o
0 3 26 4.877 0.878 4.347 171.778 o
0 3 27 4.559 8.103 5.200 119.840 o
0 4 0 779.749 809.764 24.321 4.936 o
0 4 1 3245.080 3205.980 51.606 1.050 o
0 4 2 3530.350 3540.410 51.769 1.023 o
0 4 3 443.858 456.502 8.567 29.068 o
0 4 4 381.029 393.281 7.092 39.158 o
0 4 5 62.706 64.506 2.933 239.744 o
0 4 6 231.260 228.555 6.735 50.794 o
0 4 7 1014.660 988.225 15.381 9.750 o
0 4 8 15.523 13.046 2.966 330.295 o
0 4 9 23.062 24.208 3.527 229.999 o
0 4 10 835.259 843.675 18.422 7.828 o
0 4 11 4498.770 4359.010 59.867 0.757 o
0 4 12 952.736 953.359 15.387 9.932 o
0 4 13 23.771 25.157 2.930 312.875 o
0 4 14 64.400 63.242 4.230 142.689 o
0 4 15 1.272 2.840 3.224 312.734 o
0 4 16 513.670 502.904 20.450 7.096 o
0 4 17 39.678 45.033 6.910 64.501 o
0 4 18 1989.010 1943.240 36.070 2.140 o
0 4 19 99.720 108.783 7.372 52.500 o
0 4 20 48.158 66.069 7.810 50.397 o
0 4 21 399.147 425.395 15.168 12.382 o
0 4 22 6.709 11.130 4.433 162.255 o
0 4 23 104.617 108.552 5.922 75.295 o
0 4 24 123.884 124.133 7.932 45.053 o
0 4 25 394.569 388.373 12.351 17.611 o
0 4 26 90.219 76.487 8.959 37.769 o
0 5 1 0.005 2.563 1.539 1351.410 o
0 5 2 1615.300 1582.690 33.885 2.478 o
0 5 3 94.892 101.085 4.298 124.748 o
0 5 4 487.372 495.213 8.432 28.595 o
0 5 5 1467.950 1507.160 21.394 5.301 o
0 5 6 55.605 60.692 2.973 244.296 o
0 5 7 679.648 675.069 11.274 17.267 o
0 5 8 204.643 205.855 6.193 59.260 o
0 5 9 479.960 474.388 10.592 21.240 o
0 5 10 551.135 539.848 9.981 22.027 o
0 5 11 56.351 50.544 2.926 254.080 o
0 5 12 74.958 76.169 4.332 132.294 o
0 5 13 3607.430 3602.200 43.461 1.347 o
0 5 14 438.471 428.662 9.613 25.133 o
0 5 15 435.570 438.854 11.165 20.153 o
0 5 16 224.714 220.938 8.640 35.228 o
0 5 17 130.947 134.492 11.223 24.077 o
0 5 18 288.622 306.780 15.880 11.875 o
0 5 19 236.147 258.587 11.975 20.081 o
0 5 20 764.478 754.600 14.922 11.150 o
0 5 21 96.734 95.420 6.133 72.431 o
0 5 22 131.687 135.086 7.358 50.599 o
0 5 23 67.239 80.154 6.539 67.826 o
0 5 24 203.196 211.137 8.410 37.425 o
0 5 25 78.566 70.785 10.944 26.163 o
0 5 26 222.075 209.713 12.705 18.326 o
0 6 0 13011.200 13251.300 381.145 0.022 o
0 6 1 1561.210 1559.860 36.983 2.136 o
0 6 2 69.490 68.238 2.651 260.579 o
0 6 3 263.594 260.680 7.137 44.925 o
0 6 4 18.152 22.619 3.669 219.164 o
0 6 5 1398.330 1406.900 23.197 4.770 o
0 6 6 3217.460 3271.380 49.762 1.116 o
0 6 7 10.819 11.320 2.792 379.926 o
0 6 8 2458.380 2382.740 43.507 1.491 o
0 6 9 783.478 769.719 11.550 15.824 o
0 6 10 1.510 0.964 2.513 513.297 o
0 6 11 611.685 604.556 10.416 19.983 o
0 6 12 195.550 194.379 5.419 72.031 o
0 6 13 3641.090 3644.540 48.025 1.147 o
0 6 14 155.340 164.784 6.359 61.449 o
0 6 15 1.115 2.868 3.659 243.614 o
0 6 16 106.685 107.882 5.651 80.914 o
0 6 17 3.369 4.780 3.553 254.872 o
0 6 18 37.083 39.843 5.317 105.163 o
0 6 19 2.713 5.648 4.704 146.952 o
0 6 20 47.932 49.068 5.839 86.718 o
0 6 21 25.213 28.937 5.141 115.401 o
0 6 22 628.880 646.254 15.271 11.274 o
0 6 23 21.524 22.623 4.623 142.458 o
0 6 24 288.296 347.250 18.326 9.093 o
0 6 25 11.279 17.658 5.696 98.318 o
0 7 1 148.911 142.911 9.994 29.405 o
0 7 2 198.768 211.116 7.227 47.558 o
0 7 3 13523.800 13184.100 220.103 0.062 o
0 7 4 427.997 422.547 13.133 15.669 o
0 7 5 1889.190 1930.620 40.966 1.729 o
0 7 6 1334.960 1331.290 22.753 4.983 o
0 7 7 377.471 376.340 6.866 41.070 o
0 7 8 455.719 436.981 7.201 35.828 o
0 7 9 1011.350 1012.880 14.932 10.136 o
0 7 10 14093.300 13981.800 128.497 0.152 o
0 7 11 49.715 48.291 3.297 221.822 o
0 7 12 19.341 22.948 3.508 236.109 o
0 7 13 808.722 783.019 13.533 12.655 o
0 7 14 136.552 126.177 5.225 86.034 o
0 7 15 2.924 3.019 3.771 227.947 o
0 7 16 765.098 754.300 14.642 11.470 o
0 7 17 343.390 344.723 18.147 9.173 o
0 7 18 0.001 -1.374 4.097 196.304 o
0 7 19 160.059 149.466 7.562 46.938 o
0 7 20 60.751 68.930 5.414 95.598 o
0 7 21 105.004 105.888 5.810 77.724 o
0 7 22 341.645 326.087 11.377 20.768 o
0 7 23 1211.880 1161.990 27.743 3.682 o
0 7 24 224.360 230.022 9.975 27.773 o
0 7 25 63.384 56.102 4.947 111.999 o
0 8 0 4496.660 4437.350 134.614 0.174 o
0 8 1 0.040 0.203 3.198 322.053 o
0 8 2 243.977 245.513 7.625 41.756 o
0 8 3 1826.170 1822.670 25.081 3.904 o
0 8 4 250.914 235.071 5.346 66.619 o
0 8 5 3.701 5.736 2.332 569.506 o
0 8 6 665.381 646.494 9.943 20.524 o
0 8 7 371.871 365.931 8.915 29.456 o
0 8 8 117.932 120.992 4.389 113.392 o
0 8 9 1.407 0.394 2.696 448.161 o
0 8 10 37.404 42.621 4.048 168.577 o
0 8 11 179.927 171.806 5.198 78.774 o
0 8 12 70.806 64.496 4.333 135.254 o
0 8 13 286.501 282.771 7.653 39.675 o
0 8 14 69.389 59.446 4.552 126.293 o
0 8 15 1.747 1.756 3.683 240.421 o
0 8 16 25.995 23.583 3.952 186.755 o
0 8 17 356.611 352.562 11.925 19.024 o
0 8 18 91.377 94.481 10.217 29.435 o
0 8 19 509.748 494.794 16.689 10.166 o
0 8 20 152.511 161.934 9.086 34.506 o
0 8 21 19.000 21.798 4.557 147.317 o
0 8 22 192.594 198.539 7.281 47.521 o
0 8 23 434.959 441.899 14.314 13.517 o
0 8 24 5.052 5.502 5.184 120.741 o
0 9 1 320.552 320.362 6.613 46.102 o
0 9 2 2576.310 2531.130 27.590 2.990 o
0 9 3 420.279 412.558 7.331 36.309 o
0 9 4 176.264 170.409 4.325 99.049 o
0 9 5 37.992 39.183 2.947 279.683 o
0 9 6 237.377 235.227 5.998 58.794 o
0 9 7 74.326 80.684 4.757 114.195 o
0 9 8 2.415 1.849 3.161 324.101 o
0 9 9 22.755 24.415 3.558 226.779 o
0 9 10 0.478 6.109 3.560 256.271 o
0 9 11 926.948 926.705 18.146 7.823 o
0 9 12 30.358 31.951 4.338 154.635 o
0 9 13 117.314 109.158 6.830 58.762 o
0 9 14 966.925 955.878 17.343 8.300 o
0 9 15 321.142 332.160 8.571 32.430 o
0 9 16 220.451 235.802 7.253 45.971 o
0 9 17 0.955 4.219 4.247 181.062 o
0 9 18 217.232 208.219 10.227 26.864 o
0 9 19 2.401 3.929 5.174 122.027 o
0 9 20 16.580 15.820 5.058 122.519 o
0 9 21 287.004 280.550 9.313 29.638 o
0 9 22 777.859 766.801 25.689 4.488 o
0 9 23 95.370 95.188 8.257 43.366 o
0 10 0 1227.970 1198.990 26.657 3.929 o
0 10 1 47.291 49.586 3.440 209.614 o
0 10 2 773.289 779.240 11.964 15.144 o
0 10 3 50.848 56.724 3.349 212.707 o
0 10 4 406.375 410.534 7.634 34.940 o
0 10 5 1270.900 1267.120 16.371 8.177 o
0 10 6 454.356 449.162 8.313 30.082 o
0 10 7 114.429 113.604 4.489 111.544 o
0 10 8 1970.630 1971.690 25.218 3.769 o
0 10 9 1.060 3.367 3.699 238.332 o
0 10 10 376.247 386.787 8.520 31.105 o
0 10 11 2078.020 2070.050 26.409 3.459 o
0 10 12 341.868 330.546 10.285 24.377 o
0 10 13 0.010 -0.594 4.188 187.917 o
0 10 14 14.303 18.424 4.337 164.244 o
0 10 15 78.653 79.959 6.199 73.424 o
0 10 16 96.385 98.403 6.694 62.461 o
0 10 17 31.039 24.123 4.809 129.516 o
0 10 18 1360.210 1330.800 39.731 1.911 o
0 10 19 25.755 20.194 4.684 138.081 o
0 10 20 22.567 21.936 4.839 130.719 o
0 10 21 153.048 143.491 6.742 56.918 o
0 10 22 429.152 450.117 21.651 6.492 o
0 11 1 23.462 22.362 3.702 211.720 o
0 11 2 701.757 686.622 11.343 16.948 o
0 11 3 101.589 101.265 5.030 98.002 o
0 11 4 94.727 97.152 4.543 115.793 o
0 11 5 330.604 329.604 7.591 38.189 o
0 11 6 94.697 92.837 4.576 115.042 o
0 11 7 798.193 814.379 13.759 12.344 o
0 11 8 6513.720 6536.090 71.274 0.508 o
0 11 9 115.767 115.925 5.049 94.073 o
0 11 10 1.643 2.773 3.477 269.001 o
0 11 11 13.979 22.520 4.104 181.104 o
0 11 12 96.605 95.345 5.833 78.632 o
0 11 13 431.595 424.297 13.187 15.543 o
0 11 14 37.280 33.180 6.631 70.319 o
0 11 15 935.820 937.348 29.272 3.469 o
0 11 16 232.482 219.757 10.191 26.752 o
0 11 17 0.048 3.660 4.911 136.061 o
0 11 18 83.104 69.216 7.734 49.766 o
0 11 19 104.634 104.821 6.548 64.024 o
0 11 20 31.552 30.037 4.300 157.020 o
0 11 21 770.985 706.356 19.163 7.510 o
0 12 0 3719.010 3782.890 153.614 0.136 o
0 12 1 743.048 731.466 14.821 11.360 o
0 12 2 264.063 255.488 7.828 39.433 o
0 12 3 469.617 469.582 10.124 22.787 o
0 12 4 2.001 5.015 3.531 259.321 o
0 12 5 1168.370 1181.860 17.026 7.994 o
0 12 6 396.077 410.369 9.293 27.069 o
0 12 7 1335.790 1298.990 19.640 6.242 o
0 12 8 475.963 519.389 11.810 17.941 o
0 12 9 4.275 8.975 4.177 183.975 o
0 12 10 3355.400 3387.730 45.874 1.263 o
0 12 11 3695.490 3586.540 47.998 1.146 o
0 12 12 134.146 140.794 7.145 52.866 o
0 12 13 1795.270 1800.880 49.346 1.246 o
0 12 14 319.234 307.363 12.049 19.110 o
0 12 15 271.719 251.157 10.606 24.388 o
0 12 16 14.540 17.874 8.755 42.300 o
0 12 17 281.445 250.461 9.392 29.582 o
0 12 18 22.615 22.005 4.426 154.051 o
0 12 19 19.014 19.986 3.655 220.941 o
0 12 20 329.209 313.223 36.787 2.386 o
0 13 1 2.351 3.570 4.935 134.073 o
0 13 2 20.557 26.957 4.678 139.023 o
0 13 3 4322.340 4333.140 56.658 0.835 o
0 13 4 381.275 392.234 15.794 11.633 o
0 13 5 456.904 455.402 12.049 17.718 o
0 13 6 1328.800 1309.580 23.724 4.675 o
0 13 7 3.140 0.266 3.898 214.434 o
0 13 8 84.013 81.258 5.283 94.975 o
0 13 9 215.660 224.306 7.437 44.675 o
0 13 10 765.634 784.591 15.999 9.985 o
0 13 11 160.386 168.694 8.032 42.194 o
0 13 12 35.797 40.231 6.163 80.388 o
0 13 13 256.249 246.200 11.641 20.983 o
0 13 14 44.165 49.322 5.943 84.438 o
0 13 15 279.000 257.336 9.657 28.284 o
0 13 16 1245.370 1260.150 26.165 4.034 o
0 13 17 5.203 11.509 6.323 81.240 o
0 13 18 30.690 33.334 4.278 158.074 o
0 14 0 908.263 853.588 34.556 2.571 o
0 14 1 61.223 81.332 11.822 22.681 o
0 14 2 170.823 148.943 10.559 26.338 o
0 14 3 88.395 75.054 6.467 67.705 o
0 14 4 30.885 39.372 5.666 94.640 o
0 14 5 1.711 1.129 5.181 122.216 o
0 14 6 56.153 60.372 6.203 76.375 o
0 14 7 312.652 303.455 10.413 24.379 o
0 14 8 6.006 5.749 4.760 142.488 o
0 14 9 167.119 175.779 6.731 55.385 o
0 14 10 1062.270 1052.880 25.664 4.299 o
0 14 11 0.216 2.802 4.607 154.623 o
0 14 12 70.407 64.529 5.893 81.787 o
0 14 13 50.231 40.706 4.871 119.685 o
0 14 14 46.554 45.606 4.780 123.961 o
0 14 15 7.807 6.546 3.480 259.488 o
0 14 16 316.350 295.859 8.222 34.937 o
0 15 1 143.625 149.809 10.734 25.886 o
0 15 2 268.822 305.620 20.146 7.665 o
0 15 3 45.905 29.618 10.739 27.785 o
0 15 4 30.849 28.129 6.053 84.380 o
0 15 5 29.385 26.701 4.838 128.249 o
0 15 6 27.648 28.856 5.301 108.557 o
0 15 7 75.301 82.104 8.134 45.460 o
0 15 8 67.528 74.625 5.374 95.328 o
0 15 9 43.731 42.324 7.013 62.558 o
0 15 10 182.475 188.187 10.502 26.210 o
0 15 11 2.156 -1.287 5.118 125.278 o
0 15 12 3.418 1.956 5.329 115.085 o
0 15 13 6.286 11.427 4.519 156.483 o
0 15 14 2.069 1.369 3.476 269.502 o
0 16 0 56.857 69.035 10.685 27.666 o
0 16 1 5.492 2.709 6.073 88.473 o
0 16 2 313.435 332.157 19.324 8.216 o
0 16 3 33.643 27.973 8.650 42.588 o
0 16 4 9.650 4.672 5.374 111.624 o
0 16 5 169.904 187.619 9.925 29.110 o
0 16 6 26.505 29.454 7.160 61.625 o
0 16 7 31.684 21.381 7.775 52.540 o
0 16 8 10.390 -0.868 6.500 76.978 o
0 16 9 67.516 69.969 9.173 36.739 o
0 16 10 30.090 36.148 7.205 60.468 o
0 16 11 749.869 733.885 27.705 3.930 o
0 16 12 53.107 43.793 5.774 88.144 o
0 17 1 0.565 -2.764 4.713 148.162 o
0 17 2 47.307 41.074 7.091 61.102 o
0 17 3 0.001 -0.935 4.291 179.003 o
0 17 6 0.083 2.565 5.913 94.047 o
0 17 7 14.770 25.915 6.088 85.486 o
0 17 8 15.899 14.637 4.970 127.017 o
1 0 0 33129.500 31871.800 638.430 0.008 o
1 0 2 270.700 283.505 4.975 68.227 o
1 0 4 3290.910 3289.280 55.224 0.932 o
1 0 6 336.151 354.945 16.023 11.501 o
1 0 8 642.749 660.933 17.278 9.176 o
1 0 10 431.511 488.344 14.867 12.615 o
1 0 12 275.906 281.101 11.798 20.220 o
1 0 14 709.623 711.536 23.719 5.232 o
1 0 16 2594.770 2629.120 44.452 1.417 o
1 0 18 387.380 383.337 12.590 17.122 o
1 0 20 59.662 63.437 7.564 53.012 o
1 0 22 58.191 58.934 10.768 27.306 o
1 0 24 276.991 292.820 19.583 8.083 o
1 0 26 33.205 41.653 7.572 54.700 o
1 1 0 43877.100 42903.000 539.965 0.010 o
1 1 1 1580.210 1637.040 21.611 5.086 o
1 1 2 6472.100 6514.820 76.003 0.460 o
1 1 3 3878.820 3914.980 37.770 1.606 o
1 1 4 32.828 39.763 2.246 418.192 o
1 1 5 5697.200 5720.160 74.132 0.497 o
1 1 6 2.274 1.604 2.440 538.579 o
1 1 7 5228.740 5282.460 77.339 0.473 o
1 1 8 129.934 126.271 4.588 104.006 o
1 1 9 506.831 502.209 10.352 21.558 o
1 1 10 2617.890 2628.830 49.643 1.170 o
1 1 11 128.825 129.100 6.037 69.983 o
1 1 12 182.548 189.345 6.647 55.238 o
1 1 13 2708.890 2690.980 33.094 2.252 o
1 1 14 669.531 678.074 11.957 15.990 o
1 1 15 38.049 36.197 3.567 209.294 o
1 1 16 507.993 510.556 10.407 21.349 o
1 1 17 1028.200 1035.670 16.826 8.503 o
1 1 18 52.853 56.156 4.013 160.939 o
1 1 19 36.641 40.742 4.158 161.905 o
1 1 20 278.601 284.054 9.139 30.636 o
1 1 21 19.143 19.120 4.296 164.802 o
1 1 22 0.672 -0.284 4.404 169.624 o
1 1 23 210.971 194.914 10.414 26.203 o
1 1 24 173.185 163.758 8.451 38.490 o
1 1 25 11.496 7.094 6.483 76.929 o
1 1 26 238.546 224.983 9.736 28.747 o
1 2 0 260.575 257.989 10.201 26.107 o
1 2 1 1269.160 1269.350 21.899 5.363 o
1 2 2 12293.600 12412.600 158.252 0.113 o
1 2 3 3223.310 3191.530 38.093 1.714 o
1 2 4 483.894 491.482 7.187 34.528 o
1 2 5 2108.640 2102.000 28.201 3.121 o
1 2 6 421.873 421.287 7.234 36.724 o
1 2 7 32.133 31.388 2.939 294.076 o
1 2 8 154.228 148.812 4.851 91.031 o
1 2 9 20.226 23.405 3.414 246.522 o
1 2 10 746.022 741.644 14.360 11.887 o
1 2 11 50.017 48.305 5.091 110.142 o
1 2 12 144.840 142.467 5.096 86.919 o
1 2 13 319.300 304.868 7.425 40.031 o
1 2 14 918.057 917.696 14.466 10.980 o
1 2 15 1597.520 1579.240 22.190 4.902 o
1 2 16 1305.430 1290.460 19.425 6.381 o
1 2 17 362.736 351.935 9.387 27.578 o
1 2 18 315.585 317.628 7.884 36.817 o
1 2 19 87.839 94.919 5.413 89.846 o
1 2 20 370.059 371.766 11.200 20.868 o
1 2 21 358.099 375.174 10.273 23.992 o
1 2 22 573.059 575.861 13.311 14.334 o
1 2 23 77.276 73.777 6.744 63.766 o
1 2 24 100.557 116.599 14.986 14.126 o
1 2 25 116.551 113.901 6.687 60.754 o
1 2 26 8.691 16.016 9.981 32.783 o
1 2 27 117.329 107.352 8.365 41.528 o
1 3 0 3329.200 3251.450 38.688 1.658 o
1 3 1 684.809 681.588 12.091 15.651 o
1 3 2 3870.070 3907.810 56.020 0.876 o
1 3 3 2.603 5.596 1.528 1257.100 o
1 3 4 1624.570 1635.970 22.048 4.908 o
1 3 5 456.220 444.432 7.102 36.279 o
1 3 6 443.192 446.933 7.581 33.939 o
1 3 7 42.013 37.725 3.966 173.362 o
1 3 8 752.913 747.033 12.620 14.266 o
1 3 9 3832.040 3798.960 51.659 1.005 o
1 3 10 1524.840 1553.770 32.776 2.645 o
1 3 11 107.497 93.151 7.764 47.963 o
1 3 12 76.728 76.783 4.231 136.430 o
1 3 13 3.737 4.758 2.608 462.235 o
1 3 14 217.497 218.631 5.846 62.686 o
1 3 15 546.578 563.219 10.818 19.675 o
1 3 16 0.744 0.737 3.244 311.433 o
1 3 17 110.050 109.853 5.607 81.410 o
1 3 18 15.780 13.538 4.134 180.109 o
1 3 19 27.441 30.606 5.132 115.095 o
1 3 20 330.187 320.945 10.898 22.397 o
1 3 21 382.751 358.886 13.988 14.420 o
1 3 22 613.568 598.481 15.137 11.544 o
1 3 23 0.627 0.204 4.956 133.960 o
1 3 24 44.882 38.048 4.164 158.592 o
1 3 25 767.135 741.509 23.440 5.298 o
1 3 26 43.981 46.955 7.948 49.331 o
1 4 0 724.458 739.682 10.911 17.491 o
1 4 1 0.246 1.410 1.662 1171.170 o
1 4 2 405.843 412.145 8.728 29.361 o
1 4 3 302.160 290.929 6.883 45.093 o
1 4 4 11.798 12.406 1.631 909.604 o
1 4 5 10629.900 10578.300 123.751 0.178 o
1 4 6 1139.770 1139.610 16.579 8.386 o
1 4 7 5.727 7.547 1.861 830.029 o
1 4 8 1622.820 1574.110 26.334 3.764 o
1 4 9 683.531 656.819 13.300 13.716 o
1 4 10 21.598 19.746 3.361 253.861 o
1 4 11 24.959 26.853 2.974 302.203 o
1 4 12 799.791 782.521 13.585 12.620 o
1 4 13 1.551 4.431 3.071 342.090 o
1 4 14 31.438 32.522 4.726 132.346 o
1 4 15 154.024 148.925 6.603 58.574 o
1 4 16 11.616 14.265 3.509 247.457 o
1 4 17 164.297 164.667 6.245 62.521 o
1 4 18 22.194 26.357 4.558 145.349 o
1 4 19 9.525 8.368 4.367 166.399 o
1 4 20 115.132 126.186 7.762 47.054 o
1 4 21 998.806 1002.460 31.684 2.983 o
1 4 22 83.008 90.046 9.482 34.012 o
1 4 23 70.368 58.273 4.893 112.349 o
1 4 24 0.446 1.901 3.312 298.333 o
1 4 25 289.659 299.243 30.336 3.486 o
1 4 26 333.787 338.507 16.856 10.520 o
1 5 0 1.329 1.218 1.995 806.844 o
1 5 1 41.841 43.956 2.963 269.741 o
1 5 2 3479.080 3487.260 51.139 1.048 o
1 5 3 21.974 23.541 2.819 337.746 o
1 5 4 34.549 35.517 3.075 268.611 o
1 5 5 208.620 206.342 5.045 76.698 o
1 5 6 374.035 380.750 8.070 33.576 o
1 5 7 13.965 11.014 1.949 681.151 o
1 5 8 147.898 160.369 6.793 56.066 o
1 5 9 0.016 -0.987 3.482 271.753 o
1 5 10 927.145 921.606 15.001 10.403 o
1 5 11 46.516 46.922 3.669 191.233 o
1 5 12 7513.390 7484.050 91.721 0.324 o
1 5 13 4969.340 4973.220 58.448 0.762 o
1 5 14 916.005 891.677 15.741 9.765 o
1 5 15 430.550 407.915 11.052 20.640 o
1 5 16 73.223 72.803 5.909 80.644 o
1 5 17 1.375 -1.134 5.477 109.587 o
1 5 18 130.661 140.343 9.283 33.886 o
1 5 19 54.999 65.798 7.267 57.245 o
1 5 20 542.658 536.545 16.664 10.079 o
1 5 21 108.676 98.226 6.061 72.634 o
1 5 22 376.817 376.767 14.667 13.278 o
1 5 23 337.286 346.395 10.407 23.897 o
1 5 24 44.594 53.410 5.340 101.846 o
1 5 25 2186.960 1950.870 44.870 1.449 o
1 5 26 1009.910 942.891 33.173 2.747 o
1 6 0 0.090 1.113 1.939 868.696 o
1 6 1 7.086 6.851 2.989 347.072 o
1 6 2 2411.650 2435.450 42.686 1.542 o
1 6 3 49.530 49.395 5.481 96.800 o
1 6 4 11257.600 11246.200 162.201 0.110 o
1 6 5 1113.010 1119.850 19.004 6.921 o
1 6 6 360.766 357.630 9.594 26.686 o
1 6 7 1031.530 1005.970 21.604 5.779 o
1 6 8 7.256 8.623 3.392 271.777 o
1 6 9 202.800 205.122 5.188 74.815 o
1 6 10 787.952 780.560 10.397 17.940 o
1 6 11 50.055 51.048 3.169 233.365 o
1 6 12 2.643 2.722 2.970 364.867 o
1 6 13 100.352 103.753 4.690 108.672 o
1 6 14 463.762 462.749 9.582 24.718 o
1 6 15 0.999 2.753 3.927 211.996 o
1 6 16 109.494 109.979 8.474 40.774 o
1 6 17 71.164 88.650 8.604 41.040 o
1 6 18 1.515 1.592 4.426 167.184 o
1 6 19 51.842 52.172 5.794 87.230 o
1 6 20 51.142 50.105 5.537 94.784 o
1 6 21 87.944 106.990 8.013 45.814 o
1 6 22 62.437 62.560 5.412 95.882 o
1 6 23 445.298 444.010 13.365 15.097 o
1 6 24 0.596 -1.575 4.510 161.783 o
1 7 0 5.343 6.016 2.254 596.421 o
1 7 1 4070.350 4024.240 68.803 0.610 o
1 7 2 208.646 198.091 12.135 20.029 o
1 7 3 4189.350 4089.660 85.083 0.416 o
1 7 4 5746.650 5778.550 76.276 0.473 o
1 7 5 3.969 3.529 3.138 324.647 o
1 7 6 2606.540 2562.850 33.822 2.211 o
1 7 7 501.436 494.883 8.951 26.321 o
1 7 8 961.782 970.193 14.420 10.827 o
1 7 9 951.145 927.080 11.894 14.003 o
1 7 10 628.461 631.798 8.891 23.950 o
1 7 11 45.206 47.861 3.898 174.119 o
1 7 12 439.631 433.372 8.108 31.477 o
1 7 13 29.793 30.377 3.948 183.066 o
1 7 14 188.002 206.992 7.966 41.308 o
1 7 15 45.688 53.525 5.990 82.817 o
1 7 16 3.955 5.670 5.265 117.345 o
1 7 17 336.328 334.810 13.684 15.225 o
1 7 18 1.099 1.991 6.298 82.854 o
1 7 19 483.245 462.841 13.783 14.157 o
1 7 20 208.506 221.057 9.416 30.911 o
1 7 21 429.242 449.024 12.530 16.833 o
1 7 22 16.412 19.976 4.967 126.342 o
1 7 23 599.017 594.602 12.960 14.768 o
1 7 24 83.629 75.600 4.979 104.955 o
1 8 0 1744.630 1693.940 28.766 3.207 o
1 8 1 954.057 973.142 21.020 6.128 o
1 8 2 2235.420 2240.660 42.016 1.609 o
1 8 3 981.796 988.541 14.133 11.040 o
1 8 4 0.304 0.837 2.300 618.254 o
1 8 5 306.919 298.654 6.835 45.174 o
1 8 6 0.151 2.489 2.300 614.331 o
1 8 7 120.524 111.905 3.892 132.659 o
1 8 8 10.644 11.600 2.585 435.736 o
1 8 9 387.568 380.537 8.171 32.745 o
1 8 10 3461.380 3458.320 37.192 1.727 o
1 8 11 116.033 115.920 5.792 76.456 o
1 8 12 0.803 3.694 3.263 305.503 o
1 8 13 1168.610 1157.990 16.989 8.039 o
1 8 14 1056.530 1080.070 17.570 7.896 o
1 8 15 1491.730 1517.190 24.634 4.260 o
1 8 16 1717.430 1723.880 29.509 3.081 o
1 8 17 643.379 637.733 14.885 11.712 o
1 8 18 17.277 9.011 5.055 123.330 o
1 8 19 44.810 53.319 6.791 65.935 o
1 8 20 2324.820 2324.270 46.231 1.353 o
1 8 21 11.682 18.774 5.205 116.771 o
1 8 22 2.834 0.261 4.019 202.042 o
1 8 23 927.663 888.780 18.890 7.367 o
1 8 24 21.179 8.742 5.197 116.111 o
1 9 0 416.617 413.896 7.658 34.519 o
1 9 1 26.014 28.865 3.102 279.446 o
1 9 2 3.649 4.878 2.757 415.731 o
1 9 3 7.576 8.718 2.341 538.780 o
1 9 4 19.529 12.635 2.916 333.322 o
1 9 5 492.703 495.732 9.588 24.149 o
1 9 6 5.433 5.632 3.052 337.772 o
1 9 7 105.224 98.409 4.439 117.071 o
1 9 8 24.702 32.025 3.733 204.431 o
1 9 9 430.411 424.714 8.667 29.115 o
1 9 10 467.099 471.234 9.471 25.021 o
1 9 11 70.258 84.226 6.131 75.430 o
1 9 12 687.923 687.710 12.879 14.285 o
1 9 13 157.870 154.657 6.248 63.270 o
1 9 14 8.530 10.526 3.862 210.547 o
1 9 15 298.879 311.672 9.297 29.274 o
1 9 16 26.360 32.214 5.249 110.452 o
1 9 17 245.340 257.361 9.987 27.243 o
1 9 18 639.205 664.150 14.416 12.283 o
1 9 19 12.277 12.038 3.975 196.434 o
1 9 20 823.558 847.515 29.200 3.530 o
1 9 21 2006.600 1961.120 38.676 1.897 o
1 9 22 3.529 7.555 3.007 349.406 o
1 9 23 18.285 13.922 3.018 315.004 o
1 10 0 110.949 109.644 3.808 139.689 o
1 10 1 23.797 33.119 3.222 262.669 o
1 10 2 153.573 152.952 7.751 45.255 o
1 10 3 37.130 36.501 3.757 192.741 o
1 10 4 25.329 32.218 3.449 233.375 o
1 10 5 2253.940 2233.890 27.496 3.167 o
1 10 6 25.192 25.475 3.478 233.185 o
1 10 7 261.715 251.968 7.272 43.983 o
1 10 8 83.621 89.570 6.406 68.606 o
1 10 9 35.562 41.550 4.297 153.312 o
1 10 10 563.451 558.463 12.072 16.712 o
1 10 11 88.867 89.474 5.591 85.508 o
1 10 12 85.857 96.485 8.076 45.429 o
1 10 13 1.281 7.044 4.892 136.262 o
1 10 14 3.239 2.816 4.950 133.147 o
1 10 15 471.226 450.763 13.380 14.936 o
1 10 16 189.754 186.365 8.629 36.504 o
1 10 17 2.376 0.478 5.386 113.063 o
1 10 18 83.275 94.342 7.196 55.953 o
1 10 19 106.288 106.296 7.012 56.920 o
1 10 20 78.092 87.319 7.858 48.194 o
1 10 21 252.317 245.382 8.494 35.272 o
1 10 22 308.743 296.102 8.383 34.133 o
1 11 0 828.140 820.919 13.881 12.078 o
1 11 1 193.885 199.363 7.611 44.310 o
1 11 2 1304.920 1358.080 26.534 3.895 o
1 11 3 622.792 625.644 14.759 11.950 o
1 11 4 180.299 183.176 5.850 66.714 o
1 11 5 10.934 15.403 3.441 256.730 o
1 11 6 591.930 590.394 10.917 18.971 o
1 11 7 195.498 208.154 8.096 40.023 o
1 11 8 209.352 212.375 6.603 53.730 o
1 11 9 49.431 44.163 4.726 125.831 o
1 11 10 220.648 232.469 7.383 44.836 o
1 11 11 320.569 323.798 8.699 31.831 o
1 11 12 399.086 411.980 15.271 12.259 o
1 11 13 270.749 257.250 22.319 6.327 o
1 11 14 661.560 666.246 39.940 1.988 o
1 11 15 16.890 22.355 7.576 55.953 o
1 11 16 90.832 91.569 7.595 50.596 o
1 11 17 431.982 424.412 13.983 14.102 o
1 11 18 56.341 50.913 5.463 96.189 o
1 11 19 228.922 217.654 10.619 25.001 o
1 11 20 223.447 214.384 11.018 23.535 o
1 11 21 174.800 165.044 7.308 48.658 o
1 12 0 258.173 266.794 8.358 35.769 o
1 12 1 243.006 242.974 9.732 28.566 o
1 12 2 2656.130 2604.350 67.572 0.670 o
1 12 3 2367.220 2332.140 41.425 1.632 o
1 12 4 1505.700 1516.520 24.186 4.377 o
1 12 5 4580.770 4555.300 55.111 0.859 o
1 12 6 477.864 482.162 10.637 21.093 o
1 12 7 539.317 557.657 15.092 11.873 o
1 12 8 45.502 49.123 4.538 135.189 o
1 12 9 889.318 890.550 15.383 10.164 o
1 12 10 3358.960 3379.810 46.089 1.254 o
1 12 11 434.344 418.414 13.136 15.643 o
1 12 12 2.085 -0.544 5.134 124.484 o
1 12 13 37.212 43.018 5.765 90.557 o
1 12 14 10.107 11.265 5.577 103.157 o
1 12 15 428.507 430.055 13.974 14.120 o
1 12 16 261.196 274.232 12.998 17.197 o
1 12 17 12.108 10.804 5.315 112.910 o
1 12 18 8.537 12.165 3.393 268.079 o
1 12 19 4.076 3.998 3.275 298.202 o
1 12 20 13.188 11.504 4.290 169.715 o
1 13 0 2769.960 2868.830 62.228 0.774 o
1 13 1 445.956 443.146 15.112 12.294 o
1 13 2 6.686 8.780 4.784 140.384 o
1 13 3 223.838 233.304 15.438 12.796 o
1 13 4 792.218 804.594 21.635 6.048 o
1 13 5 147.002 151.188 7.493 48.139 o
1 13 6 127.598 136.345 7.616 47.902 o
1 13 7 34.826 36.011 5.011 117.896 o
1 13 8 99.453 95.298 6.152 71.823 o
1 13 9 582.251 580.708 13.531 13.927 o
1 13 10 199.952 210.195 8.000 40.631 o
1 13 11 1.410 7.603 4.921 134.556 o
1 13 12 246.123 254.903 9.436 29.897 o
1 13 13 13.807 15.761 5.107 120.968 o
1 13 14 12.963 19.355 5.597 101.284 o
1 13 15 112.305 115.133 7.010 56.371 o
1 13 16 27.869 21.296 3.685 210.636 o
1 13 17 19.505 20.272 3.138 288.227 o
1 13 18 46.670 38.685 4.340 147.147 o
1 14 0 383.316 407.734 23.663 5.544 o
1 14 1 310.056 349.340 16.190 11.359 o
1 14 2 86.938 89.007 7.953 46.802 o
1 14 3 803.069 815.672 82.686 0.477 o
1 14 4 156.836 139.662 17.512 10.324 o
1 14 5 111.250 111.278 7.434 51.159 o
1 14 6 110.867 128.411 7.628 48.611 o
1 14 7 158.656 155.426 7.930 43.359 o
1 14 8 72.281 76.460 6.871 61.926 o
1 14 9 17.206 10.157 4.415 159.318 o
1 14 10 153.220 168.024 8.353 39.740 o
1 14 11 61.877 65.864 5.379 96.723 o
1 14 12 69.983 54.491 6.563 68.169 o
1 14 13 97.269 96.602 6.232 70.428 o
1 14 14 247.274 232.857 8.443 35.866 o
1 14 15 118.150 110.640 8.241 42.555 o
1 14 16 59.397 49.046 4.522 131.872 o
1 15 0 672.059 662.518 25.743 4.543 o
1 15 1 16.488 21.559 5.592 100.697 o
1 15 2 6.866 4.669 5.359 112.820 o
1 15 3 6.777 2.368 5.708 99.829 o
1 15 4 140.955 164.232 18.910 8.908 o
1 15 5 206.913 220.911 11.958 20.488 o
1 15 6 122.614 128.624 7.156 53.587 o
1 15 7 22.289 28.889 4.776 132.979 o
1 15 8 94.152 104.133 7.263 54.256 o
1 15 9 8.356 12.591 4.850 135.606 o
1 15 10 105.088 117.859 8.674 39.129 o
1 15 11 36.376 36.208 6.273 77.945 o
1 15 12 68.493 81.062 7.097 58.547 o
1 15 13 16.224 15.138 4.352 163.054 o
1 15 14 68.341 60.806 4.860 113.748 o
1 16 0 5.838 0.954 7.637 56.181 o
1 16 1 30.144 27.808 6.373 76.677 o
1 16 2 37.221 42.772 6.734 67.938 o
1 16 3 33.249 39.100 9.178 37.843 o
1 16 4 43.197 39.401 6.698 68.302 o
1 16 5 262.511 194.921 146.136 0.154 o
1 16 6 21.276 20.689 18.466 9.617 o
1 16 7 1.514 7.130 7.577 57.135 o
1 16 8 20.140 16.681 6.660 71.820 o
1 16 9 165.583 177.367 12.559 19.173 o
1 16 10 391.307 365.552 17.689 9.510 o
1 16 11 8.726 5.849 4.880 134.868 o
1 17 0 4.473 -1.318 4.807 141.151 o
1 17 1 1.726 -0.300 4.879 137.907 o
1 17 2 184.486 187.856 8.651 36.456 o
1 17 3 1.214 0.136 6.884 69.433 o
1 17 4 4.415 11.058 4.206 180.876 o
1 17 5 31.120 31.202 6.684 69.840 o
1 17 8 46.017 41.559 5.452 98.896 o
2 0 0 1578.940 1634.070 34.716 2.378 o
2 0 2 381.867 389.582 8.898 29.170 o
2 0 4 55396.800 55690.500 909.915 0.004 o
2 0 6 932.275 976.308 15.963 9.439 o
2 0 8 222.569 223.919 13.551 16.275 o
2 0 10 2732.010 2836.410 68.970 0.641 o
2 0 12 1077.180 1077.040 20.369 6.276 o
2 0 14 8057.220 8147.400 122.019 0.195 o
2 0 16 177.412 178.885 8.030 41.526 o
2 0 18 954.913 954.813 25.058 4.557 o
2 0 20 69.354 68.917 7.611 51.843 o
2 0 22 362.170 370.657 18.905 8.464 o
2 0 24 73.299 79.814 12.036 21.822 o
2 0 26 318.791 289.526 14.618 13.709 o
2 1 0 32.993 29.995 2.918 297.098 o
2 1 1 7906.150 7850.310 100.821 0.273 o
2 1 2 1082.400 1087.440 13.862 10.868 o
2 1 3 384.299 387.141 5.334 52.874 o
2 1 4 4758.620 4728.620 51.782 0.934 o
2 1 5 8.057 12.158 1.885 765.001 o
2 1 6 1105.490 1123.130 14.901 9.792 o
2 1 7 1052.120 1059.560 14.387 10.482 o
2 1 8 64.096 64.463 4.172 145.638 o
2 1 9 29.420 30.701 2.979 292.180 o
2 1 10 315.045 326.767 7.440 39.720 o
2 1 11 2090.470 2111.000 34.231 2.303 o
2 1 12 1544.260 1552.100 20.580 5.521 o
2 1 13 857.414 861.344 12.477 13.752 o
2 1 14 705.126 700.235 11.079 17.412 o
2 1 15 970.097 971.344 15.492 9.775 o
2 1 16 23.892 24.867 4.032 181.042 o
2 1 17 658.123 657.860 13.459 13.576 o
2 1 18 1.883 2.821 3.653 243.804 o
2 1 19 584.288 574.796 14.343 12.715 o
2 1 20 55.478 61.803 5.951 82.206 o
2 1 21 27.006 17.714 5.894 89.872 o
2 1 22 304.255 312.173 9.862 26.633 o
2 1 23 291.743 289.825 10.004 26.339 o
2 1 24 249.309 251.416 9.839 27.908 o
2 1 25 97.921 92.154 7.334 53.450 o
2 1 26 147.182 149.384 7.642 46.629 o
2 2 0 5243.080 5225.660 67.592 0.593 o
2 2 1 1745.040 1742.450 23.568 4.347 o
2 2 2 1649.450 1663.670 23.825 4.355 o
2 2 3 46.037 47.768 3.154 240.233 o
2 2 4 892.407 900.191 17.220 8.566 o
2 2 5 346.538 369.972 6.459 45.361 o
2 2 6 298.734 299.942 5.771 55.790 o
2 2 7 22.680 23.650 2.179 499.618 o
2 2 8 361.843 357.531 6.388 45.576 o
2 2 9 240.346 231.355 6.214 56.094 o
2 2 10 2928.090 2934.720 45.343 1.335 o
2 2 11 1308.210 1275.310 55.190 1.035 o
2 2 12 3987.900 3954.220 54.594 0.909 o
2 2 13 1057.370 1062.220 17.247 8.129 o
2 2 14 59.220 60.024 4.186 147.430 o
2 2 15 6.084 0.843 3.416 274.249 o
2 2 16 0.404 1.949 4.035 201.478 o
2 2 17 478.581 467.009 12.231 17.143 o
2 2 18 227.960 230.531 9.349 30.863 o
2 2 19 188.672 182.028 7.372 47.097 o
2 2 20 29.376 35.969 7.463 56.586 o
2 2 21 46.018 45.650 5.869 86.352 o
2 2 22 186.799 188.836 6.832 52.816 o
2 2 23 72.585 75.313 7.160 57.560 o
2 2 24 523.447 509.684 18.160 8.745 o
2 2 25 75.699 86.063 11.305 24.546 o
2 2 26 33.303 27.986 4.627 137.605 o
2 3 0 3331.140 3422.430 44.617 1.321 o
2 3 1 482.133 466.725 10.360 21.942 o
2 3 2 11004.500 10880.400 136.690 0.149 o
2 3 3 0.671 1.166 1.692 1125.180 o
2 3 4 1173.250 1162.540 19.030 6.808 o
2 3 5 4346.540 4284.660 56.530 0.838 o
2 3 6 5291.180 5292.080 85.567 0.396 o
2 3 7 24.610 24.114 3.028 295.905 o
2 3 8 3127.220 3149.990 68.060 0.648 o
2 3 9 241.562 253.426 8.373 36.220 o
2 3 10 121.466 122.530 5.414 83.730 o
2 3 11 695.629 701.006 12.628 14.626 o
2 3 12 930.568 946.514 13.483 11.992 o
2 3 13 21.277 21.668 3.259 267.037 o
2 3 14 317.205 316.622 10.102 25.451 o
2 3 15 4226.760 4264.070 60.894 0.746 o
2 3 16 781.060 770.207 14.798 11.222 o
2 3 17 79.424 71.763 7.669 50.635 o
2 3 18 4.340 8.645 4.387 167.222 o
2 3 19 689.537 690.285 15.746 10.530 o
2 3 20 7.763 9.701 4.738 142.501 o
2 3 21 98.087 89.404 7.126 56.262 o
2 3 22 9.390 9.833 4.664 146.322 o
2 3 23 15.464 16.242 4.384 160.899 o
2 3 24 264.671 280.888 12.986 17.187 o
2 3 25 1535.790 1518.620 37.166 2.123 o
2 3 26 78.731 74.268 5.521 89.595 o
2 4 0 601.361 614.666 9.684 21.995 o
2 4 1 644.713 621.278 12.650 15.023 o
2 4 2 78.497 80.556 5.482 90.263 o
2 4 3 1773.570 1759.750 31.808 2.705 o
2 4 4 1834.190 1835.920 40.420 1.781 o
2 4 5 5515.630 5545.100 103.678 0.279 o
2 4 6 41.633 37.841 4.218 156.515 o
2 4 7 966.129 971.580 20.500 6.373 o
2 4 8 388.061 362.199 13.371 15.537 o
2 4 9 26.229 28.174 5.364 106.543 o
2 4 10 247.628 221.079 13.415 16.459 o
2 4 11 1007.050 947.138 15.557 9.659 o
2 4 12 1742.360 1721.380 23.265 4.438 o
2 4 13 436.942 417.633 9.930 24.078 o
2 4 14 72.813 73.012 4.533 124.438 o
2 4 15 1268.050 1258.810 25.951 4.079 o
2 4 16 22.691 25.155 4.528 147.183 o
2 4 17 0.955 -3.887 4.241 182.709 o
2 4 18 187.046 192.138 8.070 40.709 o
2 4 19 843.011 838.088 23.262 5.289 o
2 4 20 398.304 377.037 17.812 9.369 o
2 4 21 175.214 183.894 10.285 27.307 o
2 4 22 518.966 540.402 16.316 10.495 o
2 4 23 771.599 784.336 17.021 9.048 o
2 4 24 398.682 386.634 11.231 20.479 o
2 4 25 3082.290 2966.840 65.815 0.691 o
2 4 26 809.630 772.157 28.367 3.738 o
2 5 0 1395.610 1340.540 21.011 5.576 o
2 5 1 222.218 205.704 6.630 52.936 o
2 5 2 456.645 448.404 39.345 2.074 o
2 5 3 70.371 84.027 5.843 81.886 o
2 5 4 1325.750 1310.820 22.591 5.053 o
2 5 5 106.736 112.825 4.656 107.618 o
2 5 6 1041.890 1035.310 21.768 5.688 o
2 5 7 7932.050 7805.230 133.071 0.168 o
2 5 8 3563.330 3478.260 62.784 0.735 o
2 5 9 381.486 371.185 10.217 23.952 o
2 5 10 592.152 587.484 10.052 21.193 o
2 5 11 968.146 959.451 13.703 11.592 o
2 5 12 109.521 126.647 10.367 28.176 o
2 5 13 4.040 4.178 3.637 243.106 o
2 5 14 901.328 933.425 15.414 10.054 o
2 5 15 790.147 763.884 14.716 11.297 o
2 5 16 190.554 182.484 7.101 49.805 o
2 5 17 99.811 96.510 5.568 84.290 o
2 5 18 62.358 54.989 5.579 91.568 o
2 5 19 377.189 373.277 12.098 18.374 o
2 5 20 461.285 469.052 18.992 8.193 o
2 5 21 0.128 -1.457 10.969 27.390 o
2 5 22 15.495 17.167 5.800 94.350 o
2 5 23 0.487 -0.831 4.011 204.484 o
2 5 24 80.475 80.530 4.879 108.491 o
2 5 25 0.015 -0.318 3.990 207.022 o
2 6 0 10425.000 10214.100 165.224 0.109 o
2 6 1 405.763 400.586 7.674 34.847 o
2 6 2 1520.140 1548.910 29.536 3.159 o
2 6 3 304.211 291.990 11.147 21.953 o
2 6 4 0.719 -1.510 4.289 178.794 o
2 6 5 468.514 472.715 12.509 16.590 o
2 6 6 1752.980 1807.880 35.092 2.291 o
2 6 7 10389.200 9886.370 145.533 0.136 o
2 6 8 232.001 249.274 6.883 48.787 o
2 6 9 219.513 222.065 5.579 66.249 o
2 6 10 37.312 43.910 2.988 271.969 o
2 6 11 291.970 295.308 6.356 50.230 o
2 6 12 428.203 406.870 8.353 30.766 o
2 6 13 11.936 12.557 4.007 193.517 o
2 6 14 74.456 76.310 6.351 70.951 o
2 6 15 284.534 269.987 8.407 34.817 o
2 6 16 285.217 313.123 11.292 21.561 o
2 6 17 290.110 289.537 11.694 20.383 o
2 6 18 1316.610 1307.280 26.889 3.815 o
2 6 19 111.074 125.420 7.926 45.538 o
2 6 20 663.622 658.606 20.673 6.734 o
2 6 21 53.528 48.632 5.426 97.959 o
2 6 22 370.480 386.152 13.043 16.227 o
2 6 23 106.554 121.625 6.067 71.654 o
2 6 24 198.804 199.611 7.335 46.722 o
2 6 25 26.244 24.592 6.030 85.742 o
2 7 0 658.258 674.813 24.575 4.947 o
2 7 1 701.779 683.149 17.531 8.836 o
2 7 2 2815.960 2824.890 51.014 1.101 o
2 7 3 75.925 76.938 4.830 111.528 o
2 7 4 15321.300 15573.400 224.056 0.058 o
2 7 5 79.575 80.154 3.785 158.197 o
2 7 6 1.572 0.066 2.572 491.686 o
2 7 7 1820.670 1821.840 23.878 4.200 o
2 7 8 0.072 2.130 2.652 464.398 o
2 7 9 1093.970 1068.350 13.501 11.228 o
2 7 10 936.815 960.522 12.681 12.930 o
2 7 11 144.900 146.422 4.880 91.869 o
2 7 12 1.158 1.214 2.991 364.469 o
2 7 13 3.420 6.837 3.212 308.526 o
2 7 14 16.259 17.665 4.443 156.322 o
2 7 15 955.640 964.243 19.620 6.856 o
2 7 16 43.261 51.026 7.410 56.216 o
2 7 17 3557.710 3554.750 59.528 0.806 o
2 7 18 570.789 589.468 18.423 8.397 o
2 7 19 216.792 217.224 9.505 30.325 o
2 7 20 326.167 340.104 12.796 17.122 o
2 7 21 20.367 26.669 4.814 131.901 o
2 7 22 9.220 7.729 3.817 215.866 o
2 7 23 341.723 339.918 10.304 24.257 o
2 7 24 17.721 12.400 3.320 267.932 o
2 8 0 18.248 19.761 2.859 340.376 o
2 8 1 168.857 167.978 5.062 83.027 o
2 8 2 0.089 1.422 2.616 478.487 o
2 8 3 2.006 4.079 2.559 487.288 o
2 8 4 47.453 48.214 2.947 262.648 o
2 8 5 411.489 402.994 7.460 35.905 o
2 8 6 6.582 7.007 2.301 565.066 o
2 8 7 3.283 2.096 2.524 499.129 o
2 8 8 115.200 120.810 4.108 124.270 o
2 8 9 3.793 7.406 2.920 369.082 o
2 8 10 572.796 572.963 9.175 24.093 o
2 8 11 173.626 171.067 4.817 87.571 o
2 8 12 309.242 311.081 8.204 35.031 o
2 8 13 330.994 334.978 8.681 31.623 o
2 8 14 626.237 637.785 12.861 14.711 o
2 8 15 17.589 21.280 4.710 139.071 o
2 8 16 214.694 209.934 9.591 29.967 o
2 8 17 936.576 964.885 21.627 5.864 o
2 8 18 160.804 180.263 8.781 36.193 o
2 8 19 23.356 18.594 5.080 119.586 o
2 8 20 878.909 934.843 22.547 5.521 o
2 8 21 16.850 14.904 4.718 139.871 o
2 8 22 62.004 62.774 5.277 100.159 o
2 8 23 490.099 439.196 10.210 22.460 o
2 9 0 8.523 8.575 2.649 427.806 o
2 9 1 39.341 39.473 3.267 237.880 o
2 9 2 53.747 52.663 4.056 158.617 o
2 9 3 12.197 8.398 3.538 246.059 o
2 9 4 1024.880 1010.280 18.249 7.555 o
2 9 5 850.649 877.180 15.338 10.321 o
2 9 6 7.886 9.327 3.349 277.293 o
2 9 7 369.067 370.075 7.922 34.645 o
2 9 8 1711.450 1726.210 19.975 5.516 o
2 9 9 712.981 715.067 10.714 18.064 o
2 9 10 0.918 6.692 3.743 231.469 o
2 9 11 81.491 82.666 6.372 69.683 o
2 9 12 758.022 800.622 15.647 10.333 o
2 9 13 124.050 122.509 5.801 75.173 o
2 9 14 687.064 694.472 19.116 7.656 o
2 9 15 1369.970 1423.320 24.752 4.316 o
2 9 16 2250.430 2284.380 44.296 1.465 o
2 9 17 402.992 428.539 12.649 16.780 o
2 9 18 29.434 32.381 6.078 83.669 o
2 9 19 174.999 189.285 6.976 51.733 o
2 9 20 1584.860 1601.590 25.526 3.964 o
2 9 21 1105.340 1105.460 23.197 5.055 o
2 9 22 339.998 329.879 14.591 13.608 o
2 10 0 37.729 35.918 3.776 191.020 o
2 10 1 122.916 117.564 6.598 61.568 o
2 10 2 638.367 646.829 10.911 18.428 o
2 10 3 197.067 195.316 9.437 31.219 o
2 10 4 23.296 30.801 3.952 186.217 o
2 10 5 698.157 690.938 14.716 11.677 o
2 10 6 2.028 7.959 3.980 203.887 o
2 10 7 407.312 409.572 10.294 23.200 o
2 10 8 197.740 202.575 6.392 57.202 o
2 10 9 47.850 50.541 4.743 124.625 o
2 10 10 399.839 407.604 9.012 28.226 o
2 10 11 0.022 0.590 4.048 200.853 o
2 10 12 2039.250 2125.860 48.793 1.251 o
2 10 13 6.571 4.555 4.522 157.530 o
2 10 14 4.561 8.939 4.615 151.298 o
2 10 15 179.350 185.351 8.913 34.830 o
2 10 16 445.764 444.713 14.959 12.507 o
2 10 17 25.781 26.388 5.809 91.966 o
2 10 18 1019.160 1002.150 28.344 3.638 o
2 10 19 420.003 420.858 12.847 16.289 o
2 10 20 0.117 6.175 6.652 74.186 o
2 10 21 5.657 4.298 3.976 203.091 o
2 10 22 172.305 157.985 8.869 35.575 o
2 11 0 150.942 143.609 5.720 73.156 o
2 11 1 249.545 260.631 7.426 42.957 o
2 11 2 9733.510 9942.780 121.778 0.187 o
2 11 3 63.354 63.425 4.898 113.081 o
2 11 4 187.152 192.764 7.714 43.733 o
2 11 5 14.155 14.842 5.497 105.042 o
2 11 6 383.688 410.424 11.178 20.657 o
2 11 7 108.685 112.318 8.957 36.916 o
2 11 8 82.426 88.687 10.781 26.761 o
2 11 9 1345.900 1337.310 26.211 3.962 o
2 11 10 516.901 528.913 14.546 12.731 o
2 11 11 0.225 9.478 4.610 153.140 o
2 11 12 147.949 139.719 6.512 60.517 o
2 11 13 57.456 46.609 6.755 65.915 o
2 11 14 50.645 58.804 6.096 79.445 o
2 11 15 1830.900 1823.020 58.052 0.919 o
2 11 16 135.216 128.021 8.424 40.211 o
2 11 17 190.980 180.082 12.319 19.679 o
2 11 18 323.012 326.109 10.964 22.223 o
2 11 19 25.497 27.743 4.454 150.105 o
2 11 20 114.820 114.916 5.544 81.999 o
2 11 21 0.078 -0.260 2.880 397.079 o
2 12 0 621.968 625.720 18.510 8.228 o
2 12 1 2785.830 2816.170 43.330 1.456 o
2 12 2 379.569 378.247 10.952 21.506 o
2 12 3 351.513 347.104 16.076 11.404 o
2 12 4 3660.870 3600.370 67.281 0.647 o
2 12 5 3966.720 3859.260 56.605 0.858 o
2 12 6 531.160 530.565 15.408 11.535 o
2 12 7 1438.400 1472.230 23.856 4.523 o
2 12 8 913.929 905.393 21.746 5.854 o
2 12 9 523.750 542.235 19.840 7.459 o
2 12 10 73.451 83.266 14.491 15.239 o
2 12 11 88.162 79.314 7.766 48.991 o
2 12 12 2.295 0.936 5.623 103.758 o
2 12 13 3.385 12.100 5.818 95.938 o
2 12 14 905.675 946.192 29.535 3.421 o
2 12 15 239.665 228.149 12.290 19.266 o
2 12 16 8.000 14.106 6.184 84.400 o
2 12 17 107.511 109.893 6.525 64.027 o
2 12 18 77.923 83.529 6.285 71.615 o
2 12 19 0.262 -1.914 2.814 415.368 o
2 13 0 548.465 553.960 13.448 14.259 o
2 13 1 24.065 27.661 4.940 124.671 o
2 13 2 28.793 28.078 5.077 117.394 o
2 13 3 12.239 12.977 5.271 114.504 o
2 13 4 151.123 147.680 8.394 39.744 o
2 13 5 91.907 88.917 7.245 54.984 o
2 13 6 16.662 15.348 5.210 115.836 o
2 13 7 320.044 312.168 14.982 13.082 o
2 13 8 56.348 61.881 6.273 74.765 o
2 13 9 28.423 12.939 5.255 111.762 o
2 13 10 1272.500 1264.180 25.421 4.218 o
2 13 11 10.608 10.112 4.824 136.696 o
2 13 12 68.173 70.683 10.627 27.797 o
2 13 13 2.882 1.881 4.812 141.050 o
2 13 14 256.608 255.421 9.915 27.427 o
2 13 15 43.117 51.598 5.401 100.207 o
2 13 16 52.267 59.566 4.962 113.407 o
2 13 17 40.482 39.498 3.301 233.025 o
2 13 18 25.937 23.207 4.983 122.784 o
2 14 0 96.014 98.120 10.301 28.898 o
2 14 1 693.493 695.868 17.073 9.231 o
2 14 2 47.692 52.364 7.037 61.582 o
2 14 3 162.878 175.464 9.765 30.151 o
2 14 4 2169.860 2285.500 40.444 1.722 o
2 14 5 11.932 11.667 6.079 86.933 o
2 14 6 6.747 22.854 7.910 51.862 o
2 14 7 22.291 17.180 7.480 57.214 o
2 14 8 36.385 32.337 7.210 60.132 o
2 14 9 38.400 45.656 6.754 67.371 o
2 14 10 386.007 387.654 11.018 21.207 o
2 14 11 101.054 111.390 6.188 70.308 o
2 14 12 0.176 -0.098 3.758 233.143 o
2 14 13 43.592 48.076 5.233 106.185 o
2 14 14 47.618 48.760 4.566 133.224 o
2 14 15 0.377 -0.614 3.130 335.678 o
2 14 16 34.616 35.289 4.012 174.314 o
2 15 0 18.888 22.930 5.813 93.043 o
2 15 1 1.472 -0.571 11.597 24.487 o
2 15 2 73.571 76.903 8.575 41.391 o
2 15 3 58.759 55.136 5.639 90.372 o
2 15 4 312.883 318.012 10.340 24.571 o
2 15 5 37.016 34.100 5.234 108.740 o
2 15 6 16.331 24.759 5.684 97.367 o
2 15 7 0.218 16.942 6.691 72.859 o
2 15 8 43.221 44.730 7.163 60.086 o
2 15 9 4.947 7.149 5.776 97.464 o
2 15 10 77.144 67.592 7.026 59.489 o
2 15 11 18.474 16.605 5.178 116.675 o
2 15 12 286.932 292.840 19.230 8.351 o
2 15 13 167.863 186.348 8.184 40.428 o
2 15 14 7.747 12.865 3.229 294.699 o
2 16 0 0.204 -5.560 4.485 163.760 o
2 16 1 1.075 -1.527 5.004 131.326 o
2 16 2 55.017 60.127 6.616 68.133 o
2 16 3 159.496 173.641 8.332 39.651 o
2 16 4 189.586 191.788 12.546 19.008 o
2 16 5 523.580 548.561 14.195 13.187 o
2 16 6 2.846 7.911 5.857 95.063 o
2 16 7 266.881 265.335 14.949 13.383 o
2 16 8 51.861 60.489 7.931 48.939 o
2 16 9 92.496 91.016 9.030 36.996 o
2 16 10 40.609 48.344 7.188 59.752 o
2 16 11 6.381 4.568 4.254 177.554 o
2 17 1 0.749 -2.256 4.256 181.521 o
2 17 2 5.561 -1.563 4.088 193.775 o
2 17 3 1.059 5.689 10.260 31.241 o
2 17 4 7.964 13.170 5.196 118.660 o
2 17 5 35.919 30.540 6.135 81.580 o
2 17 6 7.989 7.173 4.501 157.846 o
3 0 0 6719.340 6967.720 186.634 0.091 o
3 0 2 2392.590 2417.640 36.468 2.007 o
3 0 4 5761.860 5832.810 85.177 0.392 o
3 0 6 6.907 9.015 2.505 478.510 o
3 0 8 312.804 328.868 11.242 21.410 o
3 0 10 8516.370 8535.740 177.042 0.098 o
3 0 12 2507.500 2498.190 56.794 0.927 o
3 0 14 742.417 740.166 16.693 9.433 o
3 0 16 106.667 100.206 10.223 29.141 o
3 0 18 1050.820 1007.890 26.278 4.142 o
3 0 20 24.791 38.952 8.871 40.646 o
3 0 22 87.446 82.700 8.745 39.467 o
3 0 24 2.892 -1.931 7.525 58.037 o
3 1 0 3357.190 3368.350 44.648 1.320 o
3 1 1 4053.550 4115.610 49.549 1.054 o
3 1 2 34.592 37.947 2.384 384.768 o
3 1 3 129.296 131.587 3.254 154.454 o
3 1 4 1167.800 1167.120 13.253 11.085 o
3 1 5 638.705 629.978 8.227 25.968 o
3 1 6 4451.370 4537.330 59.739 0.759 o
3 1 7 6170.740 6244.910 81.839 0.412 o
3 1 8 1952.320 1960.790 27.725 3.281 o
3 1 9 301.095 300.089 8.581 33.100 o
3 1 10 286.779 283.593 9.688 27.834 o
3 1 11 2170.310 2175.580 29.252 2.923 o
3 1 12 3.590 2.889 2.399 547.151 o
3 1 13 289.907 286.387 6.466 49.467 o
3 1 14 1393.680 1373.000 21.535 5.362 o
3 1 15 1.089 6.251 3.645 243.869 o
3 1 16 562.914 546.830 11.171 18.744 o
3 1 17 287.669 291.959 12.396 18.460 o
3 1 18 345.782 347.960 10.857 22.256 o
3 1 19 147.675 140.339 8.082 42.598 o
3 1 20 122.666 119.824 8.752 38.035 o
3 1 21 0.012 3.510 4.786 143.278 o
3 1 22 41.641 40.505 5.103 112.190 o
3 1 23 38.894 35.797 4.612 135.448 o
3 1 24 55.322 53.511 5.713 88.883 o
3 1 25 0.269 4.658 6.811 70.818 o
3 1 26 121.257 109.607 6.091 70.461 o
3 2 0 384.497 399.088 6.567 42.581 o
3 2 1 4.025 8.311 2.881 377.193 o
3 2 2 4.852 4.931 2.168 647.508 o
3 2 3 164.693 164.913 4.591 94.676 o
3 2 4 13.166 9.680 2.852 362.291 o
3 2 5 142.408 140.927 3.532 135.972 o
3 2 6 2981.450 2987.850 39.960 1.631 o
3 2 7 1288.400 1296.970 19.031 6.590 o
3 2 8 0.907 3.130 2.029 775.924 o
3 2 9 4338.970 4345.570 64.778 0.668 o
3 2 10 1829.780 1833.730 26.963 3.494 o
3 2 11 379.934 366.497 9.276 27.698 o
3 2 12 22.418 25.331 4.506 148.558 o
3 2 13 1.552 0.444 4.541 159.087 o
3 2 14 36.493 38.579 5.716 92.380 o
3 2 15 705.099 673.615 13.643 13.094 o
3 2 16 558.042 560.730 12.419 16.043 o
3 2 17 172.007 174.434 7.094 50.887 o
3 2 18 33.056 33.285 7.958 49.925 o
3 2 19 114.028 120.461 9.915 30.548 o
3 2 20 6.108 6.664 4.878 135.627 o
3 2 21 151.550 146.664 7.314 49.971 o
3 2 22 182.209 178.667 7.372 47.414 o
3 2 23 7.459 4.234 4.970 130.715 o
3 2 24 18.315 18.018 4.742 137.572 o
3 2 25 40.623 47.417 5.820 88.247 o
3 2 26 1.262 -0.526 4.964 133.347 o
3 3 0 1106.760 1125.880 13.033 11.580 o
3 3 1 73.071 71.571 2.557 264.747 o
3 3 2 11511.600 11706.200 149.207 0.127 o
3 3 3 2380.690 2344.630 36.375 2.023 o
3 3 4 1098.330 1103.910 18.905 7.004 o
3 3 5 12.594 11.082 3.086 314.039 o
3 3 6 26.137 32.175 3.604 216.028 o
3 3 7 116.729 116.933 4.728 103.076 o
3 3 8 100.859 101.830 5.791 78.770 o
3 3 9 1912.970 1970.700 45.883 1.410 o
3 3 10 251.179 250.698 8.091 37.950 o
3 3 11 31.950 35.424 3.132 264.071 o
3 3 12 356.876 356.325 14.429 13.768 o
3 3 13 1.494 4.299 3.280 300.789 o
3 3 14 81.879 80.712 5.048 102.539 o
3 3 15 346.933 335.904 9.882 25.838 o
3 3 16 2161.260 2208.620 32.383 2.494 o
3 3 17 18.560 21.588 5.182 115.934 o
3 3 18 186.040 182.517 10.110 27.997 o
3 3 19 270.254 271.596 16.100 11.670 o
3 3 20 94.128 88.381 7.337 53.695 o
3 3 21 0.823 -0.213 4.878 138.253 o
3 3 22 3051.060 3058.490 49.961 1.123 o
3 3 23 74.415 77.723 9.064 37.314 o
3 3 24 5.871 9.017 3.850 214.342 o
3 3 25 1360.820 1310.170 32.238 2.783 o
3 4 0 69.601 67.683 2.537 273.552 o
3 4 1 752.994 769.422 14.248 11.959 o
3 4 2 1.467 1.489 2.806 412.275 o
3 4 3 1006.540 1034.130 18.111 7.653 o
3 4 4 105.408 99.413 5.220 92.221 o
3 4 5 7.264 9.744 3.068 327.582 o
3 4 6 91.751 82.257 5.140 97.882 o
3 4 7 742.353 767.351 30.365 3.316 o
3 4 8 533.025 536.229 24.168 5.209 o
3 4 9 19.067 14.786 4.460 154.641 o
3 4 10 49.087 51.863 3.325 218.216 o
3 4 11 26.848 22.240 2.617 370.939 o
3 4 12 0.691 1.314 2.977 368.775 o
3 4 13 440.318 442.696 11.557 19.064 o
3 4 14 1265.310 1256.730 19.127 6.592 o
3 4 15 565.904 573.092 14.209 12.972 o
3 4 16 408.296 420.265 10.567 22.245 o
3 4 17 9.380 6.748 3.709 228.235 o
3 4 18 300.203 301.650 15.466 12.431 o
3 4 19 987.395 997.582 25.880 4.283 o
3 4 20 1304.200 1316.850 31.031 2.988 o
3 4 21 0.092 2.535 5.557 106.452 o
3 4 22 391.498 404.701 16.655 10.552 o
3 4 23 193.646 179.296 6.803 53.054 o
3 4 24 229.703 230.190 8.836 33.785 o
3 4 25 89.137 92.188 6.450 67.291 o
3 5 0 191.929 171.412 10.466 26.357 o
3 5 1 31.623 29.046 3.024 283.525 o
3 5 2 824.622 839.367 15.578 10.194 o
3 5 3 90.065 90.423 5.019 101.194 o
3 5 4 1390.190 1366.690 26.763 3.803 o
3 5 5 704.159 719.861 22.390 5.797 o
3 5 6 15443.800 15572.800 258.847 0.045 o
3 5 7 7593.660 7304.580 129.560 0.178 o
3 5 8 740.145 719.252 19.141 7.556 o
3 5 9 1741.740 1746.440 21.586 4.930 o
3 5 10 573.212 560.168 8.850 25.250 o
3 5 11 122.210 128.114 4.099 121.848 o
3 5 12 222.276 224.341 6.551 53.346 o
3 5 13 8.757 10.755 3.823 214.418 o
3 5 14 662.992 667.933 12.665 14.797 o
3 5 15 95.624 98.272 5.630 83.214 o
3 5 16 659.362 663.308 13.827 13.022 o
3 5 17 477.925 478.290 12.603 16.330 o
3 5 18 126.882 117.020 6.745 59.172 o
3 5 19 2506.070 2422.630 49.214 1.199 o
3 5 20 2096.350 2133.090 43.597 1.524 o
3 5 21 0.748 0.071 6.084 88.938 o
3 5 22 132.290 140.486 18.551 9.275 o
3 5 23 241.898 232.896 9.099 31.971 o
3 5 24 26.563 33.358 5.360 106.126 o
3 5 25 117.250 118.167 8.651 38.985 o
3 6 0 65.882 63.587 4.098 149.197 o
3 6 1 2479.720 2324.710 52.885 1.058 o
3 6 2 451.343 427.647 14.168 13.716 o
3 6 3 7.621 13.117 3.622 237.469 o
3 6 4 140.473 138.890 6.561 60.306 o
3 6 5 108.538 105.467 5.876 75.993 o
3 6 6 497.173 503.270 9.909 23.002 o
3 6 7 0.601 2.796 3.332 294.086 o
3 6 8 36.587 42.474 3.205 246.246 o
3 6 9 97.016 94.091 3.707 152.496 o
3 6 10 132.023 134.943 4.759 97.951 o
3 6 11 777.216 759.425 13.892 12.343 o
3 6 12 851.526 836.594 16.306 9.458 o
3 6 13 0.001 2.588 3.278 304.800 o
3 6 14 33.620 36.910 4.570 139.145 o
3 6 15 76.470 78.263 5.268 96.829 o
3 6 16 130.382 148.508 8.136 42.529 o
3 6 17 409.829 403.507 11.438 19.749 o
3 6 18 136.458 148.816 8.286 41.034 o
3 6 19 34.204 40.701 5.881 87.831 o
3 6 20 7.086 7.971 4.864 135.874 o
3 6 21 3.627 5.642 4.503 159.784 o
3 6 22 85.091 81.367 6.638 64.737 o
3 6 23 361.808 359.230 9.342 27.730 o
3 6 24 167.035 181.122 8.240 40.069 o
3 7 0 2385.420 2500.130 70.392 0.625 o
3 7 1 2720.750 2730.400 61.244 0.799 o
3 7 2 110.000 112.708 4.477 113.000 o
3 7 3 115.871 115.202 4.448 112.467 o
3 7 4 1020.650 1029.520 16.574 8.711 o
3 7 5 34.237 33.464 3.327 238.638 o
3 7 6 289.745 277.947 6.827 46.315 o
3 7 7 689.079 684.967 10.844 18.069 o
3 7 8 720.132 720.636 10.811 17.791 o
3 7 9 250.253 255.854 6.395 52.840 o
3 7 10 46.361 50.041 3.744 184.430 o
3 7 11 886.699 866.586 13.545 12.210 o
3 7 12 30.310 35.230 4.352 153.158 o
3 7 13 1700.290 1632.820 27.947 3.385 o
3 7 14 238.720 239.553 7.458 43.409 o
3 7 15 151.701 151.716 6.993 53.581 o
3 7 16 1.160 -2.682 4.751 145.618 o
3 7 17 1408.020 1399.380 33.126 2.635 o
3 7 18 7.999 6.716 5.838 95.014 o
3 7 19 149.021 153.790 9.273 33.459 o
3 7 20 504.074 516.282 13.559 14.339 o
3 7 21 70.635 68.924 5.486 92.047 o
3 7 22 197.431 178.740 7.699 43.756 o
3 7 23 4.654 5.058 3.079 334.158 o
3 7 24 198.042 211.316 11.358 22.567 o
3 8 0 4.551 6.339 2.420 525.657 o
3 8 1 0.028 1.269 2.283 628.236 o
3 8 2 322.173 319.944 6.567 46.441 o
3 8 3 305.836 305.220 6.429 48.678 o
3 8 4 4043.550 4094.540 45.299 1.212 o
3 8 5 210.656 210.694 5.790 64.255 o
3 8 6 251.141 260.409 6.167 55.208 o
3 8 7 1260.400 1278.940 17.366 7.556 o
3 8 8 3268.790 3285.630 35.761 1.869 o
3 8 9 2789.240 2847.630 36.295 1.932 o
3 8 10 2105.270 2158.100 29.051 2.976 o
3 8 11 809.000 786.993 14.091 11.941 o
3 8 12 68.168 71.044 4.188 142.247 o
3 8 13 55.376 65.546 5.272 101.206 o
3 8 14 3225.370 3185.110 44.936 1.323 o
3 8 15 88.399 83.302 5.167 97.553 o
3 8 16 58.409 70.085 6.898 62.597 o
3 8 17 1932.180 1979.190 36.148 2.138 o
3 8 18 6.212 7.098 5.003 128.964 o
3 8 19 194.574 209.193 12.718 18.460 o
3 8 20 3.249 1.674 4.107 192.919 o
3 8 21 214.621 203.639 8.208 38.699 o
3 8 22 3.940 1.898 5.090 125.913 o
3 8 23 14.462 9.415 4.350 165.234 o
3 9 0 14.957 20.116 2.954 327.437 o
3 9 1 24.014 21.277 3.220 269.604 o
3 9 2 493.550 469.256 10.048 22.782 o
3 9 3 648.320 650.661 13.748 13.201 o
3 9 4 4.671 6.889 3.181 312.225 o
3 9 5 1.246 0.028 3.296 301.502 o
3 9 6 2679.750 2727.940 37.794 1.836 o
3 9 7 714.387 721.943 13.060 13.814 o
3 9 8 315.088 310.553 7.056 42.858 o
3 9 9 815.478 813.371 14.173 11.778 o
3 9 10 1170.730 1175.270 18.412 7.144 o
3 9 11 794.169 782.184 15.421 10.497 o
3 9 12 2260.860 2233.300 30.660 2.689 o
3 9 13 104.075 102.235 5.345 88.923 o
3 9 14 384.427 390.502 9.461 26.685 o
3 9 15 2799.350 2801.160 39.015 1.726 o
3 9 16 323.087 324.252 10.980 22.177 o
3 9 17 81.805 80.395 6.273 71.656 o
3 9 18 204.819 211.442 8.295 38.208 o
3 9 19 632.594 630.700 14.325 12.482 o
3 9 20 1096.260 1099.980 33.302 2.697 o
3 9 21 212.067 196.737 9.661 29.753 o
3 9 22 55.911 44.687 4.427 138.328 o
3 10 0 311.011 318.576 10.937 22.460 o
3 10 1 18.060 18.810 3.084 300.031 o
3 10 2 1.475 3.645 2.965 367.613 o
3 10 3 0.043 2.184 3.361 290.112 o
3 10 4 85.505 85.157 6.518 66.628 o
3 10 5 29.584 31.874 4.043 175.378 o
3 10 6 130.146 121.038 10.120 29.188 o
3 10 7 102.736 100.481 5.721 80.196 o
3 10 8 10.715 6.808 3.948 201.691 o
3 10 9 754.404 752.936 17.252 8.914 o
3 10 10 24.691 29.555 4.185 167.858 o
3 10 11 63.329 62.561 5.553 91.647 o
3 10 12 118.222 106.690 7.186 53.971 o
3 10 13 30.755 31.960 4.568 140.953 o
3 10 14 2.301 4.456 5.028 129.102 o
3 10 15 809.750 833.328 26.227 4.296 o
3 10 16 236.054 257.981 19.298 8.383 o
3 10 17 4.241 13.567 5.204 119.111 o
3 10 18 238.524 245.441 8.433 35.988 o
3 10 19 12.654 18.610 4.440 157.746 o
3 10 20 48.099 53.397 4.943 115.756 o
3 10 21 75.509 83.405 5.969 78.462 o
3 11 0 1.145 2.384 3.584 254.073 o
3 11 1 79.684 73.128 4.445 126.395 o
3 11 2 9.022 7.556 3.418 266.504 o
3 11 3 320.313 334.670 9.093 29.724 o
3 11 4 1368.110 1392.990 22.599 4.992 o
3 11 5 784.699 823.361 15.735 10.153 o
3 11 6 876.729 889.232 18.237 7.863 o
3 11 7 309.618 327.105 11.556 20.491 o
3 11 8 121.680 121.313 5.847 74.544 o
3 11 9 97.675 96.361 6.537 64.992 o
3 11 10 766.789 783.459 15.593 10.387 o
3 11 11 358.906 340.574 14.634 13.454 o
3 11 12 56.054 60.161 9.818 32.608 o
3 11 13 345.515 323.333 17.038 10.307 o
3 11 14 251.636 260.447 9.709 28.420 o
3 11 15 64.944 55.285 6.808 64.157 o
3 11 16 248.618 301.514 15.502 12.528 o
3 11 17 271.108 304.970 13.102 16.822 o
3 11 18 276.795 280.875 9.742 27.750 o
3 11 19 36.865 37.207 4.147 163.299 o
3 11 20 101.852 94.902 5.018 98.836 o
3 12 0 1205.300 1198.510 20.241 6.149 o
3 12 1 383.376 397.585 11.031 21.148 o
3 12 2 104.725 93.155 6.173 71.046 o
3 12 3 2004.580 2006.490 35.168 2.226 o
3 12 4 3360.130 3388.340 46.050 1.255 o
3 12 5 150.953 143.075 9.419 32.619 o
3 12 6 147.586 138.634 7.055 53.357 o
3 12 7 1.467 4.623 4.488 162.000 o
3 12 8 557.844 567.574 13.907 13.462 o
3 12 9 1407.240 1428.330 25.876 3.999 o
3 12 10 419.726 467.221 22.665 5.965 o
3 12 11 50.485 52.165 6.973 62.467 o
3 12 12 223.624 258.275 11.766 20.806 o
3 12 13 2.382 4.467 5.454 109.865 o
3 12 14 60.323 68.772 5.983 80.529 o
3 12 15 70.079 75.100 7.953 47.700 o
3 12 16 18.956 17.180 6.087 85.532 o
3 12 17 213.603 224.928 9.380 30.987 o
3 12 18 0.653 5.295 3.129 330.734 o
3 12 19 54.466 38.639 5.418 98.854 o
3 13 0 105.318 106.039 8.829 38.048 o
3 13 1 12.421 18.334 4.698 141.889 o
3 13 2 10.685 10.395 4.534 153.935 o
3 13 3 70.617 79.251 6.149 75.252 o
3 13 4 82.166 90.375 7.079 57.771 o
3 13 5 11.529 12.114 5.338 111.939 o
3 13 6 145.301 137.366 12.166 20.617 o
3 13 7 1.838 -2.679 5.442 110.909 o
3 13 8 60.157 66.172 7.063 59.993 o
3 13 9 118.985 123.863 7.125 54.284 o
3 13 10 145.140 151.212 7.787 45.233 o
3 13 11 60.836 57.313 6.624 67.636 o
3 13 12 48.086 51.548 6.127 79.355 o
3 13 13 124.777 132.827 10.597 26.831 o
3 13 14 2.558 2.114 5.226 119.835 o
3 13 15 2.764 7.431 3.927 209.004 o
3 13 16 3.683 6.359 3.317 289.847 o
3 13 17 117.943 116.353 4.923 97.203 o
3 14 0 77.513 74.966 7.459 53.251 o
3 14 1 7.024 0.272 4.796 140.921 o
3 14 2 434.775 452.380 13.063 15.700 o
3 14 3 91.390 99.772 6.920 59.278 o
3 14 4 29.713 42.381 6.669 69.794 o
3 14 5 42.171 57.909 9.848 32.685 o
3 14 6 12.267 15.879 5.146 119.571 o
3 14 7 830.501 841.903 37.523 2.213 o
3 14 8 664.715 710.356 29.048 3.630 o
3 14 9 152.143 144.499 9.075 34.768 o
3 14 10 17.281 16.890 4.684 141.335 o
3 14 11 0.252 -1.848 4.205 186.241 o
3 14 12 7.098 5.199 4.657 148.383 o
3 14 13 3.140 -0.376 7.833 53.567 o
3 14 14 2.028 1.433 3.611 249.932 o
3 14 15 42.052 32.647 5.912 86.508 o
3 15 0 55.398 61.064 9.829 32.548 o
3 15 1 5.160 7.404 7.539 57.506 o
3 15 2 57.977 60.892 7.216 57.961 o
3 15 3 4.075 1.621 6.010 90.579 o
3 15 4 331.195 336.411 11.766 19.691 o
3 15 5 0.097 4.187 4.401 169.134 o
3 15 6 62.745 67.498 6.580 67.915 o
3 15 7 18.006 27.988 6.498 75.007 o
3 15 8 40.571 37.402 5.334 104.140 o
3 15 9 38.547 43.761 6.385 74.860 o
3 15 10 51.657 49.709 6.108 79.533 o
3 15 11 213.064 215.856 9.363 31.171 o
3 15 12 48.323 53.874 5.184 106.525 o
3 15 13 164.617 158.510 9.628 31.019 o
3 16 0 76.330 91.289 5.749 83.022 o
3 16 1 43.390 44.355 4.947 117.681 o
3 16 2 49.694 52.275 5.268 103.468 o
3 16 3 181.002 164.657 8.892 35.155 o
3 16 4 175.545 180.362 7.615 45.264 o
3 16 5 8.030 7.609 4.044 194.046 o
3 16 6 159.789 156.431 8.367 39.599 o
3 16 7 1.192 -4.388 4.430 167.392 o
3 16 8 5.224 9.039 4.108 189.395 o
3 16 9 404.473 404.859 17.675 9.466 o
3 17 0 7.365 14.037 6.745 71.225 o
3 17 1 0.209 10.542 6.329 81.665 o
4 0 0 226.256 236.513 7.238 45.868 o
4 0 2 126.217 144.767 16.111 12.182 o
4 0 4 1039.140 1025.690 17.835 7.790 o
4 0 6 4110.780 4109.050 70.924 0.577 o
4 0 8 19806.000 19834.400 328.692 0.028 o
4 0 10 30.506 30.480 3.793 195.630 o
4 0 12 2.957 3.356 3.448 271.614 o
4 0 14 589.871 585.551 24.980 4.859 o
4 0 16 145.688 153.661 9.885 29.951 o
4 0 18 923.144 932.404 34.922 2.513 o
4 0 20 979.219 973.490 30.474 3.210 o
4 0 22 48.853 54.683 6.268 75.933 o
4 0 24 249.176 247.430 15.178 13.101 o
4 1 0 450.426 462.756 8.585 28.826 o
4 1 1 4174.210 4192.170 66.810 0.639 o
4 1 2 7.619 8.216 2.301 556.690 o
4 1 3 0.565 2.324 1.845 943.062 o
4 1 4 6980.080 6951.000 71.503 0.493 o
4 1 5 3114.090 3162.520 36.470 1.847 o
4 1 6 1856.550 1850.610 22.358 4.580 o
4 1 7 1616.960 1601.510 23.500 4.483 o
4 1 8 3229.580 3195.160 43.851 1.376 o
4 1 9 807.721 798.522 10.550 17.430 o
4 1 10 1532.890 1539.170 18.333 6.490 o
4 1 11 1326.870 1342.810 20.561 5.821 o
4 1 12 235.369 234.899 7.018 47.618 o
4 1 13 120.574 124.875 5.547 80.722 o
4 1 14 1010.190 995.987 18.063 7.706 o
4 1 15 31.937 33.635 4.616 137.707 o
4 1 16 9.176 15.734 4.797 137.747 o
4 1 17 559.817 563.839 14.208 13.012 o
4 1 18 55.477 60.020 6.512 70.072 o
4 1 19 43.921 41.857 6.049 82.212 o
4 1 20 390.245 386.582 18.342 8.890 o
4 1 21 342.489 342.868 10.210 24.582 o
4 1 22 18.159 18.434 4.225 170.596 o
4 1 23 50.317 57.090 4.585 130.351 o
4 1 24 77.903 83.166 5.709 84.299 o
4 1 25 2.161 -8.468 5.561 106.160 o
4 2 0 105.880 106.213 4.136 127.673 o
4 2 1 9.561 10.699 2.223 574.509 o
4 2 2 1.308 1.973 2.413 554.464 o
4 2 3 627.029 622.864 12.268 15.795 o
4 2 4 4082.420 4098.080 50.520 1.021 o
4 2 5 2173.420 2156.930 38.095 1.913 o
4 2 6 3545.480 3605.200 49.315 1.105 o
4 2 7 569.194 576.351 10.884 19.278 o
4 2 8 683.839 670.714 12.331 15.259 o
4 2 9 0.665 -1.771 2.339 598.680 o
4 2 10 118.173 120.471 4.059 125.415 o
4 2 11 245.070 255.111 7.346 43.878 o
4 2 12 1.218 1.222 2.875 394.107 o
4 2 13 703.092 705.158 15.190 11.085 o
4 2 14 715.867 722.951 18.136 8.300 o
4 2 15 24.788 26.863 4.548 144.948 o
4 2 16 460.245 477.720 14.543 13.012 o
4 2 17 55.065 47.183 15.135 14.124 o
4 2 18 940.807 924.628 30.686 3.185 o
4 2 19 2.014 -2.131 6.478 78.318 o
4 2 20 6.278 7.143 5.870 94.191 o
4 2 21 87.536 85.252 5.901 78.617 o
4 2 22 816.870 864.099 16.641 9.208 o
4 2 23 198.681 202.930 9.002 33.672 o
4 2 24 388.547 408.742 11.535 19.627 o
4 2 25 59.219 62.247 5.419 96.200 o
4 3 0 2610.440 2576.180 27.961 2.917 o
4 3 1 163.494 164.722 4.156 106.533 o
4 3 2 12.797 15.117 2.904 346.160 o
4 3 3 593.873 589.154 10.732 19.407 o
4 3 4 6.029 9.313 3.300 287.479 o
4 3 5 263.812 263.804 12.470 18.511 o
4 3 6 1795.250 1796.130 24.355 4.101 o
4 3 7 49.441 52.536 3.910 170.112 o
4 3 8 203.108 201.560 5.665 67.061 o
4 3 9 7090.910 7036.770 70.135 0.505 o
4 3 10 140.701 139.107 4.117 115.389 o
4 3 11 301.574 291.913 7.645 39.163 o
4 3 12 233.760 236.460 7.848 40.441 o
4 3 13 131.124 130.299 6.593 60.717 o
4 3 14 25.550 20.429 3.681 213.028 o
4 3 15 343.219 341.186 8.711 31.180 o
4 3 16 154.510 147.680 6.205 64.426 o
4 3 17 70.101 76.721 8.381 43.284 o
4 3 18 126.816 134.092 11.679 22.407 o
4 3 19 2398.910 2367.710 60.013 0.843 o
4 3 20 175.754 181.487 8.764 35.949 o
4 3 21 19.922 29.780 7.724 53.559 o
4 3 22 6520.430 6569.980 115.449 0.224 o
4 3 23 595.053 586.569 15.567 11.097 o
4 3 24 58.208 58.853 4.313 141.185 o
4 3 25 194.378 193.171 7.987 41.149 o
4 4 0 1288.920 1307.300 21.088 5.652 o
4 4 1 490.613 486.159 10.842 20.391 o
4 4 2 367.030 373.533 7.922 34.652 o
4 4 3 234.596 228.551 6.104 57.842 o
4 4 4 25.327 26.771 3.686 210.391 o
4 4 5 470.111 481.227 11.046 20.027 o
4 4 6 5231.660 5291.650 71.235 0.543 o
4 4 7 23.021 23.268 2.888 323.092 o
4 4 8 560.433 536.589 8.439 27.075 o
4 4 9 1324.790 1330.470 19.022 6.533 o
4 4 10 400.392 399.162 7.776 34.412 o
4 4 11 113.302 114.514 4.279 119.122 o
4 4 12 2385.520 2402.100 32.536 2.408 o
4 4 13 708.666 697.940 12.909 14.123 o
4 4 14 13.346 17.267 3.840 206.983 o
4 4 15 41.026 42.572 5.391 101.654 o
4 4 16 865.681 870.613 15.360 10.270 o
4 4 17 1697.690 1736.540 32.975 2.565 o
4 4 18 310.344 342.998 11.828 19.649 o
4 4 19 7859.410 7964.770 140.661 0.152 o
4 4 20 293.022 316.964 18.331 9.104 o
4 4 21 14.755 22.059 6.138 84.368 o
4 4 22 854.951 879.042 21.346 6.102 o
4 4 23 111.993 106.028 5.620 81.110 o
4 4 24 763.045 753.647 16.895 9.200 o
4 5 0 5035.340 5043.360 67.948 0.594 o
4 5 1 10420.500 10448.800 136.471 0.152 o
4 5 2 3726.700 3755.060 51.705 1.010 o
4 5 3 392.159 384.925 9.653 25.849 o
4 5 4 622.188 629.991 15.185 11.417 o
4 5 5 753.657 745.727 12.546 14.381 o
4 5 6 6.463 11.773 2.533 465.903 o
4 5 7 196.313 199.603 5.653 67.885 o
4 5 8 917.942 927.886 12.559 13.234 o
4 5 9 777.580 776.157 11.163 16.538 o
4 5 10 24.773 28.861 2.913 311.268 o
4 5 11 198.857 203.291 5.208 74.953 o
4 5 12 35.978 37.551 3.384 228.926 o
4 5 13 208.396 208.219 6.746 52.255 o
4 5 14 585.174 584.978 11.601 17.485 o
4 5 15 83.234 88.412 5.215 96.533 o
4 5 16 200.176 197.097 11.512 22.077 o
4 5 17 14.566 13.172 4.691 142.426 o
4 5 18 294.352 292.701 10.822 23.142 o
4 5 19 14.730 14.738 5.079 122.152 o
4 5 20 284.651 329.241 22.088 6.415 o
4 5 21 395.279 403.030 13.398 15.356 o
4 5 22 94.086 94.959 9.307 34.926 o
4 5 23 0.122 1.258 4.888 137.693 o
4 5 24 408.252 378.572 12.366 17.523 o
4 6 0 261.690 282.025 9.163 30.824 o
4 6 1 9466.410 9392.180 123.447 0.185 o
4 6 2 201.241 196.995 6.826 51.980 o
4 6 3 668.398 654.407 13.598 13.335 o
4 6 4 357.457 360.027 7.403 38.267 o
4 6 5 233.023 243.925 5.701 62.681 o
4 6 6 61.380 97.231 17.538 10.510 o
4 6 7 24.084 25.556 3.057 291.018 o
4 6 8 3.253 3.561 2.642 454.641 o
4 6 9 2.581 5.017 2.736 424.700 o
4 6 10 23.154 20.404 2.873 328.118 o
4 6 11 525.978 517.461 8.657 26.914 o
4 6 12 400.038 385.202 9.454 26.534 o
4 6 13 400.540 392.319 8.769 29.429 o
4 6 14 2586.870 2573.110 31.811 2.429 o
4 6 15 48.877 49.960 5.420 98.769 o
4 6 16 979.019 1013.180 22.124 5.595 o
4 6 17 512.120 504.617 27.564 4.089 o
4 6 18 780.410 800.809 26.964 4.105 o
4 6 19 434.417 431.645 11.299 19.825 o
4 6 20 182.767 178.626 6.913 52.332 o
4 6 21 1.289 9.480 5.142 123.117 o
4 6 22 1.932 6.309 4.228 181.594 o
4 6 23 138.763 129.650 6.131 67.496 o
4 6 24 699.868 626.076 23.364 5.408 o
4 7 0 327.318 322.545 5.859 52.667 o
4 7 1 2381.280 2364.930 26.076 3.338 o
4 7 2 66.073 58.380 3.858 164.422 o
4 7 3 599.432 594.712 11.887 16.770 o
4 7 4 3373.290 3303.860 33.390 2.039 o
4 7 5 419.995 421.625 7.122 37.446 o
4 7 6 0.586 2.009 2.559 496.936 o
4 7 7 201.967 199.687 5.011 78.403 o
4 7 8 199.023 208.626 5.811 64.897 o
4 7 9 420.300 423.590 8.692 29.183 o
4 7 10 103.799 92.090 4.578 113.049 o
4 7 11 7837.000 7788.870 74.973 0.438 o
4 7 12 105.002 107.761 4.244 123.376 o
4 7 13 41.723 39.119 4.211 156.708 o
4 7 14 232.182 235.229 8.031 39.105 o
4 7 15 0.915 4.990 4.143 189.950 o
4 7 16 320.373 304.436 9.969 26.024 o
4 7 17 589.862 589.964 15.474 11.215 o
4 7 18 1.120 2.737 5.587 105.142 o
4 7 19 3.362 2.160 5.353 114.057 o
4 7 20 0.156 -1.409 4.630 153.667 o
4 7 21 59.967 63.441 4.729 120.608 o
4 7 22 41.557 49.309 6.307 76.031 o
4 7 23 0.590 1.966 3.358 290.156 o
4 8 0 59.726 62.287 3.209 216.573 o
4 8 1 89.440 94.285 3.605 161.171 o
4 8 2 855.397 845.049 11.807 14.805 o
4 8 3 67.998 70.597 3.479 186.088 o
4 8 4 2931.280 2914.650 34.023 2.100 o
4 8 5 21.178 16.895 2.784 353.025 o
4 8 6 63.867 70.149 3.537 184.402 o
4 8 7 227.880 240.557 6.215 56.533 o
4 8 8 542.290 554.716 9.187 24.541 o
4 8 9 212.326 213.992 5.968 61.508 o
4 8 10 168.049 174.034 5.833 68.344 o
4 8 11 2068.950 2018.450 24.529 3.862 o
4 8 12 256.195 251.122 6.713 49.372 o
4 8 13 10.255 10.616 4.212 177.438 o
4 8 14 1334.290 1349.650 22.247 5.155 o
4 8 15 84.061 97.061 6.290 70.422 o
4 8 16 0.872 3.652 5.268 118.149 o
4 8 17 355.793 372.179 11.613 19.798 o
4 8 18 37.478 35.004 5.172 110.924 o
4 8 19 72.022 74.974 5.600 88.338 o
4 8 20 0.216 -0.432 3.541 262.587 o
4 8 21 90.004 85.142 4.513 119.433 o
4 8 22 4.115 6.946 2.923 368.142 o
4 9 0 761.891 781.233 11.320 16.328 o
4 9 1 505.391 495.486 9.100 25.709 o
4 9 2 420.169 418.608 8.489 30.160 o
4 9 3 1072.120 1031.840 17.319 8.080 o
4 9 4 662.984 644.444 11.748 16.521 o
4 9 5 74.969 72.529 4.639 119.555 o
4 9 6 202.838 207.635 6.252 58.543 o
4 9 7 8.866 8.114 3.318 281.711 o
4 9 8 195.188 193.216 8.198 39.448 o
4 9 9 2607.300 2545.780 31.212 2.497 o
4 9 10 521.701 525.240 16.841 9.953 o
4 9 11 447.563 439.314 11.594 18.930 o
4 9 12 19.843 21.899 4.465 152.647 o
4 9 13 950.586 897.919 18.476 7.593 o
4 9 14 3674.760 3643.970 53.284 0.966 o
4 9 15 851.509 866.336 22.202 5.715 o
4 9 16 324.589 321.187 18.103 9.263 o
4 9 17 14.443 13.195 6.650 72.662 o
4 9 18 50.689 56.798 8.819 40.163 o
4 9 19 1.244 -2.877 4.303 177.343 o
4 9 20 13.075 19.011 3.399 258.207 o
4 9 21 103.969 94.512 5.405 87.925 o
4 10 0 158.186 156.602 5.422 77.509 o
4 10 1 98.029 98.626 4.927 101.948 o
4 10 2 137.793 142.895 6.174 66.339 o
4 10 3 63.698 63.137 4.498 129.798 o
4 10 4 7.052 10.167 3.967 201.133 o
4 10 5 41.065 44.377 4.233 154.522 o
4 10 6 3198.900 3238.040 38.356 1.697 o
4 10 7 50.550 52.167 4.256 148.109 o
4 10 8 18.455 16.399 4.370 160.547 o
4 10 9 10.851 12.016 4.431 160.468 o
4 10 10 302.092 299.563 11.325 21.367 o
4 10 11 22.206 27.284 4.510 148.028 o
4 10 12 1345.650 1303.730 26.848 3.814 o
4 10 13 718.501 721.731 15.588 10.587 o
4 10 14 5.101 10.497 4.660 147.969 o
4 10 15 29.709 29.509 9.532 35.344 o
4 10 16 25.998 24.091 6.403 76.575 o
4 10 17 14.972 18.479 7.392 58.910 o
4 10 18 68.249 63.990 4.839 114.235 o
4 10 19 164.078 166.691 7.754 44.606 o
4 10 20 40.376 27.617 5.651 94.561 o
4 11 0 52.508 51.914 4.897 116.766 o
4 11 1 1.172 1.265 3.279 303.832 o
4 11 2 1.896 3.454 3.284 300.268 o
4 11 3 481.160 459.540 9.347 25.365 o
4 11 4 141.754 148.540 7.096 52.902 o
4 11 5 91.428 83.843 4.877 106.112 o
4 11 6 944.787 939.954 15.130 10.209 o
4 11 7 30.992 35.201 4.436 147.874 o
4 11 8 14.557 16.549 4.313 166.216 o
4 11 9 1820.670 1786.320 27.817 3.341 o
4 11 10 57.607 61.370 6.552 69.086 o
4 11 11 225.301 224.657 14.622 14.153 o
4 11 12 361.064 324.868 16.402 11.005 o
4 11 13 7.299 11.139 7.432 58.928 o
4 11 14 265.482 280.679 11.753 20.433 o
4 11 15 0.661 5.814 5.937 92.976 o
4 11 16 1014.450 1030.350 28.853 3.522 o
4 11 17 162.935 164.692 15.940 12.309 o
4 11 18 57.297 56.173 8.985 38.609 o
4 11 19 49.769 49.549 7.725 51.736 o
4 12 0 88.683 88.242 4.920 104.793 o
4 12 1 1556.240 1512.030 24.971 4.139 o
4 12 2 44.222 38.336 4.564 135.929 o
4 12 3 49.634 51.726 4.130 155.953 o
4 12 4 297.160 302.220 8.250 35.129 o
4 12 5 70.595 68.491 5.234 99.609 o
4 12 6 303.510 302.360 8.343 34.418 o
4 12 7 118.590 119.612 6.706 60.167 o
4 12 8 380.809 405.673 12.462 17.385 o
4 12 9 172.202 187.200 12.046 20.606 o
4 12 10 0.515 2.898 5.853 95.903 o
4 12 11 212.472 213.646 8.930 33.729 o
4 12 12 4.024 6.555 4.851 137.731 o
4 12 13 12.565 10.887 4.615 148.009 o
4 12 14 21.481 25.316 6.307 79.207 o
4 12 15 2.434 2.384 5.251 118.706 o
4 12 16 37.208 38.881 7.737 52.384 o
4 12 17 0.861 0.301 3.828 224.023 o
4 12 18 8.067 6.588 4.361 167.914 o
4 13 0 46.435 37.288 7.355 57.215 o
4 13 1 720.052 655.451 23.626 5.280 o
4 13 2 55.433 42.446 6.872 64.152 o
4 13 3 19.681 17.723 5.285 111.878 o
4 13 4 1443.950 1474.530 28.695 3.350 o
4 13 5 0.633 -0.521 4.188 187.518 o
4 13 6 19.507 19.615 4.523 149.624 o
4 13 7 167.070 167.066 8.108 41.363 o
4 13 8 532.433 548.107 14.113 13.280 o
4 13 9 108.071 120.970 8.647 39.221 o
4 13 10 58.122 50.079 6.214 76.455 o
4 13 11 66.372 74.686 5.995 79.279 o
4 13 12 13.980 17.078 5.638 99.880 o
4 13 13 4.931 5.999 5.611 103.291 o
4 13 14 106.067 104.336 5.849 76.855 o
4 13 15 9.679 8.800 3.236 293.653 o
4 13 16 24.967 20.626 2.914 317.357 o
4 14 0 25.384 13.048 6.392 77.418 o
4 14 1 73.446 59.647 7.957 47.813 o
4 14 2 313.795 311.258 11.667 20.196 o
4 14 3 21.370 17.524 6.732 70.210 o
4 14 4 423.814 417.487 15.021 12.529 o
4 14 5 60.644 69.014 6.799 64.147 o
4 14 6 89.338 84.812 7.039 58.090 o
4 14 7 7.224 6.070 5.002 128.894 o
4 14 8 452.905 466.927 21.181 6.731 o
4 14 9 3.607 7.662 3.812 220.759 o
4 14 10 19.891 14.001 4.196 173.054 o
4 14 11 54.109 56.725 4.906 115.528 o
4 14 12 64.328 64.178 4.617 124.162 o
4 14 13 5.711 1.372 2.781 408.013 o
4 14 14 301.604 310.754 14.607 13.752 o
4 15 0 10.205 6.730 5.379 111.098 o
4 15 1 49.113 48.220 5.626 92.557 o
4 15 2 124.693 133.403 7.533 48.977 o
4 15 3 57.805 43.480 5.640 91.281 o
4 15 4 7.733 12.806 5.009 127.493 o
4 15 5 161.290 159.269 12.565 19.242 o
4 15 6 391.720 400.814 14.088 14.128 o
4 15 7 197.781 205.741 9.523 30.645 o
4 15 8 51.623 49.310 5.712 89.687 o
4 15 9 6.212 10.733 4.122 187.163 o
4 15 10 4.705 9.919 3.975 201.996 o
4 15 11 97.453 113.789 8.720 39.007 o
4 16 0 20.069 27.764 9.510 35.721 o
4 16 1 152.576 173.745 18.719 9.061 o
4 16 2 11.762 16.133 5.276 114.038 o
4 16 3 22.990 35.740 5.902 88.997 o
4 16 4 107.986 93.663 16.799 11.338 o
4 16 5 105.519 92.630 6.035 73.688 o
4 16 6 996.181 982.062 24.280 4.782 o
4 16 7 248.075 262.670 13.956 15.235 o
4 17 0 13.675 32.382 6.245 81.166 o
5 0 0 920.098 959.168 17.537 8.234 o
5 0 2 7405.530 7583.510 111.149 0.234 o
5 0 4 15405.500 15844.500 264.346 0.043 o
5 0 6 1776.950 1712.680 58.853 0.898 o
5 0 8 1036.220 1034.540 14.901 10.074 o
5 0 10 4.563 3.217 4.626 151.653 o
5 0 12 61.105 60.194 6.805 64.303 o
5 0 14 1659.380 1625.050 36.699 2.147 o
5 0 16 264.181 263.511 15.618 12.367 o
5 0 18 440.541 449.451 19.521 7.835 o
5 0 20 296.549 311.172 14.987 13.150 o
5 0 22 24.623 30.750 5.429 104.228 o
5 0 24 14.752 13.860 6.176 83.848 o
5 1 0 2937.800 2991.840 35.035 2.003 o
5 1 1 4841.340 4842.460 58.936 0.758 o
5 1 2 45.815 49.426 2.982 259.516 o
5 1 3 268.412 268.696 5.789 58.356 o
5 1 4 466.570 464.732 8.721 27.971 o
5 1 5 3539.680 3502.920 44.518 1.306 o
5 1 6 79.784 85.970 4.253 133.053 o
5 1 7 122.579 131.287 3.936 127.509 o
5 1 8 4.743 6.496 2.141 657.859 o
5 1 9 14.054 14.527 2.868 351.867 o
5 1 10 14.699 13.332 2.552 430.483 o
5 1 11 385.725 376.404 7.010 39.821 o
5 1 12 245.812 257.099 8.033 38.425 o
5 1 13 63.441 62.771 5.303 99.098 o
5 1 14 1157.730 1134.460 22.909 5.115 o
5 1 15 1.869 4.194 4.463 163.711 o
5 1 16 9.271 7.978 6.278 82.144 o
5 1 17 363.965 334.643 13.765 14.953 o
5 1 18 23.494 36.185 5.952 87.501 o
5 1 19 1.388 -3.583 5.146 124.112 o
5 1 20 47.267 58.778 8.101 47.233 o
5 1 21 11.966 14.075 4.338 166.150 o
5 1 22 131.389 132.537 5.831 73.401 o
5 1 23 34.951 26.917 3.466 225.548 o
5 1 24 271.837 275.695 14.519 14.072 o
5 2 0 942.815 933.194 12.155 13.663 o
5 2 1 465.972 479.754 8.080 30.654 o
5 2 2 1013.610 1028.450 15.321 9.758 o
5 2 3 4252.390 4201.850 52.204 0.959 o
5 2 4 326.342 315.849 7.399 39.844 o
5 2 5 53.696 56.779 3.547 193.687 o
5 2 6 330.492 334.957 6.403 47.200 o
5 2 7 57.058 57.261 3.270 214.972 o
5 2 8 517.406 522.483 8.778 26.545 o
5 2 9 1208.760 1182.600 14.347 9.935 o
5 2 10 1547.650 1546.280 17.992 6.629 o
5 2 11 335.756 336.750 6.818 43.533 o
5 2 12 878.550 894.400 13.074 12.782 o
5 2 13 314.839 311.829 9.130 29.826 o
5 2 14 104.929 101.379 6.013 73.776 o
5 2 15 238.796 247.385 9.169 31.503 o
5 2 16 1006.180 1004.660 22.446 5.445 o
5 2 17 0.062 5.195 5.824 96.744 o
5 2 18 71.862 61.280 9.645 33.430 o
5 2 19 82.362 81.719 9.904 31.444 o
5 2 20 29.227 32.795 13.785 17.120 o
5 2 21 7.270 6.628 4.492 158.888 o
5 2 22 672.412 680.437 15.003 11.422 o
5 2 23 53.312 55.890 7.803 50.478 o
5 2 24 300.427 289.530 8.401 34.282 o
5 3 0 306.441 308.347 6.284 49.936 o
5 3 1 906.232 918.552 12.318 13.633 o
5 3 2 2.061 4.189 2.516 502.989 o
5 3 3 3025.790 3040.020 42.688 1.461 o
5 3 4 445.979 451.343 9.711 24.544 o
5 3 5 646.458 644.162 11.319 17.493 o
5 3 6 2249.090 2282.420 23.836 3.854 o
5 3 7 148.232 151.278 3.904 119.259 o
5 3 8 53.236 55.020 3.043 241.939 o
5 3 9 300.628 302.620 7.860 37.557 o
5 3 10 937.418 942.559 13.183 12.334 o
5 3 11 7.383 7.390 2.831 382.864 o
5 3 12 5.588 12.705 3.216 300.211 o
5 3 13 391.616 396.538 9.321 27.115 o
5 3 14 3.796 3.133 4.226 181.577 o
5 3 15 124.385 122.186 6.971 56.053 o
5 3 16 11044.200 11472.000 198.810 0.077 o
5 3 17 789.783 839.534 23.261 5.323 o
5 3 18 16.822 23.489 6.778 69.426 o
5 3 19 2209.280 2252.990 46.433 1.352 o
5 3 20 69.136 79.443 7.540 52.508 o
5 3 21 8.824 6.144 4.529 155.813 o
5 3 22 77.456 71.481 6.234 73.209 o
5 3 23 7.561 9.480 3.664 233.981 o
5 3 24 31.359 30.531 3.336 241.679 o
5 4 0 1036.650 1010.640 17.211 8.231 o
5 4 1 144.033 135.730 7.154 52.403 o
5 4 2 483.134 477.957 17.355 9.567 o
5 4 3 138.408 138.177 6.131 67.198 o
5 4 4 222.475 222.874 5.437 68.111 o
5 4 5 20.057 22.217 2.641 381.161 o
5 4 6 3612.650 3596.230 35.757 1.794 o
5 4 7 292.465 284.898 6.256 51.446 o
5 4 8 264.495 248.840 5.442 63.700 o
5 4 9 633.723 625.926 9.850 21.158 o
5 4 10 247.129 253.725 6.476 52.173 o
5 4 11 419.989 408.883 9.399 26.319 o
5 4 12 6.496 6.701 3.256 296.140 o
5 4 13 3622.020 3600.020 44.697 1.288 o
5 4 14 744.362 751.367 13.759 12.646 o
5 4 15 76.796 84.381 7.151 57.203 o
5 4 16 454.542 479.848 14.225 13.517 o
5 4 17 68.566 82.320 6.872 61.961 o
5 4 18 950.249 959.692 24.924 4.601 o
5 4 19 2.302 2.307 5.703 100.756 o
5 4 20 157.967 175.200 10.455 26.802 o
5 4 21 122.004 132.562 8.004 44.276 o
5 4 22 626.417 630.291 13.922 13.068 o
5 4 23 3.946 10.928 3.156 314.910 o
5 4 24 15.565 10.950 3.436 254.856 o
5 5 0 9910.630 9625.050 115.826 0.203 o
5 5 1 4395.310 4211.670 49.346 1.039 o
5 5 2 317.534 309.777 6.119 50.950 o
5 5 3 2172.550 2145.920 24.002 3.894 o
5 5 4 786.251 788.397 10.469 17.777 o
5 5 5 319.588 314.836 6.199 49.969 o
5 5 6 990.617 987.627 11.420 14.336 o
5 5 7 195.772 195.770 5.473 71.031 o
5 5 8 1329.640 1323.840 16.869 7.712 o
5 5 9 78.435 78.169 3.643 167.597 o
5 5 10 574.518 574.345 9.163 24.103 o
5 5 11 331.724 332.203 7.235 40.605 o
5 5 12 311.305 320.338 7.205 41.666 o
5 5 13 3903.130 3807.580 47.296 1.153 o
5 5 14 4387.000 4254.780 58.285 0.797 o
5 5 15 0.061 6.659 4.489 162.075 o
5 5 16 125.982 140.117 8.177 42.428 o
5 5 17 27.698 35.218 5.764 92.421 o
5 5 18 12.169 6.004 4.712 143.217 o
5 5 19 60.502 48.468 5.467 95.612 o
5 5 20 13.046 17.117 5.472 105.985 o
5 5 21 314.974 322.869 11.370 21.023 o
5 5 22 39.969 40.699 4.674 131.316 o
5 5 23 89.910 79.111 4.768 110.648 o
5 6 0 129.470 129.129 4.053 121.529 o
5 6 1 55.098 62.636 3.163 224.551 o
5 6 2 1.054 1.954 2.233 646.923 o
5 6 3 259.646 261.291 5.546 62.227 o
5 6 4 83.802 84.874 3.069 202.290 o
5 6 5 1387.770 1364.130 14.674 9.024 o
5 6 6 452.919 462.751 7.768 32.585 o
5 6 7 89.807 99.270 4.301 126.215 o
5 6 8 0.601 1.617 3.075 345.801 o
5 6 9 36.730 39.782 3.468 218.643 o
5 6 10 682.445 700.247 11.235 17.246 o
5 6 11 992.873 1002.950 14.782 10.338 o
5 6 12 14.693 18.345 3.198 286.468 o
5 6 13 99.018 99.321 5.044 98.169 o
5 6 14 171.318 177.253 6.953 52.460 o
5 6 15 0.182 -1.381 4.177 188.810 o
5 6 16 6.510 9.048 5.825 95.464 o
5 6 17 700.653 712.226 24.756 4.850 o
5 6 18 1115.030 1131.690 23.211 5.036 o
5 6 19 37.098 40.678 5.101 113.214 o
5 6 20 177.698 177.382 7.077 50.747 o
5 6 21 28.174 33.394 4.149 167.915 o
5 6 22 46.802 58.116 5.926 84.033 o
5 6 23 57.559 50.943 7.258 57.646 o
5 7 0 352.862 349.822 5.902 50.292 o
5 7 1 716.530 696.849 9.063 22.065 o
5 7 2 24.175 27.653 2.767 340.003 o
5 7 3 51.472 53.550 3.155 232.372 o
5 7 4 287.280 282.126 5.568 59.356 o
5 7 5 3652.910 3713.290 39.661 1.535 o
5 7 6 3.605 6.359 2.859 386.069 o
5 7 7 813.630 798.932 12.045 14.757 o
5 7 8 1032.340 1046.640 13.878 11.064 o
5 7 9 165.006 165.337 5.263 79.479 o
5 7 10 221.306 231.123 5.913 61.067 o
5 7 11 2726.650 2722.630 29.573 2.643 o
5 7 12 3.069 0.867 3.461 270.891 o
5 7 13 33.012 36.075 4.373 150.692 o
5 7 14 865.092 874.480 15.290 10.335 o
5 7 15 69.969 80.391 5.994 78.623 o
5 7 16 2.106 2.833 4.460 164.106 o
5 7 17 240.082 230.613 9.082 32.126 o
5 7 18 9.910 9.620 6.777 70.546 o
5 7 19 190.329 197.062 8.657 36.168 o
5 7 20 0.132 5.973 7.185 63.623 o
5 7 21 49.705 41.259 6.850 64.976 o
5 8 0 7.430 10.292 2.649 428.723 o
5 8 1 937.796 934.394 13.989 11.412 o
5 8 2 1527.930 1531.060 17.894 6.712 o
5 8 3 4109.890 4028.030 45.302 1.209 o
5 8 4 1607.210 1617.230 21.186 5.219 o
5 8 5 526.641 522.656 8.749 26.519 o
5 8 6 28.012 30.765 2.986 293.046 o
5 8 7 57.628 58.483 3.521 192.759 o
5 8 8 4442.690 4423.520 42.619 1.277 o
5 8 9 184.279 189.741 5.506 71.778 o
5 8 10 636.120 628.910 10.251 20.084 o
5 8 11 2026.990 2043.240 24.927 3.789 o
5 8 12 27.585 44.776 4.237 159.681 o
5 8 13 1.239 6.060 3.915 211.899 o
5 8 14 13.539 17.465 4.480 154.963 o
5 8 15 299.761 311.158 8.655 32.602 o
5 8 16 4.094 5.162 3.679 237.180 o
5 8 17 13.422 18.478 5.369 109.693 o
5 8 18 410.998 401.424 12.518 17.097 o
5 8 19 5.271 4.297 4.835 138.625 o
5 8 20 1.470 4.458 3.123 331.185 o
5 8 21 103.575 92.141 5.664 81.859 o
5 9 0 1557.080 1563.070 18.578 6.334 o
5 9 1 920.479 907.707 13.020 12.665 o
5 9 2 15.107 13.645 2.930 337.794 o
5 9 3 1638.870 1628.030 21.440 5.102 o
5 9 4 204.742 211.788 6.083 60.521 o
5 9 5 1229.660 1239.060 17.758 7.398 o
5 9 6 3604.190 3657.950 42.661 1.383 o
5 9 7 1.054 2.611 3.302 298.791 o
5 9 8 1328.760 1316.120 16.797 7.764 o
5 9 9 1758.250 1745.440 24.731 4.040 o
5 9 10 56.279 51.522 4.457 135.623 o
5 9 11 0.473 4.165 3.248 308.384 o
5 9 12 287.103 294.900 8.829 32.041 o
5 9 13 770.374 786.011 16.633 9.384 o
5 9 14 163.488 164.187 8.552 37.974 o
5 9 15 278.298 278.971 12.974 17.147 o
5 9 16 507.842 487.552 15.052 12.123 o
5 9 17 90.859 102.530 10.374 28.564 o
5 9 18 50.905 53.012 5.264 103.322 o
5 9 19 340.802 348.684 10.230 24.492 o
5 9 20 20.817 16.881 2.643 385.273 o
5 10 0 99.669 97.242 4.963 100.660 o
5 10 1 22.406 19.897 3.218 272.552 o
5 10 2 43.580 48.750 4.322 147.490 o
5 10 3 585.894 604.878 11.918 16.757 o
5 10 4 36.913 30.791 4.377 149.989 o
5 10 5 19.374 24.289 4.098 178.271 o
5 10 6 422.098 408.227 9.053 27.706 o
5 10 7 158.345 156.182 5.804 70.405 o
5 10 8 0.474 1.537 3.658 245.094 o
5 10 9 1321.930 1293.840 26.172 3.991 o
5 10 10 661.142 687.677 21.620 6.214 o
5 10 11 100.870 98.737 10.799 26.399 o
5 10 12 91.885 88.950 6.962 58.946 o
5 10 13 3.828 -1.068 4.120 191.833 o
5 10 14 85.177 96.525 5.628 84.614 o
5 10 15 68.115 75.076 6.428 70.033 o
5 10 16 415.038 436.655 13.073 15.816 o
5 10 17 51.840 45.416 4.699 126.221 o
5 10 18 0.005 2.623 2.828 408.372 o
5 10 19 0.188 1.864 4.000 205.241 o
5 11 0 39.795 36.127 4.120 164.050 o
5 11 1 496.446 499.629 10.345 21.690 o
5 11 2 174.546 178.327 5.587 71.779 o
5 11 3 50.316 52.482 4.024 162.115 o
5 11 4 9.344 15.037 3.536 245.812 o
5 11 5 561.857 532.641 13.029 14.964 o
5 11 6 11.270 14.190 4.572 150.571 o
5 11 7 371.780 359.300 10.912 21.785 o
5 11 8 1194.410 1270.040 26.036 4.087 o
5 11 9 219.140 232.763 9.765 28.837 o
5 11 10 220.367 208.304 9.191 32.075 o
5 11 11 588.791 570.270 14.908 11.945 o
5 11 12 439.772 472.865 21.298 6.673 o
5 11 13 240.693 260.967 21.722 6.686 o
5 11 14 0.988 5.215 4.352 172.235 o
5 11 15 2.278 2.626 4.254 180.218 o
5 11 16 0.579 5.088 3.808 224.671 o
5 11 17 1.951 2.878 3.711 236.193 o
5 11 18 23.511 19.684 3.611 222.215 o
5 12 0 4.274 5.425 3.874 214.264 o
5 12 1 15.787 11.384 3.552 239.370 o
5 12 2 179.937 180.493 5.880 66.383 o
5 12 3 1621.010 1605.600 21.292 5.175 o
5 12 4 930.173 926.196 15.207 10.190 o
5 12 5 3.425 6.165 4.326 172.859 o
5 12 6 6.985 10.081 4.265 175.023 o
5 12 7 31.537 33.526 5.525 99.513 o
5 12 8 26.762 29.343 4.744 133.242 o
5 12 9 163.734 168.073 7.161 50.663 o
5 12 10 397.016 400.822 11.810 18.873 o
5 12 11 335.181 350.004 12.370 18.047 o
5 12 12 236.602 235.456 9.822 28.283 o
5 12 13 1.870 3.040 3.885 215.716 o
5 12 14 266.566 286.074 13.886 15.243 o
5 12 15 8.533 9.035 4.340 168.704 o
5 12 16 13.175 10.222 3.153 301.881 o
5 13 0 189.192 182.486 7.897 42.228 o
5 13 1 159.231 148.738 8.032 42.542 o
5 13 2 1.364 5.433 4.451 164.518 o
5 13 3 12.578 15.745 4.931 129.721 o
5 13 4 602.420 627.266 17.762 8.857 o
5 13 5 215.786 220.394 11.338 22.433 o
5 13 6 40.944 46.913 4.728 127.624 o
5 13 7 10.597 13.084 4.405 162.151 o
5 13 8 24.436 31.248 5.624 97.560 o
5 13 9 72.778 88.633 5.900 80.040 o
5 13 10 43.151 45.217 5.135 110.155 o
5 13 11 5.715 2.166 3.721 231.984 o
5 13 12 230.265 243.954 8.726 34.304 o
5 13 13 19.968 14.626 4.227 170.519 o
5 13 14 308.166 306.374 8.499 33.362 o
5 13 15 49.116 45.438 5.623 92.847 o
5 14 0 37.546 36.508 8.047 48.640 o
5 14 1 483.713 513.635 22.338 6.063 o
5 14 2 29.774 41.663 6.617 70.858 o
5 14 3 433.450 428.814 16.653 10.438 o
5 14 4 30.255 33.155 6.683 69.860 o
5 14 5 95.089 105.231 8.253 43.254 o
5 14 6 144.570 153.015 7.568 47.412 o
5 14 7 92.310 105.066 8.623 40.057 o
5 14 8 107.448 113.217 6.091 71.501 o
5 14 9 5.032 5.857 4.063 194.581 o
5 14 10 0.334 1.301 2.924 383.086 o
5 14 11 46.043 45.705 5.562 95.094 o
5 14 12 57.790 58.371 6.928 62.536 o
5 15 0 35.339 54.620 10.078 31.401 o
5 15 1 41.796 82.040 11.432 24.382 o
5 15 2 0.686 20.427 9.060 39.868 o
5 15 3 110.440 123.270 9.101 35.712 o
5 15 4 4.216 6.248 4.150 187.077 o
5 15 5 220.795 209.252 10.315 26.422 o
5 15 6 62.797 48.395 5.533 93.293 o
5 15 7 124.745 109.342 13.764 16.535 o
5 15 8 20.068 20.170 4.487 151.544 o
5 15 9 48.905 50.298 7.844 50.292 o
5 16 0 504.496 559.438 16.800 9.995 o
5 16 1 38.217 50.993 11.518 24.212 o
5 16 2 0.840 2.727 6.387 80.539 o
5 16 3 425.858 423.198 19.389 7.966 o
6 0 0 301.817 319.765 9.160 29.828 o
6 0 2 16939.600 16597.800 277.956 0.039 o
6 0 4 3.434 7.938 3.074 334.717 o
6 0 6 27.331 34.671 3.767 198.682 o
6 0 8 87.729 88.949 5.296 93.467 o
6 0 10 107.452 100.980 6.779 60.357 o
6 0 12 289.361 292.025 10.800 23.275 o
6 0 14 80.339 56.341 8.801 39.540 o
6 0 16 12.238 31.381 11.918 22.959 o
6 0 18 4.248 -2.796 6.744 72.105 o
6 0 20 107.388 111.015 17.507 10.448 o
6 0 22 59.441 55.782 6.151 77.431 o
6 1 0 2281.390 2324.850 35.322 2.139 o
6 1 1 1079.730 1089.370 14.334 10.416 o
6 1 2 21.225 23.824 2.781 346.461 o
6 1 3 695.611 695.182 10.007 19.880 o
6 1 4 496.249 501.711 7.933 30.542 o
6 1 5 1162.200 1178.160 12.276 12.100 o
6 1 6 188.249 185.269 4.243 97.789 o
6 1 7 0.468 2.055 2.118 721.868 o
6 1 8 2.866 2.537 2.207 647.113 o
6 1 9 23.521 24.634 3.344 251.473 o
6 1 10 290.241 295.481 7.294 42.082 o
6 1 11 311.046 332.534 10.535 23.791 o
6 1 12 39.774 37.922 4.201 158.371 o
6 1 13 189.426 200.850 6.943 51.151 o
6 1 14 2.503 3.731 4.292 176.646 o
6 1 15 513.707 531.055 19.379 7.797 o
6 1 16 359.601 363.291 12.444 17.680 o
6 1 17 28.713 38.309 8.534 43.710 o
6 1 18 831.012 872.739 22.867 5.445 o
6 1 19 4.179 8.570 5.317 114.717 o
6 1 20 142.841 157.536 10.664 26.158 o
6 1 21 173.985 172.268 7.111 50.660 o
6 1 22 89.643 89.551 4.966 103.021 o
6 1 23 58.925 55.069 4.200 147.660 o
6 2 0 4777.430 4782.380 73.344 0.528 o
6 2 1 243.955 242.811 5.013 71.907 o
6 2 2 577.847 576.545 7.992 28.178 o
6 2 3 23.412 21.793 2.518 402.991 o
6 2 4 0.296 3.612 2.170 683.752 o
6 2 5 4.122 8.408 2.309 570.334 o
6 2 6 257.261 251.223 5.035 69.964 o
6 2 7 814.529 815.722 11.685 15.294 o
6 2 8 1363.830 1375.490 15.641 8.389 o
6 2 9 0.682 2.889 2.419 552.633 o
6 2 10 6.768 4.614 3.085 329.397 o
6 2 11 68.154 71.072 4.443 129.943 o
6 2 12 47.728 50.917 4.427 139.966 o
6 2 13 13.137 11.530 3.774 216.083 o
6 2 14 85.874 77.294 5.614 86.047 o
6 2 15 41.852 43.388 6.116 80.721 o
6 2 16 1741.390 1804.420 34.225 2.394 o
6 2 17 76.469 78.638 6.694 64.487 o
6 2 18 290.775 319.558 16.235 11.385 o
6 2 19 1.732 5.411 5.604 104.159 o
6 2 20 0.684 2.525 5.026 129.897 o
6 2 21 1.599 7.062 3.667 240.205 o
6 2 22 60.467 55.336 5.092 107.364 o
6 2 23 127.432 105.472 6.151 69.042 o
6 3 0 177.405 177.809 4.554 92.619 o
6 3 1 98.504 98.908 3.494 162.387 o
6 3 2 218.047 222.696 5.203 72.234 o
6 3 3 6399.950 6365.360 72.559 0.498 o
6 3 4 264.866 259.129 6.503 50.899 o
6 3 5 245.750 226.237 6.724 50.299 o
6 3 6 522.273 538.564 8.690 26.687 o
6 3 7 3.288 7.488 2.490 501.059 o
6 3 8 54.663 51.829 3.208 225.050 o
6 3 9 461.497 453.444 7.950 31.614 o
6 3 10 350.843 353.572 7.078 40.794 o
6 3 11 92.461 90.616 4.120 134.565 o
6 3 12 462.789 460.916 15.359 11.885 o
6 3 13 3821.250 3925.190 50.815 1.030 o
6 3 14 7.566 9.394 5.377 111.452 o
6 3 15 1.137 3.420 5.080 126.945 o
6 3 16 5044.850 5108.740 119.587 0.216 o
6 3 17 399.854 429.573 15.416 12.032 o
6 3 18 113.627 118.758 8.655 39.040 o
6 3 19 103.967 121.808 9.137 35.618 o
6 3 20 18.093 19.706 6.368 78.367 o
6 3 21 141.929 154.167 6.647 58.540 o
6 3 22 101.608 110.564 5.944 75.036 o
6 3 23 366.952 328.578 8.772 30.551 o
6 4 0 559.119 554.058 8.387 27.156 o
6 4 1 4.917 8.410 2.344 551.027 o
6 4 2 2.174 2.645 2.484 518.311 o
6 4 3 455.990 457.173 9.043 26.883 o
6 4 4 71.586 77.808 5.410 93.430 o
6 4 5 27.213 27.763 3.753 202.287 o
6 4 6 345.831 342.031 6.474 45.822 o
6 4 7 253.709 256.487 5.710 60.681 o
6 4 8 193.616 212.133 6.393 57.142 o
6 4 9 112.647 109.760 7.389 51.668 o
6 4 10 2001.830 2040.070 29.805 2.907 o
6 4 11 816.532 827.101 15.466 10.340 o
6 4 12 1969.380 1966.280 25.381 3.736 o
6 4 13 11447.500 11636.600 154.125 0.120 o
6 4 14 318.363 302.439 14.351 14.143 o
6 4 15 336.009 355.482 12.095 18.713 o
6 4 16 1282.850 1314.300 26.691 3.875 o
6 4 17 29.449 41.607 5.689 93.991 o
6 4 18 198.525 219.655 14.660 14.190 o
6 4 19 57.883 64.448 6.514 69.652 o
6 4 20 924.034 966.350 22.537 5.481 o
6 4 21 58.536 63.325 4.848 116.104 o
6 4 22 75.760 78.517 4.647 118.349 o
6 5 0 301.115 299.192 5.985 53.404 o
6 5 1 900.220 879.822 12.472 13.531 o
6 5 2 917.237 919.197 12.724 13.037 o
6 5 3 455.294 468.464 8.773 27.904 o
6 5 4 215.933 209.061 5.168 73.674 o
6 5 5 370.018 369.890 7.754 35.610 o
6 5 6 463.813 473.506 8.986 26.878 o
6 5 7 296.907 297.674 7.593 39.588 o
6 5 8 1088.020 1104.510 19.387 6.752 o
6 5 9 362.315 350.749 8.658 31.008 o
6 5 10 462.841 444.915 9.160 26.415 o
6 5 11 66.654 63.752 4.451 131.035 o
6 5 12 464.112 474.829 11.163 19.787 o
6 5 13 86.246 91.741 8.985 37.474 o
6 5 14 2.832 7.955 4.946 132.729 o
6 5 15 867.961 857.994 17.561 8.385 o
6 5 16 423.379 424.341 12.860 16.236 o
6 5 17 70.860 55.044 5.709 86.896 o
6 5 18 1029.020 1043.910 31.176 3.060 o
6 5 19 96.476 83.929 5.960 76.497 o
6 5 20 102.717 102.762 5.795 78.436 o
6 5 21 24.043 28.065 3.698 209.639 o
6 5 22 1.944 0.274 2.534 504.695 o
6 6 0 68.263 64.240 2.963 231.732 o
6 6 1 26.655 29.364 2.415 409.430 o
6 6 2 66.417 70.779 3.177 211.063 o
6 6 3 304.993 304.396 6.273 50.199 o
6 6 4 604.050 608.847 8.982 24.107 o
6 6 5 1646.750 1640.820 18.325 6.295 o
6 6 6 429.951 445.194 7.552 34.422 o
6 6 7 124.190 116.330 4.713 102.215 o
6 6 8 3144.750 3155.390 33.267 2.107 o
6 6 9 161.553 156.909 5.597 73.806 o
6 6 10 673.586 682.469 11.958 15.953 o
6 6 11 625.396 635.500 13.839 13.182 o
6 6 12 18.181 23.140 4.189 172.148 o
6 6 13 146.680 146.874 6.449 61.286 o
6 6 14 2.612 6.642 4.091 193.276 o
6 6 15 446.856 443.228 11.501 19.156 o
6 6 16 171.332 199.798 10.330 27.046 o
6 6 17 29.557 33.936 6.823 67.180 o
6 6 18 623.347 639.317 14.930 11.712 o
6 6 19 0.015 5.349 3.496 266.491 o
6 6 20 3.070 0.442 3.391 282.260 o
6 6 21 206.169 209.435 7.108 48.474 o
6 7 0 43.886 47.389 3.179 239.677 o
6 7 1 203.338 202.285 5.556 68.728 o
6 7 2 0.031 1.349 2.632 473.261 o
6 7 3 382.915 375.748 7.197 38.670 o
6 7 4 78.135 84.493 3.947 148.933 o
6 7 5 9451.070 9545.910 86.085 0.328 o
6 7 6 41.038 43.998 3.515 209.197 o
6 7 7 44.745 38.913 3.406 218.783 o
6 7 8 428.681 428.307 8.203 31.279 o
6 7 9 270.664 272.018 6.160 53.904 o
6 7 10 0.751 0.895 3.215 316.837 o
6 7 11 120.832 115.498 5.919 73.477 o
6 7 12 226.518 215.467 6.455 54.466 o
6 7 13 0.221 4.220 4.209 184.733 o
6 7 14 24.730 18.368 4.703 137.690 o
6 7 15 179.616 186.703 7.994 41.645 o
6 7 16 56.545 59.120 5.289 101.000 o
6 7 17 23.576 25.485 4.120 174.190 o
6 7 18 38.372 44.964 4.148 160.908 o
6 7 19 3.341 6.396 3.052 341.038 o
6 7 20 2.130 1.627 3.826 222.767 o
6 7 21 5.149 12.672 4.975 129.904 o
6 8 0 2.910 3.868 2.992 357.743 o
6 8 1 192.025 188.134 6.061 62.494 o
6 8 2 1621.530 1634.070 20.424 5.474 o
6 8 3 409.529 408.588 9.750 25.107 o
6 8 4 56.123 59.050 4.799 119.125 o
6 8 5 2110.270 2088.030 24.770 3.773 o
6 8 6 1486.900 1489.110 17.365 7.065 o
6 8 7 224.859 233.798 5.682 63.893 o
6 8 8 1140.110 1165.010 14.639 9.882 o
6 8 9 222.232 219.379 6.128 58.586 o
6 8 10 0.060 -0.153 3.215 318.741 o
6 8 11 98.108 96.043 4.698 109.644 o
6 8 12 4.567 4.223 4.093 192.598 o
6 8 13 202.050 182.793 7.094 49.362 o
6 8 14 28.595 28.400 3.778 198.898 o
6 8 15 1.266 2.598 3.512 264.196 o
6 8 16 10.804 5.735 3.279 287.069 o
6 8 17 44.768 51.697 4.459 139.093 o
6 8 18 147.767 151.622 6.729 57.158 o
6 8 19 0.012 -1.314 3.243 313.251 o
6 9 0 31.066 32.961 3.700 202.892 o
6 9 1 25.656 28.910 3.688 209.205 o
6 9 2 1191.060 1208.370 17.551 7.603 o
6 9 3 1881.840 1878.190 26.113 3.639 o
6 9 4 932.584 940.223 15.756 9.659 o
6 9 5 693.327 690.938 12.777 14.417 o
6 9 6 10.425 13.226 3.808 213.865 o
6 9 7 1641.570 1643.910 22.019 4.903 o
6 9 8 1219.190 1217.470 17.640 7.499 o
6 9 9 694.413 670.588 12.768 14.474 o
6 9 10 1509.700 1476.820 21.027 5.415 o
6 9 11 196.752 188.336 6.424 57.255 o
6 9 12 31.472 32.839 4.497 144.561 o
6 9 13 15.647 20.854 3.897 198.748 o
6 9 14 36.711 44.473 4.495 140.935 o
6 9 15 5.442 14.484 4.226 177.764 o
6 9 16 11.682 12.490 3.719 222.837 o
6 9 17 81.483 80.287 5.422 91.497 o
6 9 18 4.034 7.293 3.323 287.780 o
6 9 19 152.251 134.930 7.869 44.484 o
6 10 0 1948.470 1973.640 27.345 3.350 o
6 10 1 43.937 45.988 4.411 142.859 o
6 10 2 57.175 60.553 4.601 127.227 o
6 10 3 88.676 96.971 6.011 75.561 o
6 10 4 425.739 413.181 21.906 6.371 o
6 10 5 28.566 30.530 4.509 145.286 o
6 10 6 862.807 829.687 13.728 12.133 o
6 10 7 663.477 652.787 13.429 13.611 o
6 10 8 512.671 485.523 11.172 19.345 o
6 10 9 14.916 13.631 4.364 163.076 o
6 10 10 50.985 58.556 5.157 106.545 o
6 10 11 58.634 63.122 5.337 98.758 o
6 10 12 88.821 89.442 6.552 65.629 o
6 10 13 189.017 192.060 7.305 47.551 o
6 10 14 94.714 101.940 5.519 85.787 o
6 10 15 3.891 4.219 4.658 149.654 o
6 10 16 138.334 146.247 8.194 41.811 o
6 10 17 91.995 89.513 5.087 98.848 o
6 10 18 5.614 6.637 4.619 151.065 o
6 11 0 506.861 515.714 12.593 16.097 o
6 11 1 24.588 28.473 3.929 188.125 o
6 11 2 652.034 639.160 12.289 15.580 o
6 11 3 3073.610 3020.590 38.734 1.700 o
6 11 4 73.990 70.151 4.781 114.523 o
6 11 5 25.903 30.988 4.438 150.342 o
6 11 6 357.018 360.184 8.580 31.413 o
6 11 7 46.992 39.871 4.313 148.397 o
6 11 8 91.356 108.146 5.874 77.635 o
6 11 9 89.771 98.839 6.726 62.372 o
6 11 10 2015.300 2006.410 35.461 2.193 o
6 11 11 93.277 99.354 8.196 43.950 o
6 11 12 0.009 0.929 4.102 195.572 o
6 11 13 168.237 155.262 10.345 27.307 o
6 11 14 107.512 109.935 7.577 49.701 o
6 11 15 0.014 5.613 3.417 278.714 o
6 11 16 59.061 60.609 5.384 97.424 o
6 11 17 25.945 20.683 4.703 136.943 o
6 12 0 1.309 3.353 5.940 92.970 o
6 12 1 18.947 22.705 5.517 102.798 o
6 12 2 637.367 629.168 13.630 13.457 o
6 12 3 68.087 69.129 4.748 117.220 o
6 12 4 309.559 303.588 8.331 34.346 o
6 12 5 90.897 91.759 6.455 67.072 o
6 12 6 272.223 255.015 8.918 32.210 o
6 12 7 51.540 45.594 5.664 91.304 o
6 12 8 17.598 25.426 4.233 168.668 o
6 12 9 70.266 63.720 4.775 116.297 o
6 12 10 3.757 7.992 4.179 184.302 o
6 12 11 78.628 78.486 5.253 96.913 o
6 12 12 100.354 97.882 5.177 94.262 o
6 12 13 23.047 16.771 3.598 225.257 o
6 13 0 7.645 16.012 5.776 96.352 o
6 13 1 116.929 98.110 7.857 46.526 o
6 13 2 370.702 367.373 12.586 17.273 o
6 13 3 28.336 37.287 8.669 42.430 o
6 13 4 51.371 45.317 6.794 65.704 o
6 13 5 0.095 2.657 4.373 171.666 o
6 13 6 49.024 62.589 7.026 61.368 o
6 13 7 53.167 51.480 5.554 93.864 o
6 13 8 255.207 223.599 11.157 22.685 o
6 13 9 1.401 0.636 4.043 200.471 o
6 13 10 224.690 220.516 9.671 29.314 o
6 13 11 0.511 3.001 3.909 214.181 o
6 13 12 62.050 58.286 9.309 35.976 o
6 13 13 53.037 46.850 6.007 81.955 o
6 14 0 45.016 42.488 7.817 50.956 o
6 14 1 137.074 157.835 10.502 26.958 o
6 14 2 101.313 118.688 19.140 8.784 o
6 14 3 38.852 44.134 11.379 24.821 o
6 14 4 120.792 154.020 14.735 14.453 o
6 14 5 33.189 12.721 17.644 10.514 o
6 14 6 56.822 49.225 6.857 64.082 o
6 14 7 48.910 55.950 5.835 86.263 o
6 14 8 102.672 107.569 6.849 59.408 o
6 14 9 0.439 8.309 3.839 219.995 o
6 14 10 3.975 2.528 5.446 110.073 o
6 15 0 358.748 393.479 14.262 13.972 o
6 15 1 164.960 154.497 13.195 17.571 o
6 15 2 2.709 3.421 7.338 60.942 o
6 15 3 0.512 1.646 7.797 54.142 o
6 15 4 12.665 15.620 7.551 56.711 o
6 15 5 138.430 139.136 11.469 23.041 o
6 15 6 28.142 29.944 7.178 61.208 o
6 15 7 47.405 51.320 7.122 60.281 o
7 0 0 2013.870 1974.770 27.803 3.243 o
7 0 2 1497.120 1486.770 20.650 5.565 o
7 0 4 11.174 9.996 3.532 247.094 o
7 0 6 113.714 106.849 5.366 86.819 o
7 0 8 413.158 422.510 11.252 20.160 o
7 0 10 690.720 672.154 19.373 7.493 o
7 0 12 216.896 221.778 8.737 34.766 o
7 0 14 11.153 10.246 9.615 35.312 o
7 0 16 81.193 60.533 12.605 19.979 o
7 0 18 463.670 486.021 26.053 4.570 o
7 0 20 49.352 52.410 8.522 42.967 o
7 0 22 608.007 631.270 24.172 5.138 o
7 1 0 42.327 45.930 2.487 339.564 o
7 1 1 51.733 55.153 3.043 243.328 o
7 1 2 1188.060 1168.890 13.127 11.141 o
7 1 3 17.769 22.681 2.454 434.603 o
7 1 4 85.618 91.190 3.380 177.402 o
7 1 5 333.336 333.106 7.265 40.324 o
7 1 6 0.833 4.518 2.365 572.287 o
7 1 7 57.944 59.697 4.958 112.361 o
7 1 8 32.378 35.891 3.331 238.805 o
7 1 9 37.092 43.321 4.681 131.439 o
7 1 10 539.974 562.322 9.651 23.026 o
7 1 11 538.921 556.950 13.796 13.727 o
7 1 12 426.004 441.333 10.241 23.014 o
7 1 13 31.519 34.584 5.737 92.740 o
7 1 14 341.196 329.943 11.457 20.521 o
7 1 15 72.331 74.872 7.738 50.059 o
7 1 16 4.932 2.716 5.727 99.446 o
7 1 17 126.691 132.827 7.638 47.781 o
7 1 18 424.742 432.354 12.269 17.485 o
7 1 19 20.996 21.129 4.411 155.845 o
7 1 20 35.849 36.574 5.007 117.772 o
7 1 21 12.259 10.535 4.017 192.990 o
7 1 22 36.770 34.134 3.493 218.284 o
7 2 0 185.010 183.023 4.504 92.248 o
7 2 1 139.195 141.991 4.417 105.889 o
7 2 2 1081.880 1088.170 11.988 12.935 o
7 2 3 973.094 954.928 12.024 13.657 o
7 2 4 315.947 321.971 6.429 47.872 o
7 2 5 69.376 68.896 3.258 202.805 o
7 2 6 129.309 124.034 4.020 123.448 o
7 2 7 559.288 561.608 9.673 22.752 o
7 2 8 745.731 757.277 11.230 16.670 o
7 2 9 196.939 193.477 5.721 67.009 o
7 2 10 741.468 741.662 14.234 12.058 o
7 2 11 36.511 33.169 4.102 167.438 o
7 2 12 11.072 15.909 3.997 193.907 o
7 2 13 10.264 7.614 4.353 167.296 o
7 2 14 14.825 21.318 4.769 136.682 o
7 2 15 38.073 40.428 5.955 85.364 o
7 2 16 24.974 24.822 5.538 100.862 o
7 2 17 165.315 164.342 7.865 43.585 o
7 2 18 383.149 365.245 14.101 14.207 o
7 2 19 0.864 6.615 4.856 138.425 o
7 2 20 41.236 43.249 5.057 113.790 o
7 2 21 33.558 35.817 2.952 287.101 o
7 2 22 5.692 2.171 3.410 274.832 o
7 3 0 1501.970 1545.110 18.902 6.262 o
7 3 1 767.325 760.423 11.330 16.341 o
7 3 2 9.385 11.800 2.971 341.644 o
7 3 3 13.566 18.703 3.177 291.123 o
7 3 4 1071.970 1056.420 15.438 9.490 o
7 3 5 43.426 48.294 3.421 214.723 o
7 3 6 56.748 53.629 3.548 192.692 o
7 3 7 326.113 321.866 6.648 45.554 o
7 3 8 59.650 63.937 3.829 167.966 o
7 3 9 405.797 415.014 10.406 22.815 o
7 3 10 11422.700 11681.500 131.636 0.157 o
7 3 11 714.522 710.140 13.450 13.263 o
7 3 12 1166.840 1208.870 20.527 6.050 o
7 3 13 2177.800 2267.970 33.087 2.401 o
7 3 14 169.499 178.869 7.693 44.775 o
7 3 15 66.039 61.794 6.007 79.716 o
7 3 16 527.934 541.190 19.098 7.976 o
7 3 17 36.254 40.742 6.529 72.142 o
7 3 18 128.281 129.723 7.906 45.057 o
7 3 19 23.198 27.350 5.169 114.846 o
7 3 20 636.797 648.076 12.308 15.602 o
7 3 21 19.710 16.193 3.100 296.879 o
7 4 0 764.866 756.844 10.818 17.344 o
7 4 1 435.533 435.100 8.143 31.370 o
7 4 2 522.098 533.548 9.789 22.948 o
7 4 3 640.585 647.126 11.854 16.439 o
7 4 4 1288.930 1279.390 19.164 6.534 o
7 4 5 22.844 25.605 6.151 82.900 o
7 4 6 631.763 635.509 11.027 18.256 o
7 4 7 8182.470 8114.350 81.959 0.376 o
7 4 8 807.046 791.911 14.015 12.032 o
7 4 9 1.464 -1.715 3.409 281.731 o
7 4 10 86.114 103.049 7.177 55.841 o
7 4 11 66.951 67.260 6.188 75.344 o
7 4 12 89.608 91.334 6.273 70.533 o
7 4 13 10.937 11.626 4.593 149.877 o
7 4 14 806.664 788.419 18.641 7.758 o
7 4 15 578.217 556.662 13.111 14.691 o
7 4 16 420.253 422.929 14.064 14.015 o
7 4 17 4.682 0.185 5.167 122.289 o
7 4 18 100.806 100.318 7.649 49.362 o
7 4 19 0.051 -0.089 4.297 178.409 o
7 4 20 29.238 35.975 4.617 138.126 o
7 4 21 10.787 10.511 3.179 300.543 o
7 5 0 1561.640 1557.870 19.520 5.923 o
7 5 1 204.994 194.327 7.542 44.640 o
7 5 2 733.982 709.941 19.571 7.291 o
7 5 3 53.426 60.285 5.651 90.396 o
7 5 4 54.102 57.011 3.790 175.006 o
7 5 5 412.874 422.912 7.866 33.373 o
7 5 6 195.196 196.127 8.118 40.029 o
7 5 7 4277.110 4341.450 52.822 0.937 o
7 5 8 4489.200 4493.500 54.339 0.883 o
7 5 9 0.132 -3.075 3.814 226.456 o
7 5 10 265.969 253.029 8.512 34.763 o
7 5 11 128.636 130.209 7.876 45.325 o
7 5 12 34.711 30.133 7.798 51.904 o
7 5 13 50.260 51.211 6.711 67.073 o
7 5 14 11.026 12.624 4.724 141.806 o
7 5 15 158.619 168.067 6.372 60.946 o
7 5 16 20.893 30.711 4.466 150.580 o
7 5 17 110.769 122.857 7.013 56.200 o
7 5 18 76.154 77.724 6.359 70.579 o
7 5 19 153.617 148.948 7.565 47.171 o
7 5 20 127.816 126.843 6.783 58.291 o
7 5 21 20.034 14.147 4.772 136.070 o
7 6 0 874.040 856.468 11.470 15.213 o
7 6 1 369.022 360.935 6.243 46.390 o
7 6 2 13.764 12.063 2.868 354.914 o
7 6 3 93.634 96.199 4.361 123.181 o
7 6 4 198.204 197.764 5.788 65.710 o
7 6 5 797.570 781.870 13.946 12.166 o
7 6 6 74.150 72.162 5.955 79.515 o
7 6 7 185.323 191.489 6.696 54.435 o
7 6 8 0.127 2.587 3.344 292.801 o
7 6 9 346.327 336.944 8.594 31.767 o
7 6 10 101.623 97.439 5.149 94.876 o
7 6 11 686.588 692.250 13.915 12.747 o
7 6 12 753.330 756.587 16.082 9.964 o
7 6 13 26.526 34.928 5.489 101.410 o
7 6 14 96.250 95.275 5.818 79.014 o
7 6 15 5.986 4.803 4.065 194.210 o
7 6 16 0.359 3.839 4.994 131.505 o
7 6 17 1.751 5.423 4.569 156.081 o
7 6 18 113.203 120.290 5.566 81.376 o
7 6 19 134.305 125.773 6.007 70.191 o
7 6 20 43.428 40.860 5.973 84.250 o
7 7 0 49.798 48.976 3.389 212.713 o
7 7 1 311.591 316.455 6.509 47.455 o
7 7 2 615.814 606.706 9.920 21.236 o
7 7 3 182.723 187.632 5.687 68.964 o
7 7 4 9.704 10.966 3.348 274.100 o
7 7 5 2686.490 2623.440 32.062 2.373 o
7 7 6 49.460 48.413 3.726 184.522 o
7 7 7 59.320 59.589 4.843 116.542 o
7 7 8 495.177 518.090 10.693 20.626 o
7 7 9 113.330 124.653 5.527 81.985 o
7 7 10 341.434 330.424 8.461 32.644 o
7 7 11 343.118 361.659 9.355 27.933 o
7 7 12 207.218 209.335 9.026 33.292 o
7 7 13 412.061 409.313 11.014 20.900 o
7 7 14 21.973 27.994 4.475 150.120 o
7 7 15 116.914 119.143 8.717 38.463 o
7 7 16 82.942 92.850 4.588 117.300 o
7 7 17 8.718 11.539 3.267 287.899 o
7 7 18 9.565 8.855 2.714 406.100 o
7 7 19 8.113 18.393 5.688 99.042 o
7 8 0 65.365 65.936 4.062 150.974 o
7 8 1 183.921 176.058 6.382 58.947 o
7 8 2 2238.290 2248.220 28.364 3.029 o
7 8 3 144.940 150.895 5.378 80.150 o
7 8 4 458.798 477.195 11.177 19.784 o
7 8 5 1491.050 1508.500 26.384 3.822 o
7 8 6 328.721 334.128 7.978 35.692 o
7 8 7 1.390 0.780 3.375 286.855 o
7 8 8 35.268 32.175 3.721 198.444 o
7 8 9 57.309 56.464 4.391 137.854 o
7 8 10 54.253 61.486 4.261 144.832 o
7 8 11 2.565 -0.528 3.453 273.228 o
7 8 12 382.320 400.276 10.673 22.254 o
7 8 13 0.244 3.471 3.888 216.531 o
7 8 14 39.483 38.782 3.765 189.975 o
7 8 15 110.680 113.299 5.099 93.688 o
7 8 16 0.252 2.156 2.992 365.127 o
7 8 17 3.404 6.022 3.054 340.770 o
7 8 18 24.382 21.977 3.787 202.966 o
7 9 0 2668.550 2643.020 39.370 1.726 o
7 9 1 320.559 334.134 8.680 31.833 o
7 9 2 29.484 29.861 6.604 71.633 o
7 9 3 698.573 695.077 16.352 9.889 o
7 9 4 560.702 538.683 12.505 15.923 o
7 9 5 34.850 34.917 4.806 127.174 o
7 9 6 6.194 4.733 3.570 249.598 o
7 9 7 468.397 493.384 14.329 13.280 o
7 9 8 516.988 502.737 15.118 11.986 o
7 9 9 130.504 132.609 5.273 85.258 o
7 9 10 370.103 376.840 8.555 31.139 o
7 9 11 30.251 34.329 4.090 170.940 o
7 9 12 212.079 213.652 6.655 52.964 o
7 9 13 376.545 384.079 9.505 26.654 o
7 9 14 35.130 37.100 3.811 189.247 o
7 9 15 0.884 2.905 2.851 399.430 o
7 9 16 20.645 18.621 3.346 257.390 o
7 9 17 506.733 464.493 20.021 7.401 o
7 10 0 428.581 431.872 9.895 24.213 o
7 10 1 152.116 153.907 7.430 48.541 o
7 10 2 324.544 330.240 8.570 32.390 o
7 10 3 1026.290 1025.170 16.536 8.734 o
7 10 4 749.727 778.875 14.681 11.434 o
7 10 5 98.059 93.401 6.630 63.542 o
7 10 6 147.688 146.801 7.938 43.800 o
7 10 7 51.526 41.348 5.694 90.729 o
7 10 8 69.879 65.404 6.041 78.348 o
7 10 9 20.133 18.245 6.507 75.049 o
7 10 10 129.153 119.947 12.870 18.718 o
7 10 11 87.868 75.514 4.824 109.432 o
7 10 12 153.343 157.393 6.850 55.125 o
7 10 13 10.705 3.712 4.426 162.642 o
7 10 14 4.067 8.830 4.757 142.760 o
7 10 15 12.300 12.947 6.836 69.045 o
7 10 16 15.279 15.059 5.415 107.883 o
7 11 0 31.647 38.342 4.835 126.205 o
7 11 1 194.546 185.663 9.783 29.480 o
7 11 2 58.603 57.827 5.147 105.546 o
7 11 3 17.109 9.306 5.484 105.489 o
7 11 4 1376.590 1338.770 32.202 2.782 o
7 11 5 216.303 222.619 7.818 41.414 o
7 11 6 173.013 175.664 7.011 51.750 o
7 11 7 124.838 137.873 5.749 75.371 o
7 11 8 225.051 215.037 6.709 51.696 o
7 11 9 105.708 114.533 5.746 78.569 o
7 11 10 44.771 48.050 4.900 118.876 o
7 11 11 0.069 2.498 4.392 170.213 o
7 11 12 2.310 5.562 4.001 202.418 o
7 11 13 73.731 76.465 6.443 69.248 o
7 11 14 79.489 77.523 5.948 78.816 o
7 11 15 0.439 -0.525 4.437 167.221 o
7 12 0 246.953 257.465 15.246 12.986 o
7 12 1 22.297 29.426 4.998 122.224 o
7 12 2 105.098 99.375 5.962 74.872 o
7 12 3 71.148 75.318 5.060 104.592 o
7 12 4 151.851 157.108 6.430 60.903 o
7 12 5 1027.140 987.876 19.435 6.863 o
7 12 6 18.558 13.374 3.761 212.680 o
7 12 7 4.867 2.168 4.578 154.904 o
7 12 8 63.271 60.229 4.875 114.329 o
7 12 9 1.720 7.655 4.259 178.725 o
7 12 10 355.842 339.759 11.181 21.183 o
7 12 11 2.395 8.824 3.766 226.545 o
7 12 12 73.181 67.008 10.629 27.748 o
7 12 13 15.549 10.779 4.762 138.468 o
7 13 0 93.555 93.538 6.842 60.492 o
7 13 1 16.298 12.556 5.415 107.926 o
7 13 2 30.482 30.072 5.976 86.359 o
7 13 3 35.410 23.028 5.223 110.589 o
7 13 4 21.974 27.512 9.727 34.139 o
7 13 5 0.359 -0.082 3.598 254.205 o
7 13 6 37.397 36.644 5.572 96.806 o
7 13 7 31.063 34.318 5.511 99.970 o
7 13 8 740.118 716.143 59.612 0.910 o
7 13 9 87.301 81.024 9.709 32.556 o
7 13 10 35.618 28.237 6.352 76.599 o
7 14 0 8.405 -0.961 7.813 53.597 o
7 14 1 59.676 53.788 9.924 31.944 o
7 14 2 52.322 60.420 10.207 30.334 o
7 14 3 23.833 29.837 8.326 46.151 o
7 14 4 34.058 31.537 8.343 45.592 o
7 14 5 38.317 23.942 7.618 54.259 o
7 14 6 127.286 110.376 10.024 29.817 o
7 14 7 194.452 186.517 12.095 20.294 o
7 14 8 194.782 180.342 10.898 24.465 o
7 15 0 58.677 41.534 7.385 56.015 o
7 15 1 0.183 -2.519 6.013 91.130 o
7 15 2 6.451 5.400 5.402 111.061 o
7 15 3 0.003 -7.278 5.208 121.500 o
8 0 0 457.817 437.109 12.550 16.663 o
8 0 2 0.008 3.337 3.546 260.172 o
8 0 4 31.878 26.679 3.990 179.608 o
8 0 6 401.638 403.538 10.965 21.160 o
8 0 8 12.463 15.877 4.649 145.122 o
8 0 10 173.296 177.322 10.244 27.571 o
8 0 12 1618.780 1670.980 36.988 2.120 o
8 0 14 122.773 126.166 8.402 40.780 o
8 0 16 0.484 -2.047 6.184 86.127 o
8 0 18 1742.360 1794.710 43.853 1.548 o
8 0 20 60.522 50.564 4.490 132.895 o
8 1 0 58.627 56.282 3.312 210.450 o
8 1 1 0.120 2.503 2.473 532.466 o
8 1 2 940.384 958.795 12.482 13.178 o
8 1 3 83.624 84.363 3.409 178.392 o
8 1 4 0.001 -0.726 2.329 607.375 o
8 1 5 82.067 85.474 3.521 171.745 o
8 1 6 161.483 163.484 4.831 89.450 o
8 1 7 109.085 112.530 5.716 78.967 o
8 1 8 31.670 38.254 3.823 189.979 o
8 1 9 371.293 401.002 13.992 14.375 o
8 1 10 119.438 116.591 5.741 77.139 o
8 1 11 36.406 35.741 4.722 130.677 o
8 1 12 1102.620 1120.530 18.469 7.239 o
8 1 13 67.142 76.763 5.266 98.489 o
8 1 14 9.857 14.434 4.464 158.154 o
8 1 15 306.228 296.129 10.503 24.155 o
8 1 16 176.960 164.721 8.802 35.856 o
8 1 17 66.403 71.188 6.294 73.005 o
8 1 18 116.753 115.651 10.658 26.756 o
8 1 19 51.858 50.563 5.928 83.847 o
8 1 20 8.251 12.139 3.175 303.830 o
8 2 0 152.647 143.124 4.908 90.281 o
8 2 1 66.110 66.743 3.520 185.330 o
8 2 2 415.953 415.692 7.774 33.883 o
8 2 3 12.157 13.906 2.954 338.063 o
8 2 4 13.286 10.954 2.941 341.443 o
8 2 5 3.535 6.640 2.995 353.026 o
8 2 6 19.610 25.519 3.290 262.421 o
8 2 7 60.436 70.049 3.806 167.676 o
8 2 8 67.821 65.189 4.031 151.919 o
8 2 9 28.231 27.176 3.674 209.343 o
8 2 10 697.038 700.754 13.331 13.525 o
8 2 11 65.665 72.832 5.774 84.781 o
8 2 12 256.558 262.639 9.134 31.238 o
8 2 13 5.793 11.985 4.268 174.904 o
8 2 14 37.925 30.843 5.368 104.009 o
8 2 15 20.743 20.494 5.417 106.306 o
8 2 16 49.549 52.018 5.461 97.203 o
8 2 17 48.123 44.653 4.831 121.445 o
8 2 18 159.259 192.827 10.430 26.789 o
8 2 19 4.793 5.953 3.283 294.397 o
8 2 20 3.824 6.220 2.691 433.100 o
8 3 0 983.247 986.967 15.041 10.138 o
8 3 1 9.962 9.451 3.286 284.518 o
8 3 2 445.350 454.398 8.762 28.217 o
8 3 3 54.202 61.531 4.298 142.855 o
8 3 4 363.132 379.535 8.359 32.260 o
8 3 5 323.546 327.217 7.483 39.163 o
8 3 6 33.628 40.203 3.994 174.934 o
8 3 7 2960.220 2985.730 36.041 1.917 o
8 3 8 241.265 235.348 7.989 39.166 o
8 3 9 5.697 11.945 4.216 179.136 o
8 3 10 7567.560 7642.850 107.736 0.246 o
8 3 11 413.440 428.154 11.774 18.756 o
8 3 12 10.699 12.192 4.412 161.801 o
8 3 13 5.395 16.264 4.506 156.746 o
8 3 14 97.894 94.315 5.701 81.514 o
8 3 15 12.698 15.227 4.372 163.115 o
8 3 16 251.123 259.064 10.522 24.902 o
8 3 17 609.595 595.235 13.552 13.755 o
8 3 18 26.285 23.534 4.166 169.862 o
8 3 19 13.252 16.854 3.553 239.115 o
8 3 20 165.528 177.841 6.329 60.783 o
8 4 0 2268.780 2241.000 28.141 3.055 o
8 4 1 574.812 573.335 10.668 19.785 o
8 4 2 228.546 225.141 6.529 53.260 o
8 4 3 45.303 47.430 5.733 90.063 o
8 4 4 655.043 645.075 11.742 16.578 o
8 4 5 572.023 541.527 10.821 19.550 o
8 4 6 383.944 384.960 7.796 34.849 o
8 4 7 9947.810 10045.400 114.592 0.206 o
8 4 8 34.508 38.639 6.104 82.081 o
8 4 9 254.017 265.866 10.618 24.459 o
8 4 10 515.216 516.372 14.668 12.583 o
8 4 11 6.275 8.759 4.441 162.383 o
8 4 12 286.386 277.814 12.016 19.532 o
8 4 13 124.506 109.082 6.046 71.037 o
8 4 14 537.760 538.092 11.212 18.862 o
8 4 15 40.267 40.614 4.109 163.601 o
8 4 16 44.977 39.941 4.516 137.945 o
8 4 17 156.709 133.671 8.588 38.263 o
8 4 18 0.060 3.525 4.003 204.404 o
8 4 19 73.826 77.464 4.938 108.044 o
8 4 20 42.848 40.685 5.192 108.554 o
8 5 0 67.415 73.073 4.503 127.177 o
8 5 1 153.521 153.943 5.409 78.404 o
8 5 2 505.477 504.632 9.544 24.094 o
8 5 3 19.477 18.515 3.602 227.086 o
8 5 4 156.922 161.785 6.805 55.378 o
8 5 5 149.428 144.687 6.482 60.707 o
8 5 6 1093.800 1077.800 29.504 3.356 o
8 5 7 514.457 525.355 11.988 17.281 o
8 5 8 313.162 302.897 9.928 26.297 o
8 5 9 820.935 829.550 17.421 8.595 o
8 5 10 653.508 696.665 15.646 10.718 o
8 5 11 129.986 121.145 7.569 48.623 o
8 5 12 910.339 910.132 17.811 8.093 o
8 5 13 173.781 145.921 9.867 29.668 o
8 5 14 3.316 6.582 4.157 186.894 o
8 5 15 0.869 4.546 3.913 212.922 o
8 5 16 6.367 3.164 3.688 235.011 o
8 5 17 0.066 1.644 3.675 243.164 o
8 5 18 9.625 14.518 3.989 196.015 o
8 5 19 0.101 1.801 2.752 431.940 o
8 6 0 126.664 125.040 4.901 95.701 o
8 6 1 85.249 86.328 4.367 126.420 o
8 6 2 4804.980 4837.790 59.745 0.743 o
8 6 3 607.629 612.368 10.898 18.812 o
8 6 4 1139.920 1148.080 16.107 8.720 o
8 6 5 495.526 463.679 10.327 21.927 o
8 6 6 8.609 8.724 4.045 193.232 o
8 6 7 8.665 8.801 4.046 193.075 o
8 6 8 3.409 1.040 5.323 115.466 o
8 6 9 655.099 670.111 23.063 5.551 o
8 6 10 190.442 175.055 8.495 37.582 o
8 6 11 63.120 59.252 6.472 70.254 o
8 6 12 1970.440 2010.010 54.487 1.027 o
8 6 13 71.614 68.422 6.481 69.023 o
8 6 14 16.498 14.239 4.199 174.413 o
8 6 15 162.669 175.677 7.085 51.396 o
8 6 16 31.570 37.313 5.282 107.690 o
8 6 17 114.360 107.447 7.886 46.151 o
8 6 18 101.951 79.026 8.558 40.706 o
8 7 0 5.438 9.624 3.236 299.129 o
8 7 1 46.346 51.390 5.635 92.468 o
8 7 2 0.379 -0.785 3.326 297.355 o
8 7 3 0.185 1.836 3.546 260.877 o
8 7 4 139.737 140.974 6.238 65.228 o
8 7 5 33.439 38.460 5.980 85.392 o
8 7 6 161.992 160.608 11.060 24.270 o
8 7 7 54.011 62.450 5.383 98.105 o
8 7 8 11.454 8.847 4.710 143.059 o
8 7 9 207.816 209.416 7.989 40.496 o
8 7 10 169.987 188.958 11.648 21.911 o
8 7 11 66.750 63.437 5.093 105.378 o
8 7 12 25.979 34.794 5.200 112.228 o
8 7 13 47.567 46.818 5.814 87.567 o
8 7 14 78.362 80.322 5.587 87.502 o
8 7 15 26.714 28.435 3.530 224.835 o
8 7 16 127.156 139.437 6.539 61.470 o
8 7 17 5.953 8.086 3.105 323.912 o
8 8 0 537.376 547.511 15.803 11.020 o
8 8 1 616.922 654.323 15.435 11.104 o
8 8 2 1540.710 1511.850 22.310 4.927 o
8 8 3 41.616 41.061 5.014 115.664 o
8 8 4 222.937 222.507 11.550 21.645 o
8 8 5 17.546 25.786 6.005 87.447 o
8 8 6 116.452 116.622 6.366 65.743 o
8 8 7 219.360 211.498 7.876 41.020 o
8 8 8 50.816 53.965 5.030 111.682 o
8 8 9 0.488 3.232 4.043 200.225 o
8 8 10 197.306 209.069 7.339 46.551 o
8 8 11 0.887 0.903 4.371 171.817 o
8 8 12 270.392 264.052 9.053 31.418 o
8 8 13 1.302 5.758 3.986 204.522 o
8 8 14 9.368 7.221 3.437 263.457 o
8 8 15 180.209 177.390 6.118 62.859 o
8 8 16 5.176 1.808 2.902 376.723 o
8 9 0 0.639 2.214 4.239 182.471 o
8 9 1 1029.650 1008.640 19.645 6.734 o
8 9 2 1815.280 1857.520 30.700 2.845 o
8 9 3 358.827 372.941 11.750 19.401 o
8 9 4 1115.510 1149.640 23.532 4.917 o
8 9 5 289.963 293.835 10.337 24.985 o
8 9 6 0.236 2.802 4.783 143.475 o
8 9 7 6.996 7.298 4.556 154.544 o
8 9 8 60.633 71.439 5.627 89.361 o
8 9 9 29.965 29.997 4.492 145.865 o
8 9 10 5.387 20.256 4.698 143.892 o
8 9 11 64.861 56.022 7.215 57.733 o
8 9 12 38.561 56.743 5.702 91.242 o
8 9 13 181.273 204.107 8.298 38.907 o
8 9 14 2.917 1.631 3.665 241.696 o
8 9 15 533.971 496.945 16.229 10.606 o
8 10 0 769.298 769.493 24.426 4.915 o
8 10 1 1182.070 1182.960 23.905 4.742 o
8 10 2 147.802 165.406 7.752 45.222 o
8 10 3 0.385 0.642 4.479 163.968 o
8 10 4 1.547 8.786 4.508 159.654 o
8 10 5 44.803 39.095 4.526 137.561 o
8 10 6 131.056 132.882 5.878 72.528 o
8 10 7 598.237 599.668 16.801 9.762 o
8 10 8 44.380 54.996 5.845 86.622 o
8 10 9 3.728 9.230 4.458 162.168 o
8 10 10 187.965 195.121 10.578 25.772 o
8 10 11 142.776 143.670 6.162 66.132 o
8 10 12 172.689 173.614 6.283 61.109 o
8 10 13 247.725 241.205 8.778 33.652 o
8 10 14 23.471 31.174 4.093 174.827 o
8 11 0 89.831 83.230 5.771 81.435 o
8 11 1 54.425 55.194 5.250 102.989 o
8 11 2 0.068 8.599 4.081 195.123 o
8 11 3 23.274 26.774 4.281 162.371 o
8 11 4 925.642 953.606 17.600 8.184 o
8 11 5 183.856 185.989 6.854 52.780 o
8 11 6 60.419 68.457 5.282 99.783 o
8 11 7 78.948 80.273 6.425 69.004 o
8 11 8 21.819 23.236 3.079 292.296 o
8 11 9 75.561 67.818 5.888 81.142 o
8 11 10 26.139 19.223 4.579 144.007 o
8 11 11 49.232 46.619 18.567 9.452 o
8 12 0 12.198 8.897 5.965 90.370 o
8 12 1 28.528 36.884 5.369 105.102 o
8 12 2 1.514 3.503 4.603 154.260 o
8 12 3 77.525 70.113 4.467 126.398 o
8 12 4 404.076 388.745 9.183 27.570 o
8 12 5 0.018 -1.119 2.936 382.219 o
8 12 6 60.642 59.065 4.235 144.456 o
8 12 7 35.145 25.256 5.199 111.327 o
8 12 8 41.967 44.044 5.350 102.763 o
8 12 9 154.565 138.551 10.041 29.108 o
8 12 10 3.396 -0.519 4.670 149.890 o
8 13 0 7.938 11.801 4.871 134.703 o
8 13 1 47.565 54.176 19.971 8.179 o
8 13 2 708.161 686.180 19.224 7.562 o
8 13 3 0.093 2.458 3.478 270.792 o
8 13 4 12.742 16.886 7.789 53.322 o
8 13 5 5.070 9.820 6.213 84.216 o
8 13 6 396.851 384.621 17.866 9.315 o
8 13 7 91.456 77.003 7.779 48.755 o
8 14 0 14.910 13.024 6.017 88.234 o
8 14 1 27.234 17.522 6.295 79.291 o
8 14 2 69.759 67.091 7.621 51.753 o
8 14 3 3.851 -0.540 4.779 142.998 o
9 0 0 1950.860 1927.630 35.576 2.198 o
9 0 2 573.494 555.642 13.872 13.479 o
9 0 4 453.952 446.408 10.889 20.742 o
9 0 6 3047.520 3043.760 46.263 1.279 o
9 0 8 435.129 463.315 15.845 11.336 o
9 0 10 13.209 19.478 5.193 116.900 o
9 0 12 71.441 67.124 7.130 58.298 o
9 0 14 224.273 215.816 9.563 29.914 o
9 0 16 394.981 391.728 14.790 13.002 o
9 0 18 0.197 3.325 3.978 206.998 o
9 1 0 111.416 108.119 4.773 103.469 o
9 1 1 31.847 31.977 3.503 222.073 o
9 1 2 104.909 104.458 4.197 125.719 o
9 1 3 65.675 73.081 4.070 149.088 o
9 1 4 216.603 229.007 5.961 60.816 o
9 1 5 382.519 380.374 7.707 35.456 o
9 1 6 453.175 440.951 9.422 25.574 o
9 1 7 23.445 19.950 3.917 192.305 o
9 1 8 104.238 98.159 5.323 89.731 o
9 1 9 155.850 161.399 7.738 45.142 o
9 1 10 88.100 94.145 5.690 82.911 o
9 1 11 159.158 168.357 6.278 62.267 o
9 1 12 572.650 595.509 12.436 15.841 o
9 1 13 4.545 5.994 3.886 212.575 o
9 1 14 57.145 67.358 5.295 100.000 o
9 1 15 0.217 3.508 4.226 183.459 o
9 1 16 11.859 7.998 3.736 222.606 o
9 1 17 0.010 -1.328 3.435 279.248 o
9 1 18 0.096 1.834 2.949 376.541 o
9 1 19 187.664 183.597 10.723 25.233 o
9 2 0 375.771 385.350 9.467 26.816 o
9 2 1 186.534 182.853 6.152 61.752 o
9 2 2 498.895 484.579 9.961 22.917 o
9 2 3 393.953 387.247 9.595 26.038 o
9 2 4 1974.480 1964.110 25.691 3.668 o
9 2 5 381.447 375.368 8.279 32.351 o
9 2 6 278.027 279.312 9.253 30.098 o
9 2 7 4.669 3.412 3.175 316.202 o
9 2 8 47.695 52.449 4.464 137.764 o
9 2 9 164.302 171.479 6.501 58.679 o
9 2 10 0.003 3.835 4.040 200.663 o
9 2 11 192.870 195.927 7.049 49.961 o
9 2 12 524.569 507.310 11.160 19.204 o
9 2 13 0.005 4.383 3.419 279.135 o
9 2 14 3.078 5.488 3.712 233.893 o
9 2 15 10.650 11.833 4.092 186.950 o
9 2 16 5.589 4.449 3.433 270.000 o
9 2 17 0.077 2.740 3.490 268.891 o
9 2 18 58.949 63.401 9.643 33.662 o
9 3 0 30.509 34.396 3.875 187.477 o
9 3 1 353.960 350.322 8.688 31.015 o
9 3 2 1295.890 1268.310 18.591 6.825 o
9 3 3 276.782 281.410 8.495 34.321 o
9 3 4 13696.900 13708.900 135.416 0.141 o
9 3 5 434.454 431.759 10.093 23.468 o
9 3 6 965.100 990.397 21.713 5.792 o
9 3 7 2027.830 2071.860 28.640 3.079 o
9 3 8 146.038 147.317 8.334 40.379 o
9 3 9 2.845 2.464 4.576 155.791 o
9 3 10 222.767 224.740 9.579 29.784 o
9 3 11 260.276 275.112 20.880 7.185 o
9 3 12 4.739 11.939 3.950 203.744 o
9 3 13 64.565 63.291 6.137 76.871 o
9 3 14 135.134 131.387 8.329 40.962 o
9 3 15 0.037 4.247 5.090 126.635 o
9 3 16 294.101 293.651 17.660 9.774 o
9 3 17 32.987 32.332 7.471 56.366 o
9 3 18 22.404 20.236 5.706 96.067 o
9 4 0 0.003 0.898 4.051 200.499 o
9 4 1 5018.320 4984.140 65.169 0.638 o
9 4 2 357.703 357.571 10.492 23.318 o
9 4 3 0.222 -0.154 4.718 147.975 o
9 4 4 530.842 542.285 12.347 16.385 o
9 4 5 22.288 21.130 4.454 152.589 o
9 4 6 92.133 98.989 6.026 74.816 o
9 4 7 44.881 46.667 6.044 81.966 o
9 4 8 537.076 546.669 15.040 11.964 o
9 4 9 605.301 610.083 15.889 10.678 o
9 4 10 627.371 658.793 18.749 8.019 o
9 4 11 90.586 86.651 7.549 51.256 o
9 4 12 2.535 6.256 7.514 58.053 o
9 4 13 32.647 30.118 7.456 56.665 o
9 4 14 33.686 32.625 4.619 137.172 o
9 4 15 3.111 1.124 3.954 208.157 o
9 4 16 3.760 5.494 6.511 77.099 o
9 4 17 199.088 189.407 8.861 34.702 o
9 4 18 62.380 59.590 4.680 122.526 o
9 5 0 566.456 575.445 11.872 17.057 o
9 5 1 6121.010 5967.950 70.728 0.527 o
9 5 2 2580.160 2565.120 31.710 2.443 o
9 5 3 61.579 63.005 4.550 128.002 o
9 5 4 554.718 545.981 19.504 7.649 o
9 5 5 180.261 196.921 8.243 39.460 o
9 5 6 12.819 16.595 5.296 112.949 o
9 5 7 296.011 287.798 12.262 18.768 o
9 5 8 3.781 7.730 4.410 165.962 o
9 5 9 222.837 228.923 8.440 36.510 o
9 5 10 0.666 0.370 4.200 186.316 o
9 5 11 198.022 188.391 8.220 39.267 o
9 5 12 39.354 44.708 6.010 83.550 o
9 5 13 76.516 79.989 5.878 80.601 o
9 5 14 89.945 94.447 7.640 50.047 o
9 5 15 4.193 8.474 3.763 225.512 o
9 5 16 22.816 20.786 7.367 58.791 o
9 5 17 0.591 3.138 5.284 117.560 o
9 6 0 38.926 42.712 3.723 192.647 o
9 6 1 5.382 3.283 3.474 264.872 o
9 6 2 2.799 4.020 3.901 212.923 o
9 6 3 596.533 594.704 11.718 17.135 o
9 6 4 19.381 32.224 5.620 98.393 o
9 6 5 452.998 457.310 13.500 14.787 o
9 6 6 1756.440 1808.120 30.186 2.947 o
9 6 7 104.086 104.934 6.395 66.629 o
9 6 8 151.409 152.032 7.184 51.328 o
9 6 9 23.176 29.905 4.596 142.241 o
9 6 10 0.307 1.852 4.282 179.104 o
9 6 11 2.535 7.236 4.316 173.874 o
9 6 12 7.625 10.381 4.672 146.414 o
9 6 13 0.477 6.657 3.956 207.897 o
9 6 14 5.111 8.216 3.468 263.251 o
9 6 15 90.319 102.297 4.806 106.923 o
9 6 16 149.107 142.998 20.034 7.969 o
9 7 0 66.260 61.489 4.959 110.411 o
9 7 1 3.289 5.734 3.830 219.714 o
9 7 2 921.383 898.699 23.668 5.066 o
9 7 3 158.504 141.571 10.126 28.596 o
9 7 4 3.374 12.213 4.372 167.993 o
9 7 5 179.030 187.586 8.613 36.859 o
9 7 6 148.182 148.799 6.981 53.973 o
9 7 7 123.670 119.756 6.297 66.241 o
9 7 8 76.464 80.860 6.692 64.439 o
9 7 9 201.641 217.920 8.399 37.457 o
9 7 10 78.702 86.003 5.829 81.159 o
9 7 11 4.423 0.934 4.694 147.838 o
9 7 12 3.244 2.954 3.846 219.033 o
9 7 13 62.197 59.924 5.921 82.284 o
9 7 14 244.697 259.815 8.915 32.712 o
9 7 15 647.566 607.479 13.194 14.136 o
9 7 16 34.238 24.658 5.145 113.756 o
9 8 0 376.146 386.564 10.429 23.190 o
9 8 1 13.386 13.626 5.810 94.598 o
9 8 2 1.972 4.883 5.443 110.370 o
9 8 3 106.586 117.013 8.398 41.411 o
9 8 4 4.638 6.462 4.798 140.586 o
9 8 5 0.899 -0.691 7.410 59.971 o
9 8 6 67.897 83.205 10.435 28.694 o
9 8 7 5.022 5.394 4.129 188.696 o
9 8 8 1.233 1.253 3.588 253.977 o
9 8 9 109.276 111.657 5.383 86.656 o
9 8 10 31.180 28.907 4.297 157.541 o
9 8 11 2.951 4.762 3.658 241.190 o
9 8 12 3.563 5.724 3.345 285.846 o
9 8 13 133.315 123.126 4.985 92.597 o
9 8 14 143.042 147.222 6.119 66.677 o
9 9 0 24.981 31.045 5.823 91.323 o
9 9 1 280.030 277.952 11.223 21.983 o
9 9 2 0.519 5.629 6.236 84.356 o
9 9 3 169.115 170.293 9.134 33.776 o
9 9 4 316.694 316.065 11.875 19.571 o
9 9 5 0.416 7.675 4.418 166.865 o
9 9 6 29.358 30.387 5.226 110.956 o
9 9 7 371.608 372.005 11.361 20.386 o
9 9 8 0.451 0.797 3.727 236.439 o
9 9 9 34.971 43.206 5.652 94.192 o
9 9 10 32.011 30.350 4.822 127.813 o
9 9 11 837.042 856.817 20.069 6.795 o
9 9 12 374.263 365.022 10.101 24.489 o
9 9 13 2.957 2.305 2.917 377.688 o
9 10 0 22.920 30.979 5.112 116.882 o
9 10 1 0.933 1.467 4.707 148.127 o
9 10 2 2.739 6.220 4.250 179.377 o
9 10 3 1.138 3.413 4.034 200.666 o
9 10 4 105.254 97.804 5.825 77.794 o
9 10 5 23.837 27.498 4.202 167.492 o
9 10 6 41.489 37.807 5.305 104.965 o
9 10 7 41.502 46.105 5.266 105.609 o
9 10 8 148.297 160.190 7.269 50.323 o
9 10 9 2.352 4.570 4.763 143.665 o
9 10 10 49.190 48.171 5.520 95.734 o
9 10 11 67.505 62.470 4.347 135.886 o
9 10 12 36.272 37.288 3.904 181.142 o
9 11 0 335.903 325.296 7.935 35.887 o
9 11 1 55.010 47.148 3.493 200.417 o
9 11 2 24.961 20.108 4.069 178.773 o
9 11 3 21.364 25.910 3.929 190.740 o
9 11 4 48.936 57.313 5.585 93.135 o
9 11 5 4.488 7.108 3.316 288.364 o
9 11 6 56.135 64.518 4.297 141.762 o
9 11 7 126.435 141.499 7.862 45.342 o
9 11 8 3.503 0.316 4.078 195.835 o
9 11 9 19.701 17.031 4.201 171.965 o
9 11 10 19.566 14.117 4.782 135.638 o
9 12 0 75.362 82.968 5.669 85.609 o
9 12 1 0.439 5.412 4.042 199.638 o
9 12 2 40.927 32.042 6.367 75.578 o
9 12 3 50.763 52.110 12.109 21.857 o
9 12 4 84.544 85.912 5.899 78.952 o
9 12 5 104.399 93.920 8.877 37.845 o
9 13 0 191.548 156.258 10.030 28.498 o
10 0 0 551.462 551.056 14.999 11.968 o
10 0 2 174.628 166.867 8.448 38.441 o
10 0 4 316.196 308.581 10.744 23.117 o
10 0 6 348.557 343.068 13.050 16.435 o
10 0 8 326.821 330.053 11.007 22.028 o
10 0 10 9.423 18.765 8.940 40.721 o
10 0 12 238.256 259.452 15.348 12.851 o
10 0 14 908.810 880.462 24.308 4.849 o
10 0 16 69.641 70.458 7.954 47.793 o
10 1 0 9.012 9.976 3.846 212.016 o
10 1 1 4.025 4.510 3.677 237.829 o
10 1 2 257.183 258.839 7.673 40.755 o
10 1 3 254.761 250.147 13.791 15.561 o
10 1 4 3.909 9.267 3.748 227.250 o
10 1 5 84.424 93.894 4.741 111.191 o
10 1 6 2042.680 2113.970 25.213 3.704 o
10 1 7 149.517 154.071 7.282 50.251 o
10 1 8 3.655 4.634 3.641 242.712 o
10 1 9 279.652 289.752 7.630 39.942 o
10 1 10 82.672 80.066 4.581 119.148 o
10 1 11 87.295 93.688 4.910 104.887 o
10 1 12 179.576 170.867 5.971 65.352 o
10 1 13 72.764 69.380 4.324 134.336 o
10 1 14 11.473 8.869 2.972 340.367 o
10 1 15 90.612 97.533 5.603 84.499 o
10 1 16 6.157 3.537 3.880 212.882 o
10 2 0 4.016 1.645 3.821 221.782 o
10 2 1 68.123 71.266 4.843 113.297 o
10 2 2 236.636 230.578 9.118 31.985 o
10 2 3 213.263 226.904 7.375 45.272 o
10 2 4 968.528 985.169 17.319 8.290 o
10 2 5 363.886 375.876 8.531 31.389 o
10 2 6 454.515 493.277 10.485 21.703 o
10 2 7 0.004 0.701 3.981 207.683 o
10 2 8 1.962 5.632 4.418 166.665 o
10 2 9 126.615 135.224 6.670 59.714 o
10 2 10 22.501 23.887 3.927 190.816 o
10 2 11 43.868 47.662 4.677 129.104 o
10 2 12 13.557 19.093 3.766 213.723 o
10 2 13 56.532 54.758 4.149 151.499 o
10 2 14 34.002 29.574 3.797 193.402 o
10 2 15 36.245 42.294 4.677 132.034 o
10 2 16 11.040 16.766 4.007 192.795 o
10 3 0 247.853 232.242 7.463 43.185 o
10 3 1 2378.110 2378.170 31.998 2.475 o
10 3 2 11.686 16.162 3.998 193.370 o
10 3 3 18.939 19.192 4.352 160.971 o
10 3 4 2154.940 2169.000 32.095 2.536 o
10 3 5 89.238 95.938 8.768 39.065 o
10 3 6 99.096 111.176 6.127 71.631 o
10 3 7 123.097 129.401 8.528 39.677 o
10 3 8 1.099 0.879 4.324 175.477 o
10 3 9 43.303 50.252 5.637 92.910 o
10 3 10 54.607 59.836 5.009 111.116 o
10 3 11 337.737 322.649 13.537 15.534 o
10 3 12 184.398 189.044 6.630 55.345 o
10 3 13 7.993 13.075 3.814 215.103 o
10 3 14 37.752 46.704 4.699 129.909 o
10 3 15 41.147 46.144 5.394 101.219 o
10 3 16 192.053 172.649 8.384 38.387 o
10 4 0 385.317 377.978 10.008 24.627 o
10 4 1 7992.560 7907.130 91.522 0.319 o
10 4 2 12.256 10.746 3.508 248.730 o
10 4 3 316.551 308.998 7.734 37.894 o
10 4 4 1067.760 1081.060 28.117 3.661 o
10 4 5 19.208 25.898 4.541 147.458 o
10 4 6 14.655 16.395 5.483 105.340 o
10 4 7 92.806 94.559 6.236 70.820 o
10 4 8 416.279 422.107 12.421 17.222 o
10 4 9 63.402 72.770 5.874 82.563 o
10 4 10 0.467 -1.205 4.763 145.126 o
10 4 11 287.841 290.904 10.281 25.249 o
10 4 12 48.593 43.767 11.119 25.860 o
10 4 13 3.037 1.212 4.358 171.763 o
10 4 14 17.671 14.244 5.440 106.593 o
10 4 15 66.392 55.840 7.457 54.278 o
10 5 0 504.586 505.146 9.998 22.634 o
10 5 1 0.919 3.235 4.109 193.648 o
10 5 2 844.496 855.357 17.041 8.832 o
10 5 3 270.776 270.482 9.081 31.199 o
10 5 4 210.095 214.463 11.626 21.539 o
10 5 5 699.931 690.777 20.112 7.007 o
10 5 6 627.462 640.957 19.073 7.798 o
10 5 7 604.642 600.624 14.925 11.832 o
10 5 8 23.628 14.852 4.504 150.133 o
10 5 9 29.567 36.944 6.745 68.539 o
10 5 10 3.100 3.877 4.057 196.994 o
10 5 11 19.953 29.079 4.248 165.644 o
10 5 12 38.666 44.453 6.759 67.304 o
10 5 13 22.027 15.641 3.318 261.443 o
10 5 14 150.309 140.097 6.621 58.823 o
10 5 15 59.283 49.380 4.514 132.253 o
10 6 0 698.874 715.951 13.742 12.899 o
10 6 1 13.098 20.036 4.000 191.208 o
10 6 2 3.121 3.590 4.202 183.931 o
10 6 3 995.721 996.679 21.053 6.064 o
10 6 4 448.434 471.426 13.165 15.393 o
10 6 5 141.333 128.727 8.335 40.774 o
10 6 6 934.742 961.775 20.379 6.471 o
10 6 7 0.758 3.008 3.843 221.339 o
10 6 8 63.616 74.379 5.029 107.150 o
10 6 9 35.964 41.280 4.764 128.011 o
10 6 10 45.153 41.971 5.044 113.595 o
10 6 11 112.206 110.713 6.391 65.866 o
10 6 12 93.765 93.571 4.971 101.761 o
10 6 13 27.657 27.481 3.239 259.168 o
10 6 14 108.487 90.600 16.179 12.197 o
10 7 0 96.119 101.438 6.376 67.693 o
10 7 1 36.564 31.845 5.811 90.060 o
10 7 2 36.559 40.953 5.398 102.312 o
10 7 3 625.515 656.669 15.929 10.530 o
10 7 4 2.835 8.847 4.520 158.317 o
10 7 5 58.870 62.508 6.459 70.725 o
10 7 6 182.305 182.793 7.556 45.534 o
10 7 7 0.001 2.322 3.658 245.116 o
10 7 8 61.129 50.909 4.861 116.413 o
10 7 9 78.821 74.557 4.974 106.119 o
10 7 10 4.175 4.284 3.387 279.020 o
10 7 11 48.890 55.815 4.099 157.339 o
10 7 12 202.897 201.210 7.452 45.422 o
10 7 13 54.897 46.254 3.586 193.024 o
10 8 0 29.678 41.884 5.795 90.780 o
10 8 1 223.969 239.299 10.165 26.854 o
10 8 2 145.916 156.605 7.484 48.163 o
10 8 3 196.702 198.594 8.168 39.559 o
10 8 4 175.294 198.166 7.899 42.404 o
10 8 5 44.844 46.140 4.988 115.459 o
10 8 6 201.770 222.838 9.238 32.012 o
10 8 7 153.558 144.502 7.411 48.876 o
10 8 8 45.686 50.264 5.136 109.124 o
10 8 9 116.328 119.948 7.119 54.596 o
10 8 10 94.398 93.900 5.652 83.088 o
10 8 11 2.653 6.594 3.121 327.633 o
10 8 12 10.309 6.322 2.705 410.160 o
10 9 0 44.181 43.046 5.309 103.873 o
10 9 1 0.041 2.511 3.873 218.710 o
10 9 2 9.627 13.473 4.040 191.643 o
10 9 3 0.054 0.086 3.807 227.277 o
10 9 4 62.965 67.327 8.945 38.658 o
10 9 5 21.811 23.645 4.504 149.215 o
10 9 6 9.603 15.579 4.115 184.516 o
10 9 7 148.636 180.339 12.878 18.400 o
10 9 8 34.613 36.002 4.511 142.179 o
10 9 9 456.023 465.001 16.952 10.034 o
10 9 10 221.132 224.613 7.227 46.396 o
10 9 11 1093.060 1005.110 24.057 4.795 o
10 10 0 25.227 22.663 5.118 117.047 o
10 10 1 297.901 283.323 9.293 29.538 o
10 10 2 42.606 43.476 4.558 135.924 o
10 10 3 6.877 6.131 4.891 134.767 o
10 10 4 117.187 115.021 4.626 106.333 o
10 10 5 26.365 31.423 3.648 211.675 o
10 10 6 50.377 46.634 3.752 182.549 o
10 10 7 174.511 176.640 6.650 55.988 o
10 10 8 86.121 72.605 5.430 91.178 o
10 10 9 52.743 46.433 5.682 90.566 o
10 11 0 0.579 -0.599 2.608 482.461 o
10 11 1 19.268 24.670 5.047 121.301 o
10 11 2 0.215 -0.100 4.245 182.733 o
10 11 3 27.485 36.159 6.519 73.326 o
10 11 4 12.012 7.978 6.024 88.735 o
10 11 5 52.474 46.432 6.820 65.122 o
10 12 0 146.252 117.124 8.576 38.841 o
11 0 0 1388.130 1330.500 37.362 2.134 o
11 0 2 3.167 4.269 6.687 73.242 o
11 0 4 131.468 140.722 8.687 38.060 o
11 0 6 111.944 117.033 6.509 63.712 o
11 0 8 46.425 40.434 5.405 100.441 o
11 0 10 825.817 882.830 34.032 2.656 o
11 0 12 281.597 287.742 16.867 10.670 o
11 0 14 46.712 41.985 5.799 88.399 o
11 1 0 967.569 961.408 17.555 8.142 o
11 1 1 2.850 3.225 3.771 227.949 o
11 1 2 433.220 420.803 9.237 26.697 o
11 1 3 170.622 178.141 6.497 58.146 o
11 1 4 157.419 153.835 5.698 72.487 o
11 1 5 169.337 178.008 6.046 64.692 o
11 1 6 385.631 396.289 8.741 29.782 o
11 1 7 2.179 9.226 3.667 238.647 o
11 1 8 85.147 87.656 4.794 109.829 o
11 1 9 6.279 4.623 3.521 256.356 o
11 1 10 0.074 -0.346 3.324 298.122 o
11 1 11 2.631 2.702 2.945 370.893 o
11 1 12 105.908 103.133 4.257 123.231 o
11 1 13 250.832 248.604 7.817 39.995 o
11 1 14 6.899 10.382 4.781 140.206 o
11 2 0 701.623 694.455 13.576 13.164 o
11 2 1 1.207 -0.060 3.929 212.587 o
11 2 2 34.528 43.209 4.428 145.637 o
11 2 3 7.267 8.307 4.244 176.936 o
11 2 4 43.686 49.760 6.070 81.285 o
11 2 5 29.771 36.257 4.392 150.709 o
11 2 6 279.988 267.276 9.987 26.715 o
11 2 7 51.608 50.623 4.302 145.433 o
11 2 8 2.841 2.681 3.390 281.245 o
11 2 9 21.047 23.725 3.573 226.785 o
11 2 10 96.106 102.698 5.052 98.131 o
11 2 11 0.124 1.468 2.976 370.255 o
11 2 12 107.691 105.639 4.261 122.298 o
11 2 13 251.520 252.999 9.460 29.703 o
11 2 14 477.059 462.986 18.910 8.239 o
11 3 0 616.556 607.889 12.427 15.596 o
11 3 1 724.478 743.134 14.089 12.296 o
11 3 2 1065.520 1086.750 16.876 8.355 o
11 3 3 0.032 1.309 3.291 303.248 o
11 3 4 15.828 15.491 4.000 190.896 o
11 3 5 72.883 67.033 5.161 101.691 o
11 3 6 29.408 38.171 4.155 165.875 o
11 3 7 42.874 46.987 4.628 131.846 o
11 3 8 495.262 506.558 11.618 18.303 o
11 3 9 8.361 10.883 3.557 246.160 o
11 3 10 4.735 4.300 3.423 272.764 o
11 3 11 55.111 69.514 6.323 73.478 o
11 3 12 0.629 1.827 2.368 578.987 o
11 3 13 4.766 3.120 2.537 486.593 o
11 4 0 59.831 64.642 4.317 139.511 o
11 4 1 93.202 103.538 4.979 100.764 o
11 4 2 362.376 374.292 9.523 26.845 o
11 4 3 882.175 899.987 15.851 9.732 o
11 4 4 312.709 337.181 10.664 23.290 o
11 4 5 43.088 50.924 6.107 80.382 o
11 4 6 115.238 117.706 5.301 87.518 o
11 4 7 7.275 9.387 4.615 150.191 o
11 4 8 25.754 29.698 3.959 184.563 o
11 4 9 7.354 6.518 2.841 381.573 o
11 4 10 4.918 6.642 3.026 343.330 o
11 4 11 181.909 172.277 5.263 77.278 o
11 4 12 2.769 2.089 3.125 330.528 o
11 4 13 79.969 69.099 6.592 66.344 o
11 5 0 13.403 12.849 3.596 235.473 o
11 5 1 27.127 29.544 3.862 192.012 o
11 5 2 2.318 5.292 3.856 217.753 o
11 5 3 351.570 374.241 9.854 25.650 o
11 5 4 33.060 43.874 4.433 145.756 o
11 5 5 11.378 8.241 4.120 185.138 o
11 5 6 70.791 75.703 4.767 115.120 o
11 5 7 15.440 17.318 3.488 244.894 o
11 5 8 8.400 5.529 4.131 186.632 o
11 5 9 21.265 19.040 3.673 217.621 o
11 5 10 43.137 50.023 4.297 148.835 o
11 5 11 21.729 15.294 2.996 312.472 o
11 5 12 13.149 15.453 3.458 252.083 o
11 6 0 336.371 352.763 8.538 32.105 o
11 6 1 5.640 5.937 3.931 207.076 o
11 6 2 10.994 10.047 3.548 245.181 o
11 6 3 28.937 27.130 3.917 186.958 o
11 6 4 142.184 139.925 6.383 62.811 o
11 6 5 0.072 6.268 5.866 95.286 o
11 6 6 0.629 3.675 4.818 141.181 o
11 6 7 42.569 43.311 4.690 129.466 o
11 6 8 12.635 15.059 3.810 211.272 o
11 6 9 6.656 9.458 3.266 292.296 o
11 6 10 333.774 327.565 11.176 21.440 o
11 6 11 10.919 13.115 3.382 266.326 o
11 7 0 241.426 260.721 12.364 18.943 o
11 7 1 336.172 343.724 13.617 15.337 o
11 7 2 0.620 -2.805 5.080 127.518 o
11 7 3 25.646 26.961 5.784 92.685 o
11 7 4 7.979 0.497 4.060 194.775 o
11 7 5 84.852 81.243 5.679 84.326 o
11 7 6 22.493 19.346 4.276 164.729 o
11 7 7 88.142 84.528 6.598 65.079 o
11 7 8 1.264 6.502 4.433 165.689 o
11 7 9 353.263 340.605 11.366 20.646 o
11 7 10 254.772 241.256 7.206 45.005 o
11 8 0 40.728 34.345 3.936 177.078 o
11 8 1 35.544 38.416 4.097 167.008 o
11 8 2 5.679 4.560 3.441 268.679 o
11 8 3 13.440 19.052 3.576 235.120 o
11 8 4 6.617 9.833 3.457 262.265 o
11 8 5 179.317 198.040 6.494 57.101 o
11 8 6 0.011 1.697 3.980 207.401 o
11 8 7 264.537 254.142 10.467 24.994 o
11 8 8 49.376 44.716 4.756 124.405 o
11 8 9 84.996 81.870 4.958 104.835 o
11 9 0 76.822 71.285 7.681 50.616 o
11 9 1 299.946 302.644 9.527 28.241 o
11 9 2 34.840 33.207 3.356 234.871 o
11 9 3 7.597 7.902 3.464 261.183 o
11 9 4 28.840 28.231 3.363 242.015 o
11 9 5 1169.860 1149.290 28.574 3.515 o
11 9 6 566.911 535.190 12.230 16.438 o
11 9 7 42.042 34.674 5.581 95.953 o
11 10 0 2.543 2.551 3.871 216.937 o
11 10 1 24.575 28.295 4.385 154.660 o
11 10 2 11.468 8.105 5.024 126.399 o
11 10 3 41.722 30.435 5.842 88.608 o
11 10 4 7.490 4.614 4.499 158.697 o
12 0 0 1015.820 1026.050 30.424 3.204 o
12 0 2 138.528 172.309 10.374 27.448 o
12 0 4 419.708 449.545 16.250 10.903 o
12 0 6 786.732 862.513 24.816 4.745 o
12 0 8 249.653 257.547 10.941 23.340 o
12 0 10 1.335 3.034 3.708 237.000 o
12 1 0 1502.060 1534.250 24.978 4.159 o
12 1 1 110.164 118.660 5.755 77.692 o
12 1 2 111.988 112.505 7.788 47.160 o
12 1 3 194.381 206.323 7.820 42.347 o
12 1 4 10.754 15.589 3.968 196.904 o
12 1 5 75.958 75.085 4.600 120.596 o
12 1 6 60.532 50.772 4.532 130.853 o
12 1 7 184.962 188.982 6.896 52.167 o
12 1 8 82.881 81.636 4.813 110.220 o
12 1 9 169.386 163.237 5.765 69.823 o
12 1 10 66.064 62.171 4.192 144.316 o
12 1 11 1.417 3.554 4.474 163.210 o
12 2 0 815.890 816.631 15.505 10.315 o
12 2 1 77.572 73.716 4.901 108.987 o
12 2 2 0.226 0.970 3.169 326.894 o
12 2 3 4.982 8.120 2.831 387.854 o
12 2 4 20.597 17.607 3.398 251.174 o
12 2 5 98.921 109.507 6.442 66.031 o
12 2 6 1.279 4.613 2.657 454.529 o
12 2 7 5.475 6.395 3.795 221.693 o
12 2 8 91.275 90.462 5.480 87.933 o
12 2 9 0.068 3.577 2.771 423.837 o
12 2 10 70.335 58.450 3.488 187.675 o
12 3 0 151.882 145.034 6.511 60.123 o
12 3 1 111.604 115.899 4.435 113.773 o
12 3 2 378.219 376.023 7.594 36.292 o
12 3 3 7.151 7.714 3.633 239.093 o
12 3 4 24.845 34.406 3.847 193.238 o
12 3 5 637.711 637.417 12.273 15.690 o
12 3 6 208.820 209.890 6.685 52.877 o
12 3 7 31.387 33.425 2.949 292.069 o
12 3 8 634.463 621.210 21.608 6.271 o
12 3 9 8.678 7.500 2.614 439.666 o
12 3 10 11.367 7.382 3.828 213.206 o
12 4 0 192.453 187.906 5.247 75.672 o
12 4 1 144.939 147.479 4.723 95.795 o
12 4 2 86.574 89.187 5.334 92.572 o
12 4 3 0.917 -0.182 3.147 331.015 o
12 4 4 9.315 8.822 3.185 302.946 o
12 4 5 344.893 353.920 8.172 33.936 o
12 4 6 6.016 3.674 2.729 418.912 o
12 4 7 2.603 4.620 2.303 592.246 o
12 4 8 10.415 8.540 2.274 553.367 o
12 4 9 16.444 13.257 3.228 282.720 o
12 5 0 337.602 329.218 7.919 35.901 o
12 5 1 24.321 12.969 3.286 264.714 o
12 5 2 34.734 31.381 3.241 249.372 o
12 5 3 49.214 50.844 3.298 221.130 o
12 5 4 19.968 26.665 4.010 184.447 o
12 5 5 184.172 177.030 6.557 56.616 o
12 5 6 24.857 30.316 3.192 267.185 o
12 5 7 23.583 13.545 3.867 198.733 o
12 5 8 76.558 68.744 4.854 111.392 o
12 6 0 1181.340 1200.790 15.554 9.000 o
12 6 1 86.374 82.999 4.591 117.533 o
12 6 2 74.839 73.600 3.901 154.872 o
12 6 3 129.614 126.023 5.625 78.008 o
12 6 4 319.579 311.990 10.871 22.632 o
12 6 5 239.503 247.239 9.485 29.815 o
12 6 6 470.239 457.196 12.828 15.975 o
12 6 7 85.794 78.046 6.903 60.532 o
12 7 0 87.116 99.660 5.498 87.423 o
12 7 1 14.697 20.262 3.743 214.804 o
12 7 2 10.112 15.153 4.535 153.223 o
12 7 3 13.838 17.116 4.160 178.112 o
12 7 4 126.358 133.392 6.624 60.464 o
12 7 5 2.958 4.091 3.073 339.476 o
12 8 0 164.132 152.580 5.778 70.528 o
12 8 1 62.210 61.893 4.040 154.214 o
12 8 2 34.431 29.396 3.696 202.203 o
13 0 0 98.086 94.938 5.333 90.555 o
13 0 2 12.975 15.770 3.928 199.153 o
13 0 4 136.980 156.323 7.576 47.563 o
13 0 6 30.201 28.612 3.899 187.356 o
13 1 0 364.339 356.500 7.106 40.128 o
13 1 1 6.263 7.401 2.269 580.349 o
13 1 2 46.346 50.175 2.900 268.726 o
13 1 3 92.404 89.108 3.782 151.321 o
13 1 4 4.226 3.428 3.755 228.525 o
13 1 5 29.960 30.754 4.190 164.838 o
13 1 6 135.260 126.318 6.202 66.714 o
13 2 0 57.119 51.551 2.916 253.776 o
13 2 1 0.245 0.760 2.144 711.734 o
13 2 2 6.832 7.059 2.461 498.638 o
13 2 3 43.177 42.208 2.963 269.127 o
13 2 4 40.694 39.294 3.682 196.091 o
13 2 5 2.349 2.873 2.261 620.400 o
13 2 6 169.736 153.876 9.070 34.340 o
13 3 0 110.442 101.810 4.261 122.092 o
13 3 1 28.573 23.106 2.525 386.471 o
13 3 2 0.000 1.352 2.081 754.604 o
13 3 3 77.139 76.927 6.183 74.036 o
13 3 4 26.764 25.377 6.264 79.688 o
13 3 5 8.951 11.713 4.368 165.846 o
13 4 0 1.057 -1.097 4.509 161.652 o
13 4 1 75.390 59.722 6.442 69.811 o
13 4 2 38.392 29.116 3.278 242.468 o
13 4 3 1.009 0.043 2.904 388.176 o
13 4 4 29.381 22.130 4.763 132.565 o
13 5 0 101.613 89.092 6.326 68.646 o
13 5 1 8.320 3.391 4.175 183.436 o
13 5 2 0.055 -2.242 4.086 197.387 o
