# Supplementary material for: Syntheses and structures of a nitro­gen-rich pyrimidine triazole ligand and its CuI and AgI complexes
Source: Acta Crystallogr E Crystallogr Commun. 2025 Oct 31;81(Pt 11):1099–105. doi: 10.1107/S2056989025009454 (PMC12589829; doi:10.1107/S2056989025009454)
Supplement: Supplementary file 3 [file e-81-01099-IIsup3.hkl]

data_II
_computing_structure_refinement   'olex2.refine 1.5-alpha (Bourhis et al., 2015)'
_shelx_refln_list_code            4
loop_
  _space_group_symop_id
  _space_group_symop_operation_xyz
  1  x,y,z
  2  -x+1/2,y+1/2,-z+1/2
  3  -x,-y,-z
  4  x-1/2,-y-1/2,z-1/2

_space_group_crystal_system       monoclinic
_space_group_IT_number            14
_space_group_name_H-M_alt         'P 1 21/n 1'
_space_group_name_Hall            '-P 2ybc (x-z,y,z)'
_symmetry_space_group_name_H-M    'P 1 21/n 1'
_symmetry_space_group_name_Hall   '-P 2ybc (x-z,y,z)'
_symmetry_Int_Tables_number       14
_cell_length_a                    11.5497(3)
_cell_length_b                    18.2906(3)
_cell_length_c                    13.7287(3)
_cell_angle_alpha                 90
_cell_angle_beta                  99.489(2)
_cell_angle_gamma                 90
_cell_volume                      2860.54(10)
loop_
  _refln_index_h
  _refln_index_k
  _refln_index_l
  _refln_F_squared_calc
  _refln_F_squared_meas
  _refln_F_squared_sigma
  _refln_F_squared_weight
  _refln_observed_status
-16 0 0 895.718 778.238 110.976 20.309 o
-16 0 2 4310.170 4263.900 240.780 4.255 o
-16 0 4 2654.830 2809.610 240.191 4.535 o
-16 0 6 6640.760 6472.730 384.993 1.768 o
-16 1 0 735.438 713.486 91.651 28.790 o
-16 1 1 4458.250 4353.210 169.962 7.345 o
-16 1 2 1232.930 1235.120 95.652 24.140 o
-16 1 3 4585.880 4713.280 222.330 4.795 o
-16 1 4 1192.390 1203.330 131.563 14.457 o
-16 1 5 3963.080 4579.270 222.648 4.877 o
-16 1 6 686.521 534.724 93.015 28.691 o
-16 2 1 1782.640 1762.690 123.416 14.972 o
-16 2 2 119.554 48.480 63.763 67.826 o
-16 2 3 4868.960 4788.170 206.722 5.337 o
-16 2 4 641.261 375.907 111.849 21.076 o
-16 2 5 4869.710 4830.180 228.441 4.545 o
-16 2 6 340.358 258.633 76.407 44.289 o
-16 3 1 111.147 204.520 65.248 63.397 o
-16 3 2 4345.310 4380.400 178.405 6.865 o
-16 3 3 34.276 36.010 68.069 61.702 o
-16 3 4 5901.640 6711.930 248.663 3.777 o
-16 3 5 95.170 62.901 60.848 74.609 o
-16 4 2 2042.420 2065.520 149.903 10.644 o
-16 4 3 2329.960 2429.720 175.058 8.022 o
-16 4 4 2913.140 3128.450 195.004 6.441 o
-15 0 -3 2202.980 2050.580 149.000 10.653 o
-15 0 -1 528.630 765.700 155.696 11.335 o
-15 0 1 453.428 392.007 84.062 36.015 o
-15 0 3 240.426 146.750 106.447 24.613 o
-15 0 5 36.792 29.932 99.525 29.131 o
-15 0 7 413.702 297.205 102.162 25.716 o
-15 0 9 5570.840 6013.070 460.336 1.288 o
-15 1 -4 3250.120 3206.340 149.342 9.679 o
-15 1 -3 1526.190 1534.570 87.815 25.704 o
-15 1 -2 3908.090 3847.960 169.997 7.601 o
-15 1 -1 1563.140 1574.550 140.112 12.470 o
-15 1 0 5202.430 5067.040 193.531 5.814 o
-15 1 1 1454.040 1456.530 94.917 23.388 o
-15 1 2 4167.840 3638.860 167.291 7.733 o
-15 1 3 847.436 758.213 103.149 23.169 o
-15 1 4 1343.110 1089.290 98.457 22.988 o
-15 1 5 826.753 734.182 87.655 30.468 o
-15 1 6 829.895 792.714 96.676 25.831 o
-15 1 7 32.954 0.000 51.458 107.776 o
-15 1 8 2.575 0.000 56.495 91.025 o
-15 1 9 38.720 0.000 54.767 95.078 o
-15 1 10 171.104 79.263 62.620 68.472 o
-15 2 -4 1866.350 1708.910 111.040 17.504 o
-15 2 -3 1213.370 1200.470 88.083 27.439 o
-15 2 -2 65.731 81.672 59.227 79.194 o
-15 2 -1 1952.480 1770.840 108.930 17.800 o
-15 2 0 165.958 120.075 50.524 100.191 o
-15 2 1 1334.740 1376.130 87.603 26.813 o
-15 2 2 334.728 258.312 53.713 80.669 o
-15 2 3 1034.030 1049.080 97.805 24.231 o
-15 2 4 123.838 57.316 63.481 68.182 o
-15 2 5 1733.290 1610.920 142.221 12.008 o
-15 2 6 62.497 0.000 59.193 80.787 o
-15 2 7 921.778 826.488 90.302 28.405 o
-15 2 8 154.455 88.237 51.157 99.444 o
-15 2 9 977.216 1130.300 98.994 23.818 o
-15 2 10 151.726 38.538 56.997 82.783 o
-15 3 -4 6.747 0.000 50.585 113.215 o
-15 3 -3 3428.580 3575.400 177.579 7.293 o
-15 3 -2 301.364 280.847 73.728 47.513 o
-15 3 -1 6325.420 6428.710 243.675 3.876 o
-15 3 0 1.319 0.000 51.165 111.029 o
-15 3 1 3833.140 3599.160 138.270 10.330 o
-15 3 2 152.583 155.908 49.587 103.274 o
-15 3 3 3916.780 3972.910 187.048 6.540 o
-15 3 4 97.175 23.555 63.756 68.706 o
-15 3 5 1213.510 1298.590 118.746 17.090 o
-15 3 6 303.159 220.955 60.261 68.059 o
-15 3 7 589.657 595.618 82.670 35.400 o
-15 3 8 94.714 94.801 62.636 70.200 o
-15 3 9 186.917 265.622 73.094 49.817 o
-15 4 -3 1072.380 955.817 121.624 16.894 o
-15 4 -2 2207.910 2256.950 236.581 4.749 o
-15 4 -1 2168.320 2393.440 162.798 9.139 o
-15 4 0 1478.290 1658.180 114.034 17.490 o
-15 4 1 3852.250 3990.940 155.731 8.645 o
-15 4 2 410.089 515.704 71.152 47.672 o
-15 4 3 4361.450 4410.330 191.076 6.175 o
-15 4 4 101.959 96.241 59.227 77.763 o
-15 4 5 2766.490 3238.270 316.180 2.720 o
-15 4 6 42.980 0.000 51.910 105.345 o
-15 4 7 2733.970 2754.090 151.971 9.817 o
-15 4 8 49.330 0.000 59.593 80.182 o
-15 4 9 1027.320 1201.610 152.046 11.333 o
-15 5 -3 3657.340 3601.240 170.056 7.722 o
-15 5 -2 5027.200 5331.090 244.932 4.013 o
-15 5 -1 1387.020 1583.630 107.420 19.442 o
-15 5 0 3257.750 3390.180 211.373 5.531 o
-15 5 1 867.124 757.031 79.515 35.182 o
-15 5 2 2297.320 2321.170 138.152 11.843 o
-15 5 3 216.358 141.013 58.305 75.659 o
-15 5 4 1016.120 1026.410 88.981 28.214 o
-15 5 5 94.910 72.949 60.398 75.524 o
-15 5 6 17.767 51.498 54.812 94.696 o
-15 5 7 189.000 177.130 55.069 83.988 o
-15 5 8 37.633 58.103 61.055 75.928 o
-15 5 9 353.470 326.479 73.163 47.252 o
-15 6 -2 915.729 1061.990 98.836 24.178 o
-15 6 -1 566.519 596.328 84.246 34.447 o
-15 6 0 2043.430 2034.880 118.485 15.412 o
-15 6 1 107.794 130.510 56.261 84.716 o
-15 6 2 4130.980 4294.870 190.190 6.284 o
-15 6 3 178.645 150.233 55.717 83.153 o
-15 6 4 2905.930 2938.810 146.047 10.280 o
-15 6 5 1509.160 1717.180 119.935 16.064 o
-15 6 6 2555.060 2405.450 156.694 9.533 o
-15 6 7 1008.120 1082.290 99.807 23.486 o
-15 6 8 1139.030 1001.280 97.931 23.927 o
-15 7 -2 2635.680 2709.270 235.942 4.691 o
-15 7 -1 280.114 215.570 62.236 64.990 o
-15 7 0 3534.330 3787.930 171.738 7.616 o
-15 7 1 370.342 314.260 92.995 30.723 o
-15 7 2 920.779 996.349 96.943 25.041 o
-15 7 3 474.819 440.242 82.954 36.530 o
-15 7 4 382.406 355.965 62.530 60.838 o
-15 7 5 37.872 0.000 50.012 113.633 o
-15 7 6 0.819 4.808 56.458 91.117 o
-15 7 7 287.092 318.965 66.380 57.034 o
-15 7 8 156.614 163.377 73.128 50.877 o
-15 8 -1 902.239 954.568 99.584 24.094 o
-15 8 0 476.640 411.619 69.470 49.402 o
-15 8 1 692.937 738.408 93.023 28.214 o
-15 8 2 712.996 671.636 84.742 32.991 o
-15 8 3 477.598 395.995 56.709 68.169 o
-15 8 4 2002.450 1812.200 138.243 12.273 o
-15 8 5 45.877 31.475 50.277 110.888 o
-15 8 6 1037.970 924.676 90.742 27.492 o
-15 8 7 310.118 221.461 64.690 60.118 o
-15 9 0 303.254 253.455 67.456 55.743 o
-15 9 1 1540.520 1612.750 113.770 17.487 o
-15 9 2 472.696 387.641 63.847 56.885 o
-15 9 3 155.295 67.620 44.282 129.039 o
-15 9 4 64.100 51.770 50.190 109.415 o
-15 9 5 60.663 44.562 53.348 97.790 o
-14 0 -6 937.837 1009.990 102.977 22.619 o
-14 0 -4 415.419 266.791 68.594 52.333 o
-14 0 -2 155.331 79.010 57.345 81.010 o
-14 0 0 141.517 160.464 94.238 31.532 o
-14 0 2 828.075 833.549 127.194 16.051 o
-14 0 4 1186.030 1022.040 123.805 16.173 o
-14 0 6 775.936 966.024 143.771 12.850 o
-14 0 8 5.148 0.000 88.723 36.916 o
-14 0 10 107.782 195.290 91.549 33.435 o
-14 0 12 531.641 599.464 176.934 8.923 o
-14 1 -6 13.681 0.000 41.541 166.516 o
-14 1 -5 45.227 0.000 37.218 199.890 o
-14 1 -4 50.388 0.000 34.704 226.816 o
-14 1 -3 397.677 319.069 43.868 104.230 o
-14 1 -2 38.404 22.634 35.220 220.780 o
-14 1 -1 905.639 871.785 74.260 38.220 o
-14 1 0 501.169 429.576 53.922 72.326 o
-14 1 1 1238.270 1308.180 90.217 26.191 o
-14 1 2 33.441 0.000 55.621 92.476 o
-14 1 3 2777.830 2687.330 178.559 7.568 o
-14 1 4 53.723 0.000 50.117 112.093 o
-14 1 5 7192.560 7276.040 269.174 3.218 o
-14 1 6 1071.150 1274.040 109.730 19.767 o
-14 1 7 8129.690 8696.670 314.033 2.434 o
-14 1 8 1418.440 1460.290 105.180 20.148 o
-14 1 9 15222.700 16093.600 411.647 1.380 o
-14 1 10 2737.780 2971.710 248.896 4.236 o
-14 1 11 9045.600 9671.190 297.327 2.602 o
-14 1 12 2848.480 3292.580 176.907 7.564 o
-14 2 -6 1192.650 1001.770 80.925 31.614 o
-14 2 -5 14.317 0.000 37.550 203.109 o
-14 2 -4 1213.170 1167.100 70.472 37.380 o
-14 2 -3 1375.530 1200.240 73.781 34.049 o
-14 2 -2 306.534 340.969 46.905 98.893 o
-14 2 -1 2068.490 2132.750 105.201 18.156 o
-14 2 0 47.103 0.000 41.240 163.992 o
-14 2 1 2632.390 2653.120 121.586 13.805 o
-14 2 2 37.394 11.177 51.359 107.563 o
-14 2 3 830.553 871.344 115.918 18.871 o
-14 2 4 88.372 0.000 60.947 75.525 o
-14 2 5 550.766 419.286 71.175 46.543 o
-14 2 6 130.830 59.714 52.151 97.975 o
-14 2 7 14.390 17.628 56.440 90.296 o
-14 2 8 51.883 94.950 58.060 82.520 o
-14 2 9 3.768 31.803 60.829 77.972 o
-14 2 10 464.310 465.714 69.461 49.221 o
-14 2 11 700.673 754.398 92.640 28.341 o
-14 2 12 19.902 117.892 59.679 78.964 o
-14 3 -6 0.663 0.000 46.230 136.037 o
-14 3 -5 1025.450 1032.970 94.265 25.746 o
-14 3 -4 103.418 4.155 42.218 149.487 o
-14 3 -3 2447.070 2132.880 106.076 17.297 o
-14 3 -2 615.088 566.019 54.500 66.569 o
-14 3 -1 3897.990 3899.230 143.955 9.657 o
-14 3 0 179.607 120.562 44.447 123.896 o
-14 3 1 3328.510 3565.450 134.472 11.077 o
-14 3 2 1645.240 1619.000 102.341 20.290 o
-14 3 3 3697.720 3991.890 250.116 4.057 o
-14 3 4 2417.740 2371.570 146.504 10.704 o
-14 3 5 1812.310 1983.270 232.241 4.985 o
-14 3 6 5879.870 6235.570 241.022 3.994 o
-14 3 7 4001.840 4174.930 183.003 6.719 o
-14 3 8 6397.870 6875.920 259.867 3.474 o
-14 3 9 8.487 0.000 56.368 91.172 o
-14 3 10 5597.410 5938.310 254.241 3.699 o
-14 3 11 413.393 323.498 70.894 49.134 o
-14 3 12 8894.770 9645.350 327.228 2.234 o
-14 4 -6 806.293 701.067 70.944 42.536 o
-14 4 -5 1368.190 1374.140 99.438 22.181 o
-14 4 -4 1754.720 1912.380 106.774 18.559 o
-14 4 -3 857.815 646.944 95.978 26.311 o
-14 4 -2 2122.310 1985.790 96.262 20.501 o
-14 4 -1 97.451 123.341 51.838 99.145 o
-14 4 0 2895.010 2801.790 115.525 14.412 o
-14 4 1 219.957 202.122 50.448 95.580 o
-14 4 2 2745.250 2765.480 118.152 14.173 o
-14 4 3 2121.550 2135.150 140.547 11.732 o
-14 4 4 1893.620 2224.520 144.055 11.408 o
-14 4 5 1076.190 1236.970 108.875 20.050 o
-14 4 6 2035.750 1989.930 125.654 14.138 o
-14 4 7 1209.470 1256.860 100.436 22.431 o
-14 4 8 429.794 402.972 75.776 43.261 o
-14 4 9 1398.860 1329.750 107.249 19.732 o
-14 4 10 6.632 6.449 50.417 113.753 o
-14 4 11 537.383 654.703 81.354 36.517 o
-14 5 -6 411.023 451.877 68.058 51.733 o
-14 5 -5 1668.780 1572.180 137.358 12.797 o
-14 5 -4 1029.910 1008.690 85.969 29.710 o
-14 5 -3 870.075 730.977 80.350 34.689 o
-14 5 -2 1653.070 1469.660 81.680 27.896 o
-14 5 -1 1241.960 1291.010 92.083 25.430 o
-14 5 0 4119.320 4130.080 161.002 8.107 o
-14 5 1 913.922 1033.490 85.817 30.296 o
-14 5 2 4254.220 4404.370 179.568 6.819 o
-14 5 3 125.576 209.824 60.028 73.439 o
-14 5 4 9717.550 10378.700 304.341 2.467 o
-14 5 5 116.921 50.165 60.092 75.925 o
-14 5 6 7076.690 7506.060 252.872 3.553 o
-14 5 7 3189.240 3566.130 166.723 8.138 o
-14 5 8 6158.640 6489.900 251.300 3.701 o
-14 5 9 2031.900 2164.140 145.526 11.146 o
-14 5 10 4607.890 4628.130 209.694 5.273 o
-14 5 11 2863.910 2794.570 205.978 5.911 o
-14 6 -5 1114.780 1034.790 87.322 28.574 o
-14 6 -4 19.204 0.000 47.249 128.584 o
-14 6 -3 1245.190 1255.760 84.885 28.681 o
-14 6 -2 402.062 391.227 59.423 65.212 o
-14 6 -1 2327.890 2532.380 134.630 12.211 o
-14 6 0 1808.260 1900.480 111.267 17.388 o
-14 6 1 510.275 565.073 82.674 36.047 o
-14 6 2 4456.840 4895.300 195.523 5.889 o
-14 6 3 1568.230 1587.720 112.387 17.796 o
-14 6 4 4627.830 4676.450 167.103 7.422 o
-14 6 5 1.169 0.000 40.012 181.487 o
-14 6 6 4392.980 4848.580 195.987 5.885 o
-14 6 7 163.528 85.332 54.200 89.298 o
-14 6 8 2137.500 2381.240 138.525 11.895 o
-14 6 9 465.480 446.000 107.669 22.970 o
-14 6 10 873.200 857.836 104.249 22.546 o
-14 6 11 183.882 230.445 64.705 62.543 o
-14 7 -5 114.533 72.241 49.666 107.722 o
-14 7 -4 2527.300 2299.640 123.916 13.730 o
-14 7 -3 0.411 13.506 40.817 173.446 o
-14 7 -2 4292.960 4697.780 204.772 5.524 o
-14 7 -1 810.297 987.015 86.565 30.522 o
-14 7 0 1384.410 1210.350 95.243 23.857 o
-14 7 1 1781.660 1734.070 145.450 11.485 o
-14 7 2 648.323 687.255 80.442 36.282 o
-14 7 3 3810.200 4110.340 166.913 7.801 o
-14 7 4 12.951 11.172 40.104 177.691 o
-14 7 5 3940.270 3968.750 151.951 8.919 o
-14 7 6 79.490 122.505 54.407 91.520 o
-14 7 7 2550.200 2588.150 142.865 10.972 o
-14 7 8 41.430 11.161 54.964 94.019 o
-14 7 9 3408.020 3568.220 183.668 6.919 o
-14 7 10 64.686 157.868 70.021 56.752 o
-14 8 -4 230.759 170.795 54.630 83.701 o
-14 8 -3 70.118 81.823 50.361 107.404 o
-14 8 -2 89.901 32.639 61.512 73.671 o
-14 8 -1 508.444 433.397 67.800 50.805 o
-14 8 0 0.094 0.000 44.586 146.319 o
-14 8 1 2874.010 3237.380 184.154 7.082 o
-14 8 2 292.390 246.815 77.084 44.155 o
-14 8 3 3224.100 3451.490 137.007 10.902 o
-14 8 4 723.070 736.547 68.088 45.892 o
-14 8 5 4673.190 4535.910 190.858 6.104 o
-14 8 6 590.838 621.367 76.891 39.755 o
-14 8 7 3794.370 4129.550 181.557 6.864 o
-14 8 8 586.261 699.452 105.514 23.101 o
-14 8 9 2242.430 2383.700 149.417 10.478 o
-14 8 10 1191.540 1066.050 125.116 15.848 o
-14 9 -4 291.364 335.031 62.373 63.188 o
-14 9 -3 2521.780 2525.250 151.142 10.083 o
-14 9 -2 487.397 332.989 77.086 41.797 o
-14 9 -1 814.256 729.603 80.219 35.150 o
-14 9 0 24.608 7.973 46.606 131.239 o
-14 9 1 1225.790 1469.050 174.533 8.674 o
-14 9 2 692.923 619.681 71.036 44.009 o
-14 9 3 560.599 656.663 69.080 47.243 o
-14 9 4 1769.590 1906.640 159.590 9.774 o
-14 9 5 403.374 298.629 72.021 48.110 o
-14 9 6 3690.290 3810.840 175.463 7.315 o
-14 9 7 607.764 576.446 75.334 41.136 o
-14 9 8 2778.460 2679.330 145.248 10.522 o
-14 9 9 559.675 784.607 94.183 28.093 o
-14 10 -3 295.776 239.875 66.728 57.054 o
-14 10 -2 68.952 63.136 55.094 91.153 o
-14 10 -1 98.273 67.062 52.466 98.368 o
-14 10 0 388.602 383.330 69.648 50.561 o
-14 10 1 2.402 0.000 52.654 104.779 o
-14 10 2 1408.040 1478.430 114.130 17.739 o
-14 10 3 1230.910 1371.420 95.146 24.123 o
-14 10 4 2008.080 1978.260 109.302 17.440 o
-14 10 5 2156.950 2206.680 141.044 11.613 o
-14 10 6 713.839 712.124 79.571 36.358 o
-14 10 7 1324.120 1545.530 113.937 17.874 o
-14 10 8 83.102 141.812 52.191 98.180 o
-14 11 -2 882.736 896.593 97.248 25.214 o
-14 11 -1 560.389 699.380 79.454 37.625 o
-14 11 0 1857.370 1827.560 110.716 17.494 o
-14 11 1 145.505 74.066 44.592 128.053 o
-14 11 2 2188.860 2367.820 138.617 11.848 o
-14 11 3 398.324 352.045 54.398 75.509 o
-14 11 4 2197.380 2347.860 127.732 13.435 o
-14 11 5 367.783 313.996 58.380 68.865 o
-14 11 6 763.225 715.126 70.650 43.157 o
-14 11 7 1148.080 1111.020 107.134 20.563 o
-14 12 -1 413.189 467.242 69.349 50.019 o
-14 12 0 497.131 528.796 66.770 51.540 o
-14 12 1 297.201 237.869 60.383 67.764 o
-14 12 2 485.391 424.640 73.230 45.109 o
-14 12 3 601.859 550.027 60.197 58.295 o
-14 12 4 224.709 216.567 46.060 110.246 o
-14 12 5 1482.410 1412.050 99.831 21.701 o
-14 12 6 1317.080 1197.820 89.231 26.524 o
-14 13 2 297.024 295.007 72.996 48.327 o
-14 13 3 118.359 134.823 45.856 121.663 o
-13 0 -7 4988.100 4933.460 216.315 4.939 o
-13 0 -5 8834.550 8998.770 333.041 2.182 o
-13 0 -3 5402.840 5764.210 222.958 4.601 o
-13 0 -1 12412.000 12502.300 331.902 2.041 o
-13 0 1 11775.800 11524.400 583.161 0.786 o
-13 0 3 9956.120 10219.100 386.722 1.661 o
-13 0 5 8003.920 8998.620 420.193 1.473 o
-13 0 7 952.121 925.517 137.311 13.808 o
-13 0 9 1996.260 2452.290 198.866 6.516 o
-13 0 11 1587.770 1395.750 140.787 12.424 o
-13 0 13 608.728 621.513 114.840 19.895 o
-13 1 -8 6.279 0.000 42.136 162.949 o
-13 1 -7 700.403 628.872 61.384 54.367 o
-13 1 -6 495.533 571.846 59.267 61.506 o
-13 1 -5 325.322 250.521 48.702 94.691 o
-13 1 -4 945.779 871.384 62.181 48.274 o
-13 1 -3 61.366 71.752 40.711 160.878 o
-13 1 -2 271.114 274.452 58.729 71.237 o
-13 1 -1 2264.950 2206.130 109.844 16.722 o
-13 1 0 127.010 63.697 39.127 163.666 o
-13 1 1 255.858 172.669 51.886 90.240 o
-13 1 2 157.697 138.969 54.050 88.851 o
-13 1 3 129.518 29.727 47.688 116.443 o
-13 1 4 2522.760 2609.860 127.902 12.966 o
-13 1 5 20.014 0.000 50.483 112.764 o
-13 1 6 2175.050 2367.060 161.677 9.248 o
-13 1 7 698.217 650.328 75.873 39.562 o
-13 1 8 7626.430 7867.430 202.940 4.815 o
-13 1 9 1633.810 1703.900 108.141 18.639 o
-13 1 10 3667.850 3464.420 174.459 7.441 o
-13 1 11 177.076 89.007 47.297 112.711 o
-13 1 12 1244.110 1353.340 111.786 18.757 o
-13 1 13 655.899 678.910 80.246 36.400 o
-13 2 -8 1271.020 1279.480 94.032 24.571 o
-13 2 -7 501.575 487.586 63.033 56.664 o
-13 2 -6 5305.930 5261.140 176.118 6.621 o
-13 2 -5 1931.010 1794.170 87.510 24.003 o
-13 2 -4 7520.260 7656.160 181.247 5.626 o
-13 2 -3 4840.840 5101.410 139.709 9.232 o
-13 2 -2 16616.000 16909.200 333.465 1.862 o
-13 2 -1 2495.360 2452.550 95.369 19.395 o
-13 2 0 9482.390 9719.350 219.780 4.009 o
-13 2 1 4462.500 4625.320 167.105 7.483 o
-13 2 2 9201.060 9919.520 409.216 1.520 o
-13 2 3 5370.810 5632.590 202.622 5.347 o
-13 2 4 3511.570 3336.270 154.222 9.069 o
-13 2 5 2699.400 3017.730 145.973 10.388 o
-13 2 6 1442.370 1352.000 113.892 17.848 o
-13 2 7 3380.870 3186.740 141.332 10.416 o
-13 2 8 408.174 386.284 54.011 75.508 o
-13 2 9 436.408 460.001 65.224 54.976 o
-13 2 10 1.717 0.000 36.349 219.722 o
-13 2 11 125.528 178.996 45.998 118.756 o
-13 2 12 13.893 5.458 42.775 156.776 o
-13 2 13 81.289 60.181 50.273 107.733 o
-13 3 -8 482.597 356.036 56.440 69.039 o
-13 3 -7 695.030 655.624 66.703 48.125 o
-13 3 -6 1601.110 1455.050 94.828 22.988 o
-13 3 -5 1433.700 1442.420 78.173 30.634 o
-13 3 -4 3466.640 3311.030 133.499 11.181 o
-13 3 -3 3913.000 3910.350 117.795 12.481 o
-13 3 -2 3351.520 3239.450 104.894 15.351 o
-13 3 -1 1813.230 1770.320 105.070 19.022 o
-13 3 0 2805.180 2837.040 114.299 14.703 o
-13 3 1 2.811 0.000 40.744 174.767 o
-13 3 2 1729.010 1705.270 121.368 15.476 o
-13 3 3 89.547 145.354 54.909 89.048 o
-13 3 4 197.080 215.844 60.928 69.495 o
-13 3 5 2026.850 2006.720 119.253 15.304 o
-13 3 6 2.109 0.000 36.760 214.741 o
-13 3 7 1830.210 2008.240 129.257 13.735 o
-13 3 8 248.763 236.094 66.977 57.537 o
-13 3 9 13.417 0.000 37.018 209.106 o
-13 3 10 2.469 38.014 37.935 197.563 o
-13 3 11 1299.610 1355.320 92.130 25.098 o
-13 3 12 183.947 156.883 45.862 115.867 o
-13 3 13 24.651 34.621 46.213 132.181 o
-13 4 -8 697.453 821.745 73.808 40.531 o
-13 4 -7 244.837 134.070 48.007 104.304 o
-13 4 -6 2224.080 2294.220 123.456 14.137 o
-13 4 -5 737.087 668.284 67.512 46.699 o
-13 4 -4 6405.660 6461.730 183.256 5.885 o
-13 4 -3 1157.940 1150.200 119.393 17.142 o
-13 4 -2 6990.690 7183.190 200.018 5.058 o
-13 4 -1 455.937 557.766 60.429 60.658 o
-13 4 0 13892.700 14408.000 362.876 1.724 o
-13 4 1 899.748 982.632 76.419 36.296 o
-13 4 2 13075.600 13709.500 415.446 1.403 o
-13 4 3 279.255 291.785 64.133 60.938 o
-13 4 4 12914.000 13244.200 377.869 1.645 o
-13 4 5 361.431 330.520 60.902 64.244 o
-13 4 6 8478.430 8155.540 294.343 2.702 o
-13 4 7 6.642 0.000 50.450 113.829 o
-13 4 8 4533.080 5174.060 212.373 5.136 o
-13 4 9 160.065 164.321 60.198 72.727 o
-13 4 10 3716.490 3973.540 172.310 7.488 o
-13 4 11 1096.260 1029.940 91.234 26.820 o
-13 4 12 615.655 578.794 62.838 54.281 o
-13 4 13 95.574 26.992 52.221 100.439 o
-13 5 -8 4325.320 4680.680 173.423 7.122 o
-13 5 -7 108.072 120.332 52.987 94.794 o
-13 5 -6 4260.900 4105.250 166.779 7.657 o
-13 5 -5 376.678 352.401 54.808 75.289 o
-13 5 -4 3639.790 3499.760 129.531 11.445 o
-13 5 -3 567.803 475.340 72.908 44.276 o
-13 5 -2 834.750 710.951 52.102 63.614 o
-13 5 -1 532.994 557.511 58.620 61.884 o
-13 5 0 1786.120 1867.380 176.232 8.230 o
-13 5 1 438.472 353.066 65.948 54.825 o
-13 5 2 1049.670 1073.270 90.463 27.272 o
-13 5 3 537.153 358.921 78.602 39.883 o
-13 5 4 57.205 22.419 48.600 117.865 o
-13 5 5 27.866 0.000 46.643 131.105 o
-13 5 6 17.396 24.501 34.452 235.943 o
-13 5 7 57.064 55.124 53.550 97.002 o
-13 5 8 379.298 364.564 67.533 53.532 o
-13 5 9 177.601 32.620 58.144 79.012 o
-13 5 10 2150.450 2052.500 164.502 9.067 o
-13 5 11 1540.800 1757.320 116.106 16.827 o
-13 5 12 0.135 0.000 37.134 210.920 o
-13 5 13 939.108 928.005 105.796 21.730 o
-13 6 -7 1970.710 1859.450 113.597 16.640 o
-13 6 -6 59.946 53.921 43.074 146.166 o
-13 6 -5 2442.200 2327.850 107.038 16.939 o
-13 6 -4 81.864 103.658 47.712 117.116 o
-13 6 -3 9044.290 9252.430 244.251 3.518 o
-13 6 -2 125.468 95.104 39.801 157.026 o
-13 6 -1 12087.500 11921.100 270.126 2.793 o
-13 6 0 516.661 318.228 49.214 83.744 o
-13 6 1 18492.600 18647.600 517.489 0.913 o
-13 6 2 1148.890 1144.370 121.296 16.709 o
-13 6 3 12893.100 14040.100 362.849 1.748 o
-13 6 4 4375.930 4532.640 211.262 5.255 o
-13 6 5 10554.900 11390.300 315.948 2.280 o
-13 6 6 4337.020 4094.780 229.986 4.604 o
-13 6 7 5615.890 5882.740 212.281 4.927 o
-13 6 8 3644.380 3570.390 162.001 8.324 o
-13 6 9 1474.340 1612.630 115.350 17.222 o
-13 6 10 671.135 646.960 111.976 20.646 o
-13 6 11 371.119 300.830 64.439 58.609 o
-13 6 12 656.527 631.069 80.988 36.025 o
-13 6 13 1.303 0.000 48.635 122.872 o
-13 7 -7 1456.300 1485.600 106.613 19.626 o
-13 7 -6 1415.670 1418.510 92.762 24.359 o
-13 7 -5 1429.650 1253.050 85.983 27.389 o
-13 7 -4 1538.580 1485.360 99.721 21.499 o
-13 7 -3 1460.080 1304.260 85.181 27.514 o
-13 7 -2 290.784 151.171 41.035 129.122 o
-13 7 -1 282.977 305.772 58.709 70.537 o
-13 7 0 27.644 0.000 56.497 89.925 o
-13 7 1 6.306 0.000 59.091 83.073 o
-13 7 2 14.700 0.000 43.890 149.240 o
-13 7 3 402.969 372.379 67.503 53.150 o
-13 7 4 202.687 285.325 51.560 91.052 o
-13 7 5 1789.180 1595.380 91.160 23.488 o
-13 7 6 527.242 474.461 70.472 47.248 o
-13 7 7 2213.970 2556.670 162.213 9.135 o
-13 7 8 758.410 669.671 74.872 39.785 o
-13 7 9 1069.430 1062.180 127.722 15.458 o
-13 7 10 2039.620 2359.460 209.217 5.953 o
-13 7 11 992.143 882.098 87.547 29.367 o
-13 7 12 2010.300 2140.740 144.978 11.238 o
-13 8 -7 1225.560 1266.060 102.710 21.606 o
-13 8 -6 4.752 2.213 43.175 155.288 o
-13 8 -5 2228.230 2253.500 120.555 14.660 o
-13 8 -4 749.738 651.236 81.904 34.688 o
-13 8 -3 3545.230 3553.850 138.970 10.449 o
-13 8 -2 1455.750 1319.150 110.848 18.636 o
-13 8 -1 5600.370 5783.560 192.200 5.725 o
-13 8 0 4024.750 3917.850 177.876 7.049 o
-13 8 1 7581.750 8055.880 270.728 3.141 o
-13 8 2 2756.640 2572.640 223.991 5.140 o
-13 8 3 8316.160 8734.080 262.649 3.224 o
-13 8 4 5012.850 4941.680 168.736 7.161 o
-13 8 5 5405.750 5475.430 177.449 6.499 o
-13 8 6 3720.350 3631.730 193.217 6.294 o
-13 8 7 3073.190 2987.200 209.139 5.701 o
-13 8 8 2120.140 2123.880 158.854 9.611 o
-13 8 9 3050.820 3093.190 280.995 3.371 o
-13 8 10 181.035 92.446 63.407 66.518 o
-13 8 11 1729.570 1679.700 123.321 15.108 o
-13 8 12 636.867 566.770 84.674 33.809 o
-13 9 -6 4.829 0.000 41.143 171.084 o
-13 9 -5 426.438 399.514 55.691 71.374 o
-13 9 -4 1.193 0.000 42.342 162.078 o
-13 9 -3 85.161 10.076 37.144 191.432 o
-13 9 -2 17.555 0.000 61.933 75.302 o
-13 9 -1 850.448 800.008 87.746 30.137 o
-13 9 0 1100.630 1073.680 86.943 28.736 o
-13 9 1 47.627 93.881 59.754 78.256 o
-13 9 2 2602.060 2723.890 135.475 11.801 o
-13 9 3 744.894 836.831 75.349 38.820 o
-13 9 4 2224.660 2073.850 100.862 18.973 o
-13 9 5 1639.780 1534.850 85.468 26.226 o
-13 9 6 4233.620 4364.930 168.879 7.484 o
-13 9 7 1005.920 1165.620 87.056 28.900 o
-13 9 8 2750.260 2867.070 136.212 11.539 o
-13 9 9 91.331 67.925 52.350 99.116 o
-13 9 10 3448.380 3715.350 157.362 8.745 o
-13 9 11 27.720 0.000 54.235 97.470 o
-13 10 -6 722.315 624.125 72.933 41.960 o
-13 10 -5 463.209 286.699 56.870 69.631 o
-13 10 -4 994.112 931.916 88.061 28.979 o
-13 10 -3 192.770 230.805 56.259 79.837 o
-13 10 -2 4777.700 4895.910 192.986 5.942 o
-13 10 -1 286.857 284.051 56.566 75.241 o
-13 10 0 5384.340 6084.300 201.918 5.335 o
-13 10 1 419.446 422.177 71.902 47.293 o
-13 10 2 5394.690 5368.300 191.709 5.828 o
-13 10 3 551.561 508.079 59.455 60.735 o
-13 10 4 6271.620 6434.260 257.577 3.550 o
-13 10 5 99.215 0.000 44.675 135.317 o
-13 10 6 3149.690 3353.210 147.792 9.844 o
-13 10 7 250.151 158.768 54.063 84.697 o
-13 10 8 2741.570 3150.430 197.650 6.332 o
-13 10 9 1337.280 1279.020 121.843 16.208 o
-13 10 10 1425.400 1382.130 104.061 20.554 o
-13 10 11 1012.820 1021.260 107.161 20.977 o
-13 11 -5 76.641 98.633 53.813 94.104 o
-13 11 -4 130.482 141.094 66.915 60.734 o
-13 11 -3 527.386 431.424 76.364 41.625 o
-13 11 -2 1378.370 1327.680 102.347 21.263 o
-13 11 -1 705.801 586.664 76.043 39.628 o
-13 11 0 1948.040 1960.950 111.232 17.116 o
-13 11 1 194.889 99.770 47.249 111.350 o
-13 11 2 1795.010 1640.300 107.553 18.543 o
-13 11 3 225.205 211.959 51.893 90.702 o
-13 11 4 5498.940 5367.460 169.118 6.936 o
-13 11 5 5.219 0.000 50.518 113.619 o
-13 11 6 2094.850 2155.290 149.284 10.655 o
-13 11 7 201.678 164.515 58.979 74.220 o
-13 11 8 5683.560 6372.500 239.820 4.038 o
-13 11 9 1409.450 1552.340 119.142 16.501 o
-13 11 10 2037.880 2072.470 124.688 14.257 o
-13 12 -4 2827.290 2800.610 161.991 8.823 o
-13 12 -3 1048.990 1025.780 102.956 22.300 o
-13 12 -2 1376.650 1441.470 116.792 17.178 o
-13 12 -1 1757.630 1806.710 109.884 17.882 o
-13 12 0 608.235 626.086 57.925 60.714 o
-13 12 1 2715.120 2631.370 115.205 14.783 o
-13 12 2 251.660 218.654 48.411 100.158 o
-13 12 3 2605.380 2459.150 118.868 14.389 o
-13 12 4 188.007 276.624 52.022 90.537 o
-13 12 5 2652.340 2584.570 137.612 11.542 o
-13 12 6 610.755 755.794 90.919 29.659 o
-13 12 7 407.990 406.783 72.100 47.303 o
-13 12 8 187.037 136.577 65.267 62.475 o
-13 12 9 19.463 0.327 48.248 123.344 o
-13 13 -3 241.816 183.590 58.118 74.669 o
-13 13 -2 1.206 0.000 53.149 102.908 o
-13 13 -1 9.820 0.500 48.051 125.141 o
-13 13 0 237.162 217.490 45.260 112.501 o
-13 13 1 2548.060 2331.780 108.696 16.430 o
-13 13 2 84.588 75.691 46.648 122.948 o
-13 13 3 3020.510 3042.070 163.097 8.596 o
-13 13 4 361.444 251.419 48.152 94.576 o
-13 13 5 5098.010 5151.020 298.897 2.857 o
-13 13 6 830.360 688.409 78.944 36.065 o
-13 13 7 5193.700 5692.700 243.921 4.007 o
-13 13 8 1507.610 1368.250 104.225 20.333 o
-13 14 -2 8.448 0.000 52.422 105.350 o
-13 14 -1 87.925 43.439 48.517 115.250 o
-13 14 0 132.830 64.758 41.050 149.836 o
-13 14 1 491.517 452.260 57.870 65.134 o
-13 14 2 914.706 907.050 103.772 22.537 o
-13 14 3 9.511 0.000 53.072 102.736 o
-13 14 4 117.506 95.220 54.096 91.402 o
-13 14 5 9.315 40.892 59.279 81.707 o
-13 14 6 19.443 0.000 48.317 123.012 o
-13 14 7 26.547 34.706 51.989 104.980 o
-13 15 0 50.767 72.790 51.925 102.740 o
-13 15 1 11.365 6.658 42.249 160.912 o
-13 15 2 8.179 0.000 45.427 140.098 o
-13 15 3 336.287 302.751 59.447 67.777 o
-13 15 4 264.912 185.917 61.771 66.543 o
-13 15 5 1794.400 1949.060 123.002 14.921 o
-12 0 -10 908.033 906.592 94.705 26.214 o
-12 0 -8 2477.460 2491.100 128.810 12.930 o
-12 0 -6 2629.500 2755.720 284.695 3.328 o
-12 0 -4 361.919 367.332 63.520 59.571 o
-12 0 -2 4792.560 4563.080 176.875 6.806 o
-12 0 0 813.195 770.793 74.162 39.462 o
-12 0 2 36.004 26.625 51.676 105.897 o
-12 0 4 396.574 288.275 67.408 54.023 o
-12 0 6 4969.570 5069.290 270.594 3.406 o
-12 0 8 4514.960 4407.680 272.099 3.427 o
-12 0 10 2296.210 2488.880 194.703 6.684 o
-12 0 12 2515.190 2382.460 147.842 10.488 o
-12 0 14 3012.860 3507.300 246.188 4.264 o
-12 1 -10 2653.110 2885.320 121.309 13.704 o
-12 1 -9 5008.900 5347.140 175.226 6.735 o
-12 1 -8 3233.540 3383.630 108.968 14.733 o
-12 1 -7 5560.810 5737.690 165.877 7.047 o
-12 1 -6 4891.610 4729.240 159.048 7.850 o
-12 1 -5 7779.060 7782.740 188.858 5.280 o
-12 1 -4 1302.220 1151.730 86.824 27.748 o
-12 1 -3 3344.430 3369.280 112.594 14.040 o
-12 1 -2 1855.600 1744.390 92.978 22.472 o
-12 1 -1 866.219 743.602 46.550 70.946 o
-12 1 0 216.511 194.006 25.881 251.507 o
-12 1 1 0.574 1.239 34.943 237.874 o
-12 1 2 28.728 0.000 28.860 331.527 o
-12 1 3 910.419 1090.470 77.166 35.341 o
-12 1 4 175.850 102.602 41.337 141.127 o
-12 1 5 1456.020 1308.400 92.119 24.653 o
-12 1 6 2632.770 2920.860 150.480 9.979 o
-12 1 7 1582.840 1584.030 83.011 27.375 o
-12 1 8 841.628 877.866 106.666 21.744 o
-12 1 9 2894.360 2833.280 135.741 11.503 o
-12 1 10 73.161 62.155 38.456 177.316 o
-12 1 11 1471.590 1476.650 88.602 25.691 o
-12 1 12 429.983 325.835 78.289 41.253 o
-12 1 13 104.322 81.900 39.337 164.091 o
-12 1 14 58.562 48.164 41.092 160.120 o
-12 1 15 21.284 28.876 43.940 146.465 o
-12 2 -10 0.910 0.000 42.406 161.635 o
-12 2 -9 261.290 192.088 45.831 109.547 o
-12 2 -8 1.168 25.042 41.209 169.175 o
-12 2 -7 1110.190 1116.640 71.838 37.421 o
-12 2 -6 82.245 104.776 39.088 167.498 o
-12 2 -5 1336.630 1299.440 71.436 35.389 o
-12 2 -4 1941.970 1765.120 73.488 29.516 o
-12 2 -3 4912.580 4807.610 133.526 9.797 o
-12 2 -2 93.806 93.485 31.920 235.188 o
-12 2 -1 71.534 30.733 25.507 370.408 o
-12 2 0 988.445 961.376 54.880 54.788 o
-12 2 1 9.531 0.000 28.529 351.032 o
-12 2 2 98.945 86.857 37.268 180.708 o
-12 2 3 555.951 517.317 56.934 64.495 o
-12 2 4 63.297 71.237 40.827 159.811 o
-12 2 5 1767.020 1784.270 106.094 18.833 o
-12 2 6 55.774 54.925 36.600 198.068 o
-12 2 7 1701.360 1724.730 106.999 18.784 o
-12 2 8 629.164 511.626 71.544 44.770 o
-12 2 9 3562.180 3470.020 131.049 11.337 o
-12 2 10 4888.990 4903.820 163.769 7.511 o
-12 2 11 3661.280 3553.310 144.267 9.851 o
-12 2 12 2434.310 2414.570 114.499 15.405 o
-12 2 13 2311.520 2370.680 108.248 16.857 o
-12 2 14 1284.930 1224.280 87.470 27.376 o
-12 2 15 1696.010 1739.170 110.068 18.006 o
-12 3 -10 5674.720 6244.920 169.777 6.731 o
-12 3 -9 86.223 71.770 42.696 144.556 o
-12 3 -8 9229.930 9472.900 240.551 3.572 o
-12 3 -7 488.891 455.219 56.627 67.306 o
-12 3 -6 8935.080 8853.580 228.163 3.903 o
-12 3 -5 1487.630 1317.770 81.985 28.822 o
-12 3 -4 6224.810 6278.130 151.585 7.585 o
-12 3 -3 1419.480 1225.220 68.389 36.979 o
-12 3 -2 8449.540 8263.740 171.866 5.750 o
-12 3 -1 745.449 696.619 49.415 70.123 o
-12 3 0 1819.850 1633.860 93.109 22.684 o
-12 3 1 7.758 28.385 34.262 240.815 o
-12 3 2 83.900 79.599 45.362 129.309 o
-12 3 3 277.321 256.569 58.627 71.520 o
-12 3 4 1792.880 1977.050 143.294 11.673 o
-12 3 5 229.348 240.817 52.117 89.248 o
-12 3 6 1640.710 1625.930 75.607 30.372 o
-12 3 7 949.162 1001.690 88.346 28.880 o
-12 3 8 1441.770 1597.480 115.128 17.340 o
-12 3 9 295.729 383.447 59.724 67.263 o
-12 3 10 39.155 61.833 40.042 169.913 o
-12 3 11 389.653 334.850 82.114 38.230 o
-12 3 12 21.611 35.756 40.187 173.537 o
-12 3 13 29.419 0.000 45.551 137.178 o
-12 3 14 420.060 578.931 65.113 54.432 o
-12 3 15 8.101 36.937 42.654 156.341 o
-12 4 -10 265.337 302.457 52.796 84.695 o
-12 4 -9 62.813 90.369 43.475 141.376 o
-12 4 -8 124.255 94.975 47.742 114.268 o
-12 4 -7 62.316 84.706 43.579 141.112 o
-12 4 -6 490.763 465.142 69.150 49.240 o
-12 4 -5 924.396 859.743 66.378 44.598 o
-12 4 -4 262.573 152.181 37.927 148.085 o
-12 4 -3 94.616 27.490 34.634 212.706 o
-12 4 -2 210.415 228.030 37.461 152.535 o
-12 4 -1 2936.760 2965.370 102.098 16.657 o
-12 4 0 31.844 78.031 39.060 177.855 o
-12 4 1 1210.640 1067.650 76.017 34.176 o
-12 4 2 419.717 354.836 55.681 72.198 o
-12 4 3 125.151 169.592 50.312 101.816 o
-12 4 4 858.560 804.344 80.822 34.217 o
-12 4 5 270.578 140.300 44.171 117.288 o
-12 4 6 740.203 639.069 49.893 70.223 o
-12 4 7 3423.200 3430.010 148.475 9.611 o
-12 4 8 924.204 976.950 143.524 12.754 o
-12 4 9 4442.940 4682.590 180.800 6.663 o
-12 4 10 880.750 1043.120 98.427 24.485 o
-12 4 11 5550.050 5677.880 192.766 5.720 o
-12 4 12 1269.900 1083.260 89.773 26.691 o
-12 4 13 6521.950 6798.780 221.551 4.446 o
-12 4 14 173.853 136.071 42.696 132.321 o
-12 5 -9 8834.760 9399.620 369.340 1.827 o
-12 5 -8 1528.610 1591.810 124.393 15.207 o
-12 5 -7 6884.150 6781.890 193.068 5.363 o
-12 5 -6 1126.280 1247.680 80.669 31.450 o
-12 5 -5 10116.200 10291.700 244.147 3.400 o
-12 5 -4 1148.730 1099.040 72.204 36.947 o
-12 5 -3 4757.310 4632.160 122.017 11.043 o
-12 5 -2 879.684 743.882 58.953 53.569 o
-12 5 -1 622.144 554.688 41.916 92.094 o
-12 5 0 3231.590 3176.350 124.394 12.554 o
-12 5 1 815.376 722.490 62.077 51.120 o
-12 5 2 1035.760 1043.580 88.161 28.492 o
-12 5 3 53.681 0.000 45.523 134.948 o
-12 5 4 2041.780 2110.050 220.871 5.419 o
-12 5 5 115.109 117.733 33.602 207.937 o
-12 5 6 1559.730 1506.260 124.797 15.142 o
-12 5 7 311.296 215.407 50.343 91.319 o
-12 5 8 4175.970 4193.720 169.235 7.507 o
-12 5 9 733.332 736.160 76.051 38.774 o
-12 5 10 2968.610 3140.690 147.608 10.022 o
-12 5 11 61.915 74.609 48.222 117.330 o
-12 5 12 2493.580 2612.430 127.500 13.053 o
-12 5 13 502.188 462.616 59.276 62.484 o
-12 5 14 559.830 505.038 60.278 59.382 o
-12 6 -9 121.969 113.912 49.095 108.223 o
-12 6 -8 29.461 60.184 61.220 75.749 o
-12 6 -7 277.799 238.020 49.139 95.970 o
-12 6 -6 584.069 444.514 53.261 71.079 o
-12 6 -5 1279.070 1196.340 82.633 29.769 o
-12 6 -4 1476.770 1412.090 80.886 29.172 o
-12 6 -3 7.793 0.000 33.588 255.113 o
-12 6 -2 3312.800 3529.650 110.492 14.308 o
-12 6 -1 1769.920 1482.540 95.032 22.403 o
-12 6 0 2142.190 1757.660 91.957 21.992 o
-12 6 1 501.908 534.990 50.537 77.530 o
-12 6 2 1471.060 1470.460 145.164 11.854 o
-12 6 3 79.732 145.939 53.056 95.316 o
-12 6 4 242.245 246.013 48.043 101.166 o
-12 6 5 2.285 0.000 41.382 169.514 o
-12 6 6 1522.730 1265.830 82.209 28.675 o
-12 6 7 11.444 0.000 43.450 152.647 o
-12 6 8 4640.700 5054.090 187.061 6.242 o
-12 6 9 682.874 748.403 89.664 30.024 o
-12 6 10 8436.080 8622.290 279.496 2.924 o
-12 6 11 1897.100 1866.510 102.957 19.310 o
-12 6 12 8021.130 8276.970 230.494 3.962 o
-12 6 13 1746.460 1622.540 105.403 19.217 o
-12 6 14 7711.510 8252.450 256.271 3.406 o
-12 7 -9 2701.430 2839.850 135.599 11.663 o
-12 7 -8 18.161 0.000 43.035 154.711 o
-12 7 -7 7059.030 6875.940 198.210 5.136 o
-12 7 -6 16.187 0.000 39.065 187.528 o
-12 7 -5 5222.230 5353.720 163.336 7.358 o
-12 7 -4 10.359 3.386 40.998 171.155 o
-12 7 -3 6925.740 6944.050 167.356 6.438 o
-12 7 -2 175.562 137.773 41.081 140.727 o
-12 7 -1 1955.800 2021.250 104.681 18.598 o
-12 7 0 791.223 819.379 92.883 27.698 o
-12 7 1 2100.560 1973.940 138.142 12.140 o
-12 7 2 2416.880 2442.390 107.210 16.852 o
-12 7 3 3389.350 3623.760 164.047 8.255 o
-12 7 4 3268.280 3230.500 170.682 7.876 o
-12 7 5 3414.930 3437.140 205.256 5.778 o
-12 7 6 3128.390 3205.550 127.995 12.154 o
-12 7 7 3044.500 3019.520 125.710 12.612 o
-12 7 8 2734.880 2516.450 109.594 15.848 o
-12 7 9 2835.770 2561.290 111.785 15.277 o
-12 7 10 1164.370 1192.730 108.928 19.891 o
-12 7 11 1382.120 1381.520 89.715 25.736 o
-12 7 12 370.708 393.865 55.802 72.784 o
-12 7 13 3301.620 3390.660 182.929 7.018 o
-12 7 14 5.612 75.139 52.764 102.031 o
-12 8 -9 1.704 0.000 50.794 112.630 o
-12 8 -8 453.505 367.769 55.058 72.306 o
-12 8 -7 138.771 175.071 50.091 101.700 o
-12 8 -6 117.472 115.818 40.867 149.778 o
-12 8 -5 1317.110 1274.840 78.669 31.431 o
-12 8 -4 460.167 404.296 55.810 70.173 o
-12 8 -3 4335.540 4372.590 203.688 5.593 o
-12 8 -2 0.593 0.000 30.028 322.280 o
-12 8 -1 2935.160 2822.230 116.215 14.241 o
-12 8 0 180.973 164.499 55.343 83.796 o
-12 8 1 5373.080 5696.340 211.156 5.016 o
-12 8 2 194.914 123.468 26.090 269.596 o
-12 8 3 3984.800 4190.510 173.123 7.317 o
-12 8 4 2222.920 2183.610 100.585 18.936 o
-12 8 5 843.631 689.656 63.549 49.355 o
-12 8 6 2778.180 2901.930 135.452 11.600 o
-12 8 7 17.770 7.628 46.244 133.929 o
-12 8 8 3667.540 3764.290 157.465 8.632 o
-12 8 9 1653.070 1457.880 108.554 18.730 o
-12 8 10 3442.040 3361.430 151.281 9.359 o
-12 8 11 3259.340 3335.370 152.088 9.382 o
-12 8 12 4465.770 4631.630 200.142 5.702 o
-12 8 13 4706.470 5054.340 227.513 4.582 o
-12 9 -8 2841.590 3236.760 143.386 10.514 o
-12 9 -7 2599.950 2621.360 127.132 13.002 o
-12 9 -6 1191.000 1193.040 86.974 28.063 o
-12 9 -5 4024.910 4037.270 149.599 9.061 o
-12 9 -4 147.645 114.124 44.917 124.570 o
-12 9 -3 3651.760 3530.260 128.430 11.554 o
-12 9 -2 283.533 232.088 54.559 80.861 o
-12 9 -1 6187.940 6102.520 193.293 5.539 o
-12 9 0 3.007 0.000 56.439 91.185 o
-12 9 1 8709.530 9277.570 256.995 3.287 o
-12 9 2 180.657 155.986 41.001 139.684 o
-12 9 3 6696.730 6896.150 296.582 2.778 o
-12 9 4 1.686 6.123 35.379 231.046 o
-12 9 5 13467.100 13255.300 404.496 1.464 o
-12 9 6 942.136 920.523 110.035 20.342 o
-12 9 7 7731.470 8638.360 275.819 3.024 o
-12 9 8 162.004 96.741 54.141 89.294 o
-12 9 9 5879.260 6156.300 238.917 4.054 o
-12 9 10 457.405 338.926 55.549 71.633 o
-12 9 11 3288.840 3281.080 171.609 7.793 o
-12 9 12 339.276 284.030 71.887 49.172 o
-12 9 13 1448.870 1459.530 115.028 17.467 o
-12 10 -8 99.181 35.694 52.800 97.963 o
-12 10 -7 1.276 0.000 48.911 121.490 o
-12 10 -6 1584.070 1586.960 117.813 16.509 o
-12 10 -5 129.259 62.849 44.902 128.403 o
-12 10 -4 2980.690 2804.400 129.892 12.195 o
-12 10 -3 572.263 574.436 75.069 41.708 o
-12 10 -2 10061.500 10024.600 250.909 3.285 o
-12 10 -1 692.068 692.871 73.014 41.850 o
-12 10 0 10535.500 11026.900 391.405 1.611 o
-12 10 1 891.384 1003.820 80.802 33.409 o
-12 10 2 9479.330 9988.790 238.377 3.577 o
-12 10 3 1.120 0.000 42.597 160.160 o
-12 10 4 4171.680 3950.870 205.079 5.599 o
-12 10 5 428.574 355.598 53.670 76.076 o
-12 10 6 1711.400 1614.670 111.647 17.705 o
-12 10 7 2573.310 2677.450 135.214 11.875 o
-12 10 8 258.978 324.425 64.005 61.226 o
-12 10 9 2584.720 2857.320 131.850 12.242 o
-12 10 10 133.179 6.548 46.838 120.931 o
-12 10 11 4076.930 3999.050 182.713 6.739 o
-12 10 12 25.818 9.712 59.560 80.915 o
-12 11 -7 16.597 89.462 56.710 87.853 o
-12 11 -6 4195.280 4627.000 217.550 5.030 o
-12 11 -5 423.284 422.864 60.758 62.169 o
-12 11 -4 3573.890 3534.890 146.102 9.728 o
-12 11 -3 2798.880 3105.540 162.185 8.753 o
-12 11 -2 7023.750 7093.470 234.114 4.024 o
-12 11 -1 7477.280 7637.300 203.765 4.826 o
-12 11 0 3837.040 3649.470 185.103 6.710 o
-12 11 1 6603.250 6738.860 199.799 5.162 o
-12 11 2 4829.030 4941.710 162.984 7.575 o
-12 11 3 11457.600 11381.400 315.893 2.250 o
-12 11 4 1198.330 1220.710 116.696 17.680 o
-12 11 5 2749.080 2865.190 182.358 7.289 o
-12 11 6 2683.560 2823.640 177.569 7.647 o
-12 11 7 3829.710 4003.660 194.335 6.171 o
-12 11 8 229.379 215.387 51.845 90.584 o
-12 11 9 4621.330 4885.510 175.112 6.909 o
-12 11 10 2006.540 2250.400 146.749 10.983 o
-12 11 11 1292.670 1572.420 187.053 7.604 o
-12 11 12 729.799 714.703 92.951 28.143 o
-12 12 -6 1612.930 1747.380 167.514 9.097 o
-12 12 -5 556.025 601.600 81.832 36.219 o
-12 12 -4 3094.820 3159.350 165.550 8.343 o
-12 12 -3 3200.380 3379.550 171.808 7.792 o
-12 12 -2 2919.890 2577.080 145.271 10.464 o
-12 12 -1 3118.250 2991.050 121.101 13.208 o
-12 12 0 3620.630 3814.230 134.539 10.787 o
-12 12 1 5413.800 5402.700 173.160 6.732 o
-12 12 2 2303.940 2170.720 155.349 9.861 o
-12 12 3 6761.840 6966.320 224.299 4.328 o
-12 12 4 3253.110 2866.010 141.574 10.570 o
-12 12 5 4601.540 4592.890 218.597 4.935 o
-12 12 6 400.906 403.024 63.798 58.094 o
-12 12 7 2576.120 2659.870 215.026 5.547 o
-12 12 8 294.787 223.320 64.073 61.411 o
-12 12 9 1043.880 1043.960 87.367 28.848 o
-12 12 10 244.848 183.556 50.185 95.649 o
-12 12 11 1.704 3.259 46.598 133.646 o
-12 13 -6 884.554 728.065 98.028 25.165 o
-12 13 -5 1684.500 1631.840 112.812 17.458 o
-12 13 -4 2949.090 2939.290 167.567 8.283 o
-12 13 -3 344.503 288.276 66.130 56.673 o
-12 13 -2 2621.470 2791.450 127.244 12.886 o
-12 13 -1 152.891 90.647 41.827 141.415 o
-12 13 0 5388.990 5677.770 245.389 3.951 o
-12 13 1 705.132 655.941 69.512 45.147 o
-12 13 2 9273.050 9362.400 262.759 3.142 o
-12 13 3 245.938 263.963 57.844 73.962 o
-12 13 4 7640.240 8148.420 278.736 2.993 o
-12 13 5 1946.010 1822.470 115.742 16.247 o
-12 13 6 7050.490 7257.160 238.658 3.898 o
-12 13 7 748.021 779.520 85.514 32.007 o
-12 13 8 3793.520 4193.220 253.818 3.937 o
-12 13 9 1063.600 1385.700 89.962 26.822 o
-12 13 10 1132.900 1173.620 90.012 26.945 o
-12 14 -5 1983.880 1839.790 148.040 10.978 o
-12 14 -4 553.378 448.121 85.499 34.139 o
-12 14 -3 3993.770 3962.460 185.090 6.631 o
-12 14 -2 1373.050 1087.060 101.949 21.709 o
-12 14 -1 5530.010 5894.400 198.422 5.466 o
-12 14 0 2032.270 2081.660 102.840 18.851 o
-12 14 1 5839.060 6211.760 252.891 3.701 o
-12 14 2 1237.920 1223.940 97.672 23.384 o
-12 14 3 1968.020 1810.170 116.343 16.099 o
-12 14 4 1584.650 1599.170 118.021 16.454 o
-12 14 5 1404.970 1287.840 97.488 22.869 o
-12 14 6 1441.150 1384.680 109.105 19.069 o
-12 14 7 93.947 30.079 57.262 84.365 o
-12 14 8 611.224 610.354 69.112 46.883 o
-12 14 9 63.076 5.949 47.081 125.436 o
-12 15 -4 0.721 0.000 64.581 69.727 o
-12 15 -3 1965.360 1806.130 124.496 14.526 o
-12 15 -2 26.601 6.148 49.811 115.107 o
-12 15 -1 3324.060 3399.460 148.362 9.682 o
-12 15 0 794.221 703.668 73.145 40.747 o
-12 15 1 1379.500 1251.760 90.600 25.617 o
-12 15 2 2261.550 2366.790 133.334 12.521 o
-12 15 3 1868.000 1685.380 114.620 16.708 o
-12 15 4 7440.690 7161.960 259.007 3.408 o
-12 15 5 1669.710 1667.580 111.019 17.883 o
-12 15 6 7216.180 7352.620 239.557 3.856 o
-12 15 7 343.820 461.625 65.801 55.689 o
-12 15 8 4788.050 4962.090 194.580 5.859 o
-12 16 -2 2444.630 2491.080 145.506 10.764 o
-12 16 -1 0.205 55.900 37.663 198.942 o
-12 16 0 3038.330 3175.870 124.968 12.649 o
-12 16 1 7.998 0.000 38.769 191.949 o
-12 16 2 1475.950 1424.320 91.474 24.641 o
-12 16 3 110.956 97.407 48.817 110.572 o
-12 16 4 1243.530 1291.530 105.460 20.653 o
-12 16 5 8.299 0.000 51.610 108.685 o
-12 16 6 529.710 462.854 69.371 48.503 o
-12 16 7 29.076 0.000 43.056 153.187 o
-12 17 0 797.479 766.815 97.754 25.518 o
-12 17 1 2323.550 2112.410 116.656 15.344 o
-12 17 2 92.088 54.543 38.464 174.753 o
-12 17 3 2913.600 2560.020 144.837 10.521 o
-12 17 4 221.725 264.361 63.134 64.136 o
-11 0 -9 2.047 27.952 56.900 89.163 o
-11 0 -7 222.431 131.486 46.404 111.854 o
-11 0 -5 64.798 27.809 38.901 177.880 o
-11 0 -3 360.719 332.332 51.757 83.162 o
-11 0 -1 1.877 0.000 35.637 228.521 o
-11 0 1 47.314 16.403 31.769 265.570 o
-11 0 3 476.601 373.633 41.310 106.212 o
-11 0 5 1392.100 1239.900 83.399 28.765 o
-11 0 7 2772.740 2974.210 179.353 7.469 o
-11 0 9 3.099 0.000 61.957 75.683 o
-11 0 11 2713.540 2697.670 153.908 9.650 o
-11 0 13 301.614 170.443 54.055 82.573 o
-11 0 15 4.431 0.000 73.998 53.056 o
-11 1 -10 365.398 308.615 48.292 92.639 o
-11 1 -9 1082.860 1021.440 61.796 46.078 o
-11 1 -8 40.156 9.738 35.585 217.713 o
-11 1 -7 880.523 879.828 55.518 56.534 o
-11 1 -6 20.427 0.000 29.713 318.074 o
-11 1 -5 3.480 0.000 27.618 378.686 o
-11 1 -4 1834.780 1945.670 75.621 28.669 o
-11 1 -3 255.508 241.986 28.837 205.381 o
-11 1 -2 11194.300 11114.900 206.804 4.069 o
-11 1 -1 589.544 557.331 37.524 105.369 o
-11 1 0 22032.300 21866.100 367.541 1.478 o
-11 1 1 6078.960 5955.370 158.829 7.260 o
-11 1 2 27745.100 28046.100 540.592 0.777 o
-11 1 3 9814.240 9369.770 242.464 3.491 o
-11 1 4 28949.700 30791.300 583.055 0.680 o
-11 1 5 12870.500 13618.100 393.875 1.535 o
-11 1 6 23300.400 25615.400 588.371 0.701 o
-11 1 7 7284.370 7943.440 252.453 3.529 o
-11 1 8 17626.000 18096.900 383.166 1.491 o
-11 1 9 3671.560 3664.640 219.054 5.120 o
-11 1 10 7121.660 7365.940 215.301 4.528 o
-11 1 11 1898.940 1849.430 89.506 23.337 o
-11 1 12 2733.560 2742.980 150.575 9.962 o
-11 1 13 13.059 0.000 36.593 214.002 o
-11 1 14 1855.690 1947.810 102.204 19.511 o
-11 1 15 685.342 711.469 72.806 42.009 o
-11 1 16 400.650 286.582 55.715 73.646 o
-11 2 -10 7.630 2.330 39.285 186.830 o
-11 2 -9 134.479 68.744 36.688 180.909 o
-11 2 -8 68.267 31.779 44.860 135.747 o
-11 2 -7 209.567 187.190 37.554 154.652 o
-11 2 -6 0.489 0.000 28.523 357.221 o
-11 2 -5 29.638 57.927 25.951 380.592 o
-11 2 -4 10.600 4.503 24.786 458.637 o
-11 2 -3 109.830 139.774 27.635 279.039 o
-11 2 -2 1429.300 1401.900 60.199 41.739 o
-11 2 -1 1262.300 1247.700 51.862 51.511 o
-11 2 0 1078.880 1050.040 55.464 52.068 o
-11 2 1 15.177 0.000 47.144 129.510 o
-11 2 2 1524.920 1475.270 88.929 25.373 o
-11 2 3 3.944 0.000 42.587 159.845 o
-11 2 4 1378.500 1359.650 92.328 24.745 o
-11 2 5 0.476 70.469 49.375 116.672 o
-11 2 6 2639.420 2810.180 117.214 14.424 o
-11 2 7 26.573 68.474 47.030 126.139 o
-11 2 8 573.826 536.392 67.628 49.427 o
-11 2 9 356.618 292.254 53.346 80.195 o
-11 2 10 3909.370 3902.230 147.007 9.374 o
-11 2 11 27.392 0.000 44.428 144.268 o
-11 2 12 72.032 0.000 38.795 179.921 o
-11 2 13 306.318 216.283 43.528 114.589 o
-11 2 14 594.562 546.833 75.029 41.665 o
-11 2 15 7.927 0.000 45.465 139.891 o
-11 2 16 0.535 0.000 46.514 134.395 o
-11 3 -10 1280.760 1262.840 83.156 29.342 o
-11 3 -9 577.940 609.249 61.407 56.528 o
-11 3 -8 2245.780 2090.830 86.865 22.812 o
-11 3 -7 74.364 66.305 36.071 198.173 o
-11 3 -6 1697.900 1633.040 69.286 33.211 o
-11 3 -5 894.479 875.102 50.585 62.689 o
-11 3 -4 1714.580 1606.140 90.267 24.017 o
-11 3 -3 3855.360 3798.220 107.084 14.046 o
-11 3 -2 254.808 228.390 36.824 150.794 o
-11 3 -1 12496.200 12571.300 230.760 3.389 o
-11 3 0 1095.620 1025.020 61.853 45.860 o
-11 3 1 17786.600 18940.700 386.118 1.464 o
-11 3 2 4.169 23.361 41.691 165.027 o
-11 3 3 22919.000 23626.700 471.420 1.010 o
-11 3 4 534.125 461.532 61.376 58.672 o
-11 3 5 25716.300 27001.700 564.659 0.737 o
-11 3 6 142.603 85.708 28.027 271.051 o
-11 3 7 28884.100 28865.900 967.462 0.285 o
-11 3 8 0.254 78.806 47.952 123.211 o
-11 3 9 12384.500 13262.700 472.664 1.134 o
-11 3 10 1641.380 1546.720 111.448 17.934 o
-11 3 11 5951.250 6211.000 197.268 5.411 o
-11 3 12 1241.730 1033.530 82.156 30.605 o
-11 3 13 1393.340 1356.780 80.492 29.892 o
-11 3 14 1529.940 1287.160 91.364 24.732 o
-11 3 15 484.796 522.818 60.443 60.413 o
-11 3 16 1762.040 1851.780 161.552 9.589 o
-11 4 -10 1176.570 1266.560 114.156 18.332 o
-11 4 -9 101.116 89.193 41.005 152.503 o
-11 4 -8 456.999 425.698 58.475 65.198 o
-11 4 -7 160.568 125.597 26.241 281.012 o
-11 4 -6 2.674 0.000 34.320 246.097 o
-11 4 -5 235.116 223.753 36.551 155.155 o
-11 4 -4 198.713 167.637 25.701 264.659 o
-11 4 -3 5.984 0.000 24.869 463.387 o
-11 4 -2 155.147 107.767 25.361 300.665 o
-11 4 -1 302.658 239.710 26.119 217.306 o
-11 4 0 23.493 21.179 23.919 465.477 o
-11 4 1 1786.380 1655.420 74.994 29.860 o
-11 4 2 17.027 0.000 35.047 231.845 o
-11 4 3 3591.340 3570.060 181.008 7.030 o
-11 4 4 3961.520 3954.880 248.843 4.070 o
-11 4 5 1029.890 1046.380 77.253 34.637 o
-11 4 6 3453.490 3532.610 125.783 12.031 o
-11 4 7 3848.640 3714.850 142.330 9.887 o
-11 4 8 11102.100 11364.800 322.208 2.194 o
-11 4 9 1617.020 1323.580 97.025 22.383 o
-11 4 10 3956.180 4197.770 163.460 7.978 o
-11 4 11 653.782 639.396 68.685 46.652 o
-11 4 12 3738.280 3751.480 149.256 9.298 o
-11 4 13 920.329 784.814 68.791 42.884 o
-11 4 14 1366.910 1411.020 80.303 29.983 o
-11 4 15 494.518 452.702 57.140 66.306 o
-11 5 -10 2259.190 2394.450 112.115 16.122 o
-11 5 -9 1014.510 1014.130 90.369 27.580 o
-11 5 -8 1492.700 1714.020 93.070 23.540 o
-11 5 -7 1184.240 1171.110 71.046 37.196 o
-11 5 -6 855.977 893.771 63.434 48.007 o
-11 5 -5 1889.780 1853.820 82.974 25.681 o
-11 5 -4 52.104 19.038 25.048 402.374 o
-11 5 -3 3607.840 3437.190 93.397 16.858 o
-11 5 -2 285.984 258.288 33.239 166.247 o
-11 5 -1 4175.330 4042.070 100.051 14.552 o
-11 5 0 5869.270 5985.670 158.991 7.312 o
-11 5 1 2032.790 2030.760 156.437 9.932 o
-11 5 2 7424.060 7437.290 202.522 4.889 o
-11 5 3 3370.680 3299.990 155.112 9.065 o
-11 5 4 14020.200 14335.700 377.400 1.619 o
-11 5 5 636.710 568.248 51.952 70.364 o
-11 5 6 4810.890 4527.520 145.867 8.887 o
-11 5 7 1779.150 1622.060 109.839 18.018 o
-11 5 8 1139.560 1233.720 91.838 26.005 o
-11 5 9 631.985 742.993 77.576 38.362 o
-11 5 10 2014.600 2270.930 129.186 13.425 o
-11 5 11 1439.800 1554.960 99.998 21.574 o
-11 5 12 7.065 73.022 42.412 155.859 o
-11 5 13 2670.930 2714.720 119.398 14.082 o
-11 5 14 75.553 73.191 39.712 166.134 o
-11 5 15 3624.850 3961.290 121.821 12.204 o
-11 6 -10 1533.660 1516.310 103.961 20.186 o
-11 6 -9 824.779 839.655 71.947 40.855 o
-11 6 -8 1487.630 1367.600 97.312 22.584 o
-11 6 -7 22.767 0.000 37.966 196.983 o
-11 6 -6 958.493 895.418 66.877 43.606 o
-11 6 -5 63.409 64.755 36.858 193.019 o
-11 6 -4 968.972 863.090 58.115 52.255 o
-11 6 -3 406.735 383.345 34.221 138.403 o
-11 6 -2 507.112 447.110 36.074 119.280 o
-11 6 -1 739.909 556.927 39.918 91.430 o
-11 6 0 94.671 113.053 24.770 343.004 o
-11 6 1 631.839 554.893 41.715 92.136 o
-11 6 2 564.499 460.038 55.846 66.778 o
-11 6 3 2274.610 2075.210 90.237 21.736 o
-11 6 4 146.434 106.255 31.585 222.523 o
-11 6 5 9910.960 9998.960 280.305 2.801 o
-11 6 6 1216.090 1095.320 75.709 34.241 o
-11 6 7 10131.600 10507.700 303.807 2.455 o
-11 6 8 151.745 135.729 45.170 122.166 o
-11 6 9 11928.400 12056.800 310.811 2.280 o
-11 6 10 453.726 397.597 66.279 53.787 o
-11 6 11 10211.100 11042.900 347.843 1.968 o
-11 6 12 196.256 221.141 45.341 114.880 o
-11 6 13 8433.980 9040.810 230.822 3.878 o
-11 6 14 9.457 40.040 37.824 197.030 o
-11 6 15 3339.780 3308.570 120.418 12.938 o
-11 7 -10 13.318 21.468 49.530 116.797 o
-11 7 -9 1380.670 1386.290 83.749 28.326 o
-11 7 -8 67.943 43.949 42.362 150.411 o
-11 7 -7 1639.270 1727.550 92.338 23.334 o
-11 7 -6 616.666 530.414 56.882 63.105 o
-11 7 -5 526.091 511.362 59.087 61.778 o
-11 7 -4 1085.780 1033.580 67.074 41.513 o
-11 7 -3 0.650 0.000 23.074 545.322 o
-11 7 -2 3056.580 2951.170 105.408 15.865 o
-11 7 -1 181.003 182.016 34.140 183.208 o
-11 7 0 2127.270 1916.180 96.166 20.598 o
-11 7 1 718.786 637.983 39.664 91.136 o
-11 7 2 3712.550 3608.110 115.545 13.104 o
-11 7 3 1365.160 1294.230 123.312 15.840 o
-11 7 4 2117.200 1876.460 82.932 24.854 o
-11 7 5 182.490 154.654 43.211 128.122 o
-11 7 6 3016.010 2919.120 153.563 9.471 o
-11 7 7 198.040 170.113 33.317 187.734 o
-11 7 8 5247.180 5417.830 185.638 6.135 o
-11 7 9 227.916 244.187 42.237 124.980 o
-11 7 10 3571.460 3557.030 245.922 4.213 o
-11 7 11 683.272 562.120 63.129 52.999 o
-11 7 12 1881.760 1980.870 112.540 16.915 o
-11 7 13 697.509 653.824 67.384 47.390 o
-11 7 14 1223.190 1079.540 80.126 31.679 o
-11 7 15 1069.530 971.204 78.413 33.895 o
-11 8 -10 302.815 187.903 54.287 81.633 o
-11 8 -9 4539.840 4717.550 162.363 7.753 o
-11 8 -8 777.642 797.119 68.745 44.330 o
-11 8 -7 4652.390 4800.690 166.173 7.453 o
-11 8 -6 3295.630 3339.880 127.142 12.069 o
-11 8 -5 3014.530 3023.220 200.181 6.151 o
-11 8 -4 6934.170 6792.780 192.572 5.373 o
-11 8 -3 2627.290 2532.880 94.758 19.186 o
-11 8 -2 4041.820 4036.010 112.689 12.957 o
-11 8 -1 3595.790 3518.810 107.141 14.501 o
-11 8 0 3337.800 3321.550 129.528 11.744 o
-11 8 1 3483.450 3410.870 140.722 10.349 o
-11 8 2 527.507 436.202 45.022 91.254 o
-11 8 3 4308.140 4210.450 149.669 8.884 o
-11 8 4 72.125 70.166 33.762 222.718 o
-11 8 5 4381.150 4573.580 178.418 6.828 o
-11 8 6 1762.440 1867.120 111.652 17.403 o
-11 8 7 5929.600 6242.780 187.318 5.827 o
-11 8 8 4730.720 4709.770 206.982 5.356 o
-11 8 9 3985.960 3788.150 154.619 8.720 o
-11 8 10 8014.640 8538.520 303.194 2.587 o
-11 8 11 5152.490 5086.650 269.542 3.416 o
-11 8 12 4151.510 4141.220 167.706 7.625 o
-11 8 13 2852.640 3025.580 243.800 4.381 o
-11 8 14 1752.820 1735.910 99.608 20.704 o
-11 9 -10 40.805 0.000 56.745 88.599 o
-11 9 -9 541.736 496.657 69.677 47.803 o
-11 9 -8 122.482 64.873 41.477 148.365 o
-11 9 -7 89.023 87.629 42.980 141.670 o
-11 9 -6 181.926 154.644 48.394 105.998 o
-11 9 -5 894.722 876.981 76.300 36.798 o
-11 9 -4 408.598 332.355 53.093 78.350 o
-11 9 -3 1896.950 1912.860 83.593 25.319 o
-11 9 -2 5.280 0.000 39.411 186.298 o
-11 9 -1 2261.900 2205.020 81.749 24.226 o
-11 9 0 766.138 883.508 90.171 29.040 o
-11 9 1 4937.890 5119.310 190.048 6.024 o
-11 9 2 50.225 0.000 34.108 234.362 o
-11 9 3 5077.240 4701.270 186.479 6.212 o
-11 9 4 319.872 298.752 47.992 95.926 o
-11 9 5 3957.740 4059.500 152.878 8.814 o
-11 9 6 639.821 756.657 74.659 40.617 o
-11 9 7 443.406 385.799 53.483 75.549 o
-11 9 8 263.058 193.974 45.924 109.023 o
-11 9 9 92.359 59.496 44.003 136.850 o
-11 9 10 484.031 471.277 65.820 53.349 o
-11 9 11 228.676 243.529 71.672 51.203 o
-11 9 12 1526.320 1818.970 130.156 14.003 o
-11 9 13 149.817 177.332 51.887 94.989 o
-11 9 14 1516.310 1348.110 115.670 17.293 o
-11 10 -9 4048.530 4345.170 157.157 8.378 o
-11 10 -8 3.925 33.780 45.518 138.243 o
-11 10 -7 5792.700 6218.670 185.101 5.956 o
-11 10 -6 570.225 537.254 66.315 50.994 o
-11 10 -5 16186.700 17047.700 377.046 1.560 o
-11 10 -4 127.854 109.765 51.425 99.347 o
-11 10 -3 15361.100 16349.700 389.307 1.503 o
-11 10 -2 41.357 29.090 36.132 208.941 o
-11 10 -1 20836.900 20491.300 448.899 1.122 o
-11 10 0 0.950 0.000 37.516 206.461 o
-11 10 1 12037.100 12772.200 338.855 1.983 o
-11 10 2 45.604 16.709 34.828 224.345 o
-11 10 3 5596.300 5800.110 225.789 4.485 o
-11 10 4 998.725 919.181 72.446 38.636 o
-11 10 5 706.206 471.651 58.835 59.005 o
-11 10 6 2629.390 2626.920 128.393 12.788 o
-11 10 7 0.402 0.000 51.436 109.921 o
-11 10 8 5004.900 4998.540 178.967 6.579 o
-11 10 9 94.907 81.746 46.586 122.178 o
-11 10 10 6621.150 7605.840 238.400 3.928 o
-11 10 11 752.320 692.500 90.781 29.219 o
-11 10 12 1968.740 1901.200 141.417 11.822 o
-11 10 13 751.476 837.116 76.745 37.699 o
-11 10 14 2206.310 2660.510 156.792 9.636 o
-11 11 -9 33.072 0.000 45.948 134.514 o
-11 11 -8 8.253 39.014 46.473 132.053 o
-11 11 -7 0.976 0.000 43.174 155.928 o
-11 11 -6 23.972 14.891 45.818 135.422 o
-11 11 -5 191.682 237.527 50.239 96.771 o
-11 11 -4 537.719 455.857 73.096 44.511 o
-11 11 -3 708.506 655.972 69.060 45.552 o
-11 11 -2 592.883 560.147 57.121 62.924 o
-11 11 -1 519.388 681.181 82.553 35.671 o
-11 11 0 2410.270 2536.610 155.025 9.740 o
-11 11 1 2066.500 2137.070 106.669 17.810 o
-11 11 2 825.014 739.582 63.917 48.883 o
-11 11 3 2168.710 2174.230 113.198 16.194 o
-11 11 4 862.142 788.226 82.770 33.007 o
-11 11 5 1882.240 1837.150 114.006 16.704 o
-11 11 6 992.052 955.890 78.456 34.407 o
-11 11 7 5182.140 5130.800 196.843 5.666 o
-11 11 8 626.935 562.451 70.646 45.408 o
-11 11 9 3007.090 2766.260 127.019 12.578 o
-11 11 10 61.607 33.017 46.534 127.217 o
-11 11 11 1817.930 1752.420 159.809 9.766 o
-11 11 12 5.894 46.707 55.727 92.319 o
-11 11 13 724.271 671.549 99.618 25.126 o
-11 12 -8 7898.930 8437.230 231.228 3.948 o
-11 12 -7 4543.910 4951.680 190.993 6.080 o
-11 12 -6 6394.160 6797.610 250.283 3.693 o
-11 12 -5 3277.890 3292.520 213.291 5.451 o
-11 12 -4 12062.600 12026.100 346.663 1.921 o
-11 12 -3 7631.220 8044.800 269.513 3.161 o
-11 12 -2 12178.700 12786.500 317.545 2.187 o
-11 12 -1 6034.670 6138.820 182.699 6.022 o
-11 12 0 9451.150 9456.470 241.592 3.534 o
-11 12 1 1278.220 1218.760 84.968 28.576 o
-11 12 2 8697.440 8792.940 243.500 3.579 o
-11 12 3 1200.270 1042.930 82.765 30.469 o
-11 12 4 1803.880 1705.330 99.365 20.690 o
-11 12 5 368.359 387.479 65.312 56.597 o
-11 12 6 703.704 607.623 66.695 48.327 o
-11 12 7 162.945 135.472 50.382 100.434 o
-11 12 8 78.915 78.494 50.665 105.769 o
-11 12 9 214.477 277.460 53.314 85.784 o
-11 12 10 569.688 531.076 60.875 58.099 o
-11 12 11 788.020 852.135 81.278 34.215 o
-11 12 12 1123.700 1079.440 103.173 21.955 o
-11 12 13 455.826 568.474 105.621 23.634 o
-11 13 -8 0.665 44.978 48.264 122.981 o
-11 13 -7 486.785 575.071 122.066 18.061 o
-11 13 -6 28.786 60.427 56.379 88.954 o
-11 13 -5 11.624 0.000 56.641 90.163 o
-11 13 -4 549.017 491.146 72.085 45.214 o
-11 13 -3 23.416 3.853 42.724 156.001 o
-11 13 -2 1941.680 1794.580 137.664 12.415 o
-11 13 -1 144.733 40.349 52.857 95.385 o
-11 13 0 3697.990 3709.540 194.302 6.234 o
-11 13 1 12.750 2.135 57.337 87.909 o
-11 13 2 5032.390 5217.720 249.200 3.904 o
-11 13 3 668.329 636.585 101.572 24.537 o
-11 13 4 9293.070 9305.300 294.182 2.643 o
-11 13 5 725.307 645.949 78.671 37.178 o
-11 13 6 2996.250 3157.440 155.269 9.263 o
-11 13 7 155.812 115.999 48.274 109.270 o
-11 13 8 1777.790 1537.980 95.265 22.230 o
-11 13 9 2621.260 2577.430 124.378 13.418 o
-11 13 10 2138.840 1899.790 108.022 17.578 o
-11 13 11 1444.870 1292.390 89.171 25.892 o
-11 13 12 231.059 183.080 52.590 89.050 o
-11 14 -7 998.431 1073.120 112.857 19.215 o
-11 14 -6 8282.270 9375.750 309.429 2.476 o
-11 14 -5 1028.560 817.710 103.693 22.376 o
-11 14 -4 9572.030 9717.350 305.623 2.469 o
-11 14 -3 1005.180 929.015 82.828 31.760 o
-11 14 -2 8134.740 8153.840 236.730 3.806 o
-11 14 -1 1528.110 1444.810 85.440 26.843 o
-11 14 0 7236.630 7573.110 220.641 4.344 o
-11 14 1 216.966 111.094 48.450 104.999 o
-11 14 2 5535.580 5373.820 241.215 4.063 o
-11 14 3 1161.840 1142.560 87.838 27.888 o
-11 14 4 235.478 218.490 61.212 67.929 o
-11 14 5 72.289 20.679 54.982 92.312 o
-11 14 6 59.696 113.489 57.426 83.629 o
-11 14 7 219.690 163.998 57.837 76.279 o
-11 14 8 618.036 422.721 61.222 57.716 o
-11 14 9 686.554 714.919 71.382 43.263 o
-11 14 10 1233.860 1244.220 83.193 29.590 o
-11 14 11 1270.440 1413.070 96.338 23.491 o
-11 15 -6 860.206 650.347 118.874 18.201 o
-11 15 -5 606.110 564.116 80.615 36.902 o
-11 15 -4 587.657 565.879 76.906 40.007 o
-11 15 -3 21.218 0.000 41.458 166.062 o
-11 15 -2 76.318 3.482 39.839 170.296 o
-11 15 -1 1134.240 1171.780 109.301 19.868 o
-11 15 0 732.233 574.156 61.336 54.355 o
-11 15 1 806.536 660.586 66.044 47.407 o
-11 15 2 1236.950 1039.860 100.625 22.588 o
-11 15 3 5712.560 5731.010 211.686 4.945 o
-11 15 4 308.220 286.796 60.228 67.192 o
-11 15 5 3277.880 3326.650 148.085 9.753 o
-11 15 6 2189.800 1811.890 101.718 19.090 o
-11 15 7 2285.780 2220.700 98.022 19.413 o
-11 15 8 1481.210 1443.240 85.689 26.925 o
-11 15 9 262.080 273.085 42.892 118.300 o
-11 15 10 1371.990 1307.480 75.155 32.953 o
-11 16 -5 3022.900 3149.230 212.292 5.551 o
-11 16 -4 0.119 0.000 61.416 77.114 o
-11 16 -3 2226.280 2325.160 130.948 12.922 o
-11 16 -2 13.287 0.000 47.456 127.991 o
-11 16 -1 3151.620 3124.770 124.858 12.586 o
-11 16 0 54.157 0.000 42.351 154.926 o
-11 16 1 2401.750 2258.950 121.260 14.331 o
-11 16 2 256.654 184.282 51.197 91.974 o
-11 16 3 98.779 126.388 47.871 114.392 o
-11 16 4 426.433 407.169 60.320 62.982 o
-11 16 5 1.069 0.000 49.807 117.180 o
-11 16 6 8.833 0.000 45.935 136.972 o
-11 16 7 540.314 492.219 55.768 67.108 o
-11 16 8 150.236 148.774 44.857 123.222 o
-11 16 9 659.341 528.677 57.364 61.497 o
-11 17 -4 1444.220 1600.120 124.352 15.318 o
-11 17 -3 230.487 175.271 70.310 53.497 o
-11 17 -2 8.760 30.393 44.111 146.694 o
-11 17 -1 94.849 44.695 45.340 130.010 o
-11 17 0 349.881 233.253 43.834 109.920 o
-11 17 1 253.770 179.549 48.048 102.352 o
-11 17 2 763.128 704.769 61.766 52.358 o
-11 17 3 365.830 425.446 72.249 47.533 o
-11 17 4 25.153 7.810 45.702 136.331 o
-11 17 5 328.499 182.924 50.814 89.933 o
-11 17 6 20.980 69.248 41.317 162.210 o
-11 17 7 872.069 809.315 71.017 41.333 o
-11 17 8 33.402 70.617 40.316 167.956 o
-11 18 -2 2294.610 2368.250 120.037 14.604 o
-11 18 -1 395.401 332.687 53.879 77.028 o
-11 18 0 733.055 687.039 97.017 26.225 o
-11 18 1 131.316 147.746 41.871 140.419 o
-11 18 2 58.826 37.711 35.235 213.589 o
-11 18 3 57.079 81.595 42.783 146.753 o
-11 18 4 345.649 256.505 51.567 85.666 o
-11 18 5 608.804 555.468 59.928 58.497 o
-11 18 6 264.737 169.975 45.682 110.608 o
-10 0 -8 10188.700 10792.700 306.047 2.420 o
-10 0 -6 15703.500 15813.300 329.168 1.934 o
-10 0 -4 17416.800 17693.600 375.511 1.543 o
-10 0 -2 26800.000 27072.000 793.397 0.411 o
-10 0 0 26146.000 25187.700 722.130 0.488 o
-10 0 2 11452.000 11064.600 367.408 1.772 o
-10 0 4 9308.910 10006.400 343.768 2.043 o
-10 0 6 4814.010 4863.380 200.994 5.579 o
-10 0 8 13840.400 14238.500 380.352 1.603 o
-10 0 10 3373.190 3466.930 186.480 6.774 o
-10 0 12 4712.430 4787.220 195.227 5.862 o
-10 0 14 2320.970 2222.070 211.443 5.801 o
-10 0 16 1361.280 1618.570 159.710 10.059 o
-10 1 -9 59.974 49.721 35.918 204.613 o
-10 1 -8 14.515 43.834 34.255 236.516 o
-10 1 -7 1076.940 1195.540 60.728 46.097 o
-10 1 -6 384.511 426.232 36.667 127.924 o
-10 1 -5 5613.250 5650.400 114.844 10.787 o
-10 1 -4 1250.070 1213.310 52.498 51.332 o
-10 1 -3 10603.900 10900.800 191.396 4.542 o
-10 1 -2 37.059 68.686 24.566 407.307 o
-10 1 -1 18322.500 18616.800 283.510 2.225 o
-10 1 0 12087.700 11970.500 230.955 3.440 o
-10 1 1 18734.300 19077.300 389.143 1.432 o
-10 1 2 9714.800 9966.520 241.627 3.493 o
-10 1 3 16791.400 17190.700 359.310 1.664 o
-10 1 4 6490.680 6652.130 185.508 5.752 o
-10 1 5 5112.290 4941.800 193.731 5.835 o
-10 1 6 5903.770 6071.430 172.836 6.535 o
-10 1 7 1298.750 1364.990 70.047 36.293 o
-10 1 8 96.886 128.252 33.764 209.317 o
-10 1 9 441.162 336.848 48.373 88.466 o
-10 1 10 662.676 556.349 49.594 74.093 o
-10 1 11 2187.000 2118.400 99.483 19.353 o
-10 1 12 404.273 393.570 44.822 98.813 o
-10 1 13 4742.790 4808.360 138.870 9.425 o
-10 1 14 2550.530 2592.930 134.925 11.965 o
-10 1 15 4017.350 4154.350 172.076 7.379 o
-10 1 16 1214.800 1239.570 89.877 26.556 o
-10 2 -9 5164.370 5180.290 159.595 7.639 o
-10 2 -8 7898.600 8180.180 219.667 4.262 o
-10 2 -7 3913.130 4104.240 111.327 13.230 o
-10 2 -6 10618.400 10914.700 197.092 4.387 o
-10 2 -5 5853.520 5917.650 129.490 9.327 o
-10 2 -4 18110.100 18422.000 301.206 2.072 o
-10 2 -3 5072.630 4992.390 155.659 7.965 o
-10 2 -2 15607.200 14957.400 254.119 2.755 o
-10 2 -1 658.973 572.976 42.182 89.420 o
-10 2 0 14137.500 13984.200 257.969 2.805 o
-10 2 1 3403.530 3495.380 135.051 10.985 o
-10 2 2 6305.980 6552.450 193.747 5.459 o
-10 2 3 3949.210 3853.840 138.489 10.162 o
-10 2 4 9438.750 9771.440 257.832 3.207 o
-10 2 5 1952.660 1653.600 92.398 22.515 o
-10 2 6 2749.270 2482.690 145.564 10.566 o
-10 2 7 1816.690 1723.050 95.356 21.850 o
-10 2 8 2620.410 2676.570 129.858 12.565 o
-10 2 9 16.067 3.667 41.960 162.655 o
-10 2 10 9367.400 10002.000 256.765 3.224 o
-10 2 11 1706.970 1441.440 102.151 20.407 o
-10 2 12 3939.080 4028.660 141.285 9.849 o
-10 2 13 1400.640 1320.940 103.172 20.958 o
-10 2 14 2986.830 3177.420 122.266 13.077 o
-10 2 15 779.748 929.204 75.857 37.790 o
-10 2 16 3475.500 3316.390 130.958 11.469 o
-10 3 -9 1316.210 1355.890 67.451 37.883 o
-10 3 -8 1126.420 1047.700 59.515 47.486 o
-10 3 -7 1793.680 1721.900 75.564 29.405 o
-10 3 -6 1860.400 1912.450 67.237 32.454 o
-10 3 -5 5.072 36.163 26.005 408.456 o
-10 3 -4 9035.870 8972.900 185.564 5.087 o
-10 3 -3 846.101 793.063 60.121 52.365 o
-10 3 -2 23108.900 23030.800 332.000 1.656 o
-10 3 -1 5710.330 5431.330 123.039 10.068 o
-10 3 0 19444.500 19578.200 338.258 1.730 o
-10 3 1 1437.410 1563.670 96.191 22.833 o
-10 3 2 16676.900 16717.000 404.348 1.395 o
-10 3 3 3091.490 2888.350 113.890 14.399 o
-10 3 4 14090.200 14262.500 337.583 1.923 o
-10 3 5 15.590 40.960 37.910 194.821 o
-10 3 6 3476.430 3268.560 137.523 10.738 o
-10 3 7 176.146 103.326 43.445 129.804 o
-10 3 8 847.273 860.026 77.997 36.007 o
-10 3 9 1117.040 1161.580 107.546 20.449 o
-10 3 10 83.464 89.983 41.544 151.104 o
-10 3 11 158.149 93.695 39.475 155.028 o
-10 3 12 3687.630 3666.290 127.580 11.575 o
-10 3 13 443.588 422.950 52.369 77.328 o
-10 3 14 2591.630 2593.220 120.778 14.011 o
-10 3 15 135.866 104.496 43.217 134.702 o
-10 3 16 5362.610 5475.780 163.856 7.264 o
-10 4 -9 6461.940 6958.630 180.161 5.957 o
-10 4 -8 464.163 442.973 37.896 116.213 o
-10 4 -7 15202.100 15124.000 251.912 2.801 o
-10 4 -6 163.692 122.615 27.161 267.647 o
-10 4 -5 19274.400 19307.700 310.299 1.948 o
-10 4 -4 1195.070 1148.500 70.721 37.419 o
-10 4 -3 15460.700 15702.500 294.315 2.271 o
-10 4 -2 20.229 0.000 23.634 493.089 o
-10 4 -1 10496.000 10436.600 205.053 4.226 o
-10 4 0 282.671 252.954 28.325 202.303 o
-10 4 1 9768.320 9982.960 197.101 4.555 o
-10 4 2 2007.480 2064.240 100.637 19.486 o
-10 4 3 5753.720 5809.640 182.649 6.122 o
-10 4 4 2529.920 2587.930 117.165 14.694 o
-10 4 5 2829.780 2762.690 91.746 19.243 o
-10 4 6 3739.330 3573.640 127.445 11.587 o
-10 4 7 837.939 798.454 49.250 66.755 o
-10 4 8 2551.400 2685.320 143.153 10.905 o
-10 4 9 1.612 3.152 42.548 160.243 o
-10 4 10 132.734 121.241 40.372 150.732 o
-10 4 11 128.262 87.122 45.802 123.029 o
-10 4 12 2246.630 2121.130 96.619 19.969 o
-10 4 13 724.362 623.663 57.388 59.251 o
-10 4 14 807.326 765.665 78.095 36.558 o
-10 4 15 2283.900 2421.730 103.144 17.985 o
-10 4 16 731.881 762.148 58.957 55.806 o
-10 5 -9 0.425 15.291 40.917 172.461 o
-10 5 -8 1431.720 1453.190 81.078 29.195 o
-10 5 -7 361.919 361.260 43.063 107.818 o
-10 5 -6 3852.390 3855.370 105.348 14.271 o
-10 5 -5 2332.380 2341.760 104.834 17.588 o
-10 5 -4 1604.010 1585.710 66.046 35.769 o
-10 5 -3 4975.410 5117.090 110.383 11.913 o
-10 5 -2 2001.910 1744.260 54.247 38.904 o
-10 5 -1 9611.690 9323.160 186.655 4.933 o
-10 5 0 741.446 719.263 36.517 95.329 o
-10 5 1 12827.000 12688.800 225.633 3.453 o
-10 5 2 1441.630 1377.480 60.855 41.268 o
-10 5 3 15224.800 15611.200 380.566 1.566 o
-10 5 4 318.524 320.193 51.394 85.929 o
-10 5 5 6457.000 6249.890 227.426 4.311 o
-10 5 6 428.612 451.214 44.789 96.195 o
-10 5 7 1723.800 1667.020 87.842 24.771 o
-10 5 8 110.535 51.123 39.166 166.696 o
-10 5 9 38.006 53.073 41.152 162.186 o
-10 5 10 179.207 137.716 39.782 147.841 o
-10 5 11 739.240 707.963 62.245 52.130 o
-10 5 12 334.115 334.505 48.062 94.160 o
-10 5 13 1524.690 1575.760 84.525 26.983 o
-10 5 14 18.590 6.806 36.163 216.784 o
-10 5 15 884.193 956.975 56.548 54.603 o
-10 5 16 0.515 0.000 37.317 208.765 o
-10 6 -9 374.591 417.469 55.405 73.144 o
-10 6 -8 5144.950 5392.680 154.060 7.972 o
-10 6 -7 1424.030 1486.880 76.489 31.430 o
-10 6 -6 5380.500 5695.000 162.291 7.317 o
-10 6 -5 3410.140 3304.710 116.535 13.419 o
-10 6 -4 6293.360 6066.160 145.313 7.986 o
-10 6 -3 6198.650 6320.280 141.401 8.227 o
-10 6 -2 6076.630 6002.220 139.843 8.448 o
-10 6 -1 7603.500 7666.300 143.657 7.337 o
-10 6 0 1710.200 1634.360 50.632 44.462 o
-10 6 1 4672.910 4600.050 132.772 10.061 o
-10 6 2 557.389 549.707 38.467 104.787 o
-10 6 3 6028.260 6235.790 153.598 7.538 o
-10 6 4 2096.680 2300.200 95.369 20.442 o
-10 6 5 2476.250 2417.400 106.423 16.942 o
-10 6 6 5104.290 4867.640 145.509 8.706 o
-10 6 7 1212.980 1196.530 77.056 33.145 o
-10 6 8 4400.040 4511.790 161.400 7.905 o
-10 6 9 1206.310 1101.390 143.610 12.443 o
-10 6 10 2151.720 2210.180 93.681 20.887 o
-10 6 11 5780.420 5943.890 158.182 7.395 o
-10 6 12 2158.900 2290.170 139.605 11.769 o
-10 6 13 2480.090 2393.150 95.094 19.559 o
-10 6 14 491.538 439.524 43.457 97.105 o
-10 6 15 2359.560 2393.660 111.706 16.059 o
-10 6 16 25.996 76.190 54.379 95.171 o
-10 7 -9 2083.910 1786.620 88.564 23.190 o
-10 7 -8 1244.680 1137.860 78.603 32.246 o
-10 7 -7 1335.980 1549.340 83.871 28.109 o
-10 7 -6 32.569 63.057 36.887 199.238 o
-10 7 -5 4164.900 4016.510 135.216 10.306 o
-10 7 -4 41.298 32.075 30.101 292.370 o
-10 7 -3 4236.890 4246.680 108.553 13.200 o
-10 7 -2 2359.230 2365.000 78.487 24.712 o
-10 7 -1 3448.780 3263.940 95.258 16.912 o
-10 7 0 948.449 863.231 45.605 68.657 o
-10 7 1 749.368 708.180 42.103 83.244 o
-10 7 2 2776.850 2832.550 93.395 18.898 o
-10 7 3 279.810 305.705 62.294 63.893 o
-10 7 4 1090.410 981.946 60.432 47.477 o
-10 7 5 2041.510 1661.700 96.923 20.889 o
-10 7 6 1473.900 1330.270 52.493 47.571 o
-10 7 7 1753.120 1708.330 77.557 28.739 o
-10 7 8 258.593 195.669 37.832 146.561 o
-10 7 9 1046.780 828.244 77.003 35.413 o
-10 7 10 2.048 0.000 28.993 344.754 o
-10 7 11 43.588 23.174 27.069 355.490 o
-10 7 12 163.812 75.043 35.551 184.545 o
-10 7 13 21.858 18.371 28.594 336.008 o
-10 7 14 509.265 435.337 60.818 60.220 o
-10 7 15 136.917 59.458 34.010 205.548 o
-10 7 16 851.782 992.897 117.453 18.293 o
-10 8 -9 2768.420 2806.860 114.125 14.796 o
-10 8 -8 779.353 938.581 74.885 38.489 o
-10 8 -7 7502.550 7730.980 229.321 4.070 o
-10 8 -6 2382.660 2501.170 105.135 17.302 o
-10 8 -5 8121.160 8237.680 226.908 4.044 o
-10 8 -4 1812.920 1806.010 101.710 19.889 o
-10 8 -3 5034.920 5023.720 133.100 9.706 o
-10 8 -2 3612.140 3643.940 91.778 16.977 o
-10 8 -1 1597.530 1472.170 63.281 37.906 o
-10 8 0 3693.810 3695.730 108.152 14.130 o
-10 8 1 21.044 21.892 27.072 371.754 o
-10 8 2 1079.150 1026.620 71.695 38.111 o
-10 8 3 2653.890 2563.130 84.400 21.751 o
-10 8 4 66.437 75.804 27.529 316.318 o
-10 8 5 6889.930 6638.170 176.109 6.078 o
-10 8 6 161.451 103.148 27.907 262.217 o
-10 8 7 10806.600 10728.900 300.284 2.469 o
-10 8 8 648.459 698.371 53.459 65.910 o
-10 8 9 11895.700 12207.400 277.105 2.697 o
-10 8 10 49.931 39.934 24.997 396.728 o
-10 8 11 3818.960 3763.550 140.024 10.114 o
-10 8 12 201.462 171.643 43.891 122.614 o
-10 8 13 1414.120 1304.130 82.920 28.746 o
-10 8 14 487.200 458.572 53.781 72.585 o
-10 8 15 161.938 75.291 41.350 144.040 o
-10 9 -9 1645.990 1613.440 110.291 18.154 o
-10 9 -8 762.144 733.976 78.340 36.825 o
-10 9 -7 1595.440 1575.330 83.071 27.316 o
-10 9 -6 1608.050 1455.290 77.802 29.909 o
-10 9 -5 1299.760 1311.960 73.155 34.549 o
-10 9 -4 1692.630 1699.130 140.727 12.219 o
-10 9 -3 3.307 53.933 27.817 354.435 o
-10 9 -2 2353.310 2212.770 77.881 25.198 o
-10 9 -1 85.529 81.438 20.164 482.918 o
-10 9 0 4972.620 4781.240 133.644 9.760 o
-10 9 1 34.466 66.923 26.885 351.271 o
-10 9 2 4016.700 3987.970 162.717 8.048 o
-10 9 3 610.720 490.334 34.656 114.776 o
-10 9 4 2051.030 2054.320 113.048 16.488 o
-10 9 5 0.238 13.314 27.105 390.250 o
-10 9 6 538.291 513.459 49.378 79.128 o
-10 9 7 27.711 34.614 36.512 207.342 o
-10 9 8 16.842 15.858 38.421 192.056 o
-10 9 9 532.969 514.219 46.840 84.948 o
-10 9 10 215.145 184.931 37.554 154.085 o
-10 9 11 208.215 173.004 58.877 74.129 o
-10 9 12 18.484 0.000 38.190 195.605 o
-10 9 13 50.846 47.418 33.377 236.572 o
-10 9 14 230.219 130.590 44.491 119.304 o
-10 9 15 8.289 15.819 45.578 138.358 o
-10 10 -9 2957.290 3138.720 122.663 13.067 o
-10 10 -8 3146.470 3231.880 129.160 11.978 o
-10 10 -7 3961.800 4036.290 138.917 10.060 o
-10 10 -6 4384.400 4314.940 142.299 9.442 o
-10 10 -5 7983.010 8374.900 296.795 2.683 o
-10 10 -4 2260.070 2350.890 100.449 18.732 o
-10 10 -3 8923.350 8825.540 193.395 4.863 o
-10 10 -2 1869.170 1665.350 71.657 30.969 o
-10 10 -1 1542.100 1413.380 83.203 27.818 o
-10 10 0 458.216 422.407 44.132 97.310 o
-10 10 1 2925.620 2772.710 100.657 17.115 o
-10 10 2 1038.600 1089.550 73.079 37.205 o
-10 10 3 915.765 814.988 54.772 57.403 o
-10 10 4 4018.540 3956.700 105.814 13.956 o
-10 10 5 107.606 126.658 33.369 210.998 o
-10 10 6 6655.790 6672.020 203.168 5.038 o
-10 10 7 65.807 19.847 39.525 173.190 o
-10 10 8 5777.290 5866.120 204.385 5.193 o
-10 10 9 1040.280 999.972 77.742 34.409 o
-10 10 10 8061.810 8541.920 267.006 3.165 o
-10 10 11 69.649 61.698 47.807 119.153 o
-10 10 12 4524.040 4482.060 195.588 5.914 o
-10 10 13 325.024 268.506 41.742 118.434 o
-10 10 14 1655.260 1718.080 113.640 17.241 o
-10 10 15 984.644 989.412 90.017 27.925 o
-10 11 -9 194.553 168.228 51.830 93.267 o
-10 11 -8 853.436 873.398 71.636 40.700 o
-10 11 -7 32.629 11.057 41.805 160.996 o
-10 11 -6 33.204 36.941 39.639 176.148 o
-10 11 -5 1.250 1.849 41.782 166.304 o
-10 11 -4 1331.710 1293.350 126.473 15.230 o
-10 11 -3 112.513 51.846 35.308 199.056 o
-10 11 -2 2807.010 2716.730 122.750 13.410 o
-10 11 -1 66.549 42.557 22.870 441.275 o
-10 11 0 1316.710 1320.710 111.233 18.798 o
-10 11 1 820.396 761.184 51.871 63.712 o
-10 11 2 342.267 288.089 42.990 111.708 o
-10 11 3 562.455 614.616 62.551 55.221 o
-10 11 4 565.333 520.098 67.631 49.643 o
-10 11 5 1034.560 1008.520 83.174 31.193 o
-10 11 6 320.458 280.524 60.688 66.126 o
-10 11 7 262.664 276.821 61.820 65.445 o
-10 11 8 23.488 14.983 45.240 138.870 o
-10 11 9 2.506 0.000 44.799 144.657 o
-10 11 10 51.857 76.767 41.801 154.135 o
-10 11 11 26.215 40.149 45.478 135.929 o
-10 11 12 670.629 648.400 66.031 49.209 o
-10 11 13 51.593 16.633 51.107 107.544 o
-10 11 14 4.021 0.000 54.791 96.695 o
-10 12 -9 215.922 124.511 48.388 104.893 o
-10 12 -8 4472.970 4404.900 162.376 7.830 o
-10 12 -7 30.799 28.086 48.013 122.491 o
-10 12 -6 4082.940 4375.460 146.727 9.196 o
-10 12 -5 959.561 968.106 75.570 36.506 o
-10 12 -4 5532.660 5452.250 153.636 7.846 o
-10 12 -3 747.727 675.115 68.459 45.595 o
-10 12 -2 6510.170 6470.670 219.913 4.517 o
-10 12 -1 715.092 693.847 56.075 60.590 o
-10 12 0 4925.240 5182.620 196.309 5.733 o
-10 12 1 1685.590 1732.860 93.963 22.642 o
-10 12 2 53.016 46.564 37.763 188.360 o
-10 12 3 3590.480 3666.460 131.413 11.204 o
-10 12 4 65.761 38.961 31.542 258.092 o
-10 12 5 15551.100 16597.600 357.873 1.705 o
-10 12 6 4008.540 3913.680 204.686 5.649 o
-10 12 7 9789.340 10040.700 267.946 3.002 o
-10 12 8 1062.500 1011.920 73.676 36.903 o
-10 12 9 15408.500 15736.400 564.493 0.808 o
-10 12 10 54.376 41.480 48.458 118.024 o
-10 12 11 7185.580 7388.130 225.107 4.234 o
-10 12 12 369.475 345.813 54.412 76.470 o
-10 12 13 4356.840 4768.190 238.274 4.299 o
-10 12 14 4.763 59.874 56.397 89.936 o
-10 13 -9 195.314 86.819 49.125 104.495 o
-10 13 -8 1556.530 1790.300 110.093 18.205 o
-10 13 -7 55.993 62.157 51.718 103.527 o
-10 13 -6 660.354 704.740 81.212 35.584 o
-10 13 -5 1100.580 1160.870 82.319 30.916 o
-10 13 -4 14.295 0.000 49.007 120.010 o
-10 13 -3 1748.740 1680.990 90.363 23.759 o
-10 13 -2 235.363 162.456 31.235 198.268 o
-10 13 -1 4204.830 4515.120 143.044 9.418 o
-10 13 0 787.515 767.624 64.224 48.864 o
-10 13 1 2442.480 2239.640 109.349 16.526 o
-10 13 2 45.004 24.953 35.680 213.545 o
-10 13 3 3706.200 3878.980 131.421 11.046 o
-10 13 4 44.529 19.508 39.131 180.075 o
-10 13 5 402.390 408.726 55.226 72.838 o
-10 13 6 2.124 30.383 38.434 193.405 o
-10 13 7 259.489 202.426 46.085 108.378 o
-10 13 8 60.053 87.630 39.345 170.203 o
-10 13 9 491.195 430.625 57.049 66.806 o
-10 13 10 8.229 0.000 40.891 172.647 o
-10 13 11 1402.610 1252.590 85.154 27.875 o
-10 13 12 184.258 218.876 45.896 113.524 o
-10 13 13 1284.330 1150.280 104.664 20.973 o
-10 14 -8 302.640 276.719 61.331 65.417 o
-10 14 -7 1940.440 1935.810 162.866 9.349 o
-10 14 -6 353.300 218.807 59.583 68.136 o
-10 14 -5 1812.250 2035.200 148.868 10.925 o
-10 14 -4 1306.010 1201.140 79.040 31.491 o
-10 14 -3 622.803 599.104 56.780 62.402 o
-10 14 -2 2552.080 2655.140 108.218 16.277 o
-10 14 -1 2.863 0.000 41.613 167.554 o
-10 14 0 6101.240 6386.920 187.614 5.766 o
-10 14 1 263.738 278.213 47.344 101.452 o
-10 14 2 6215.030 6448.880 183.322 5.923 o
-10 14 3 3534.070 3584.590 125.339 11.999 o
-10 14 4 9719.920 9875.080 252.510 3.284 o
-10 14 5 2722.470 2776.680 121.984 13.583 o
-10 14 6 13336.400 13911.500 321.713 2.093 o
-10 14 7 6337.780 6299.090 172.065 6.437 o
-10 14 8 13232.200 13394.700 298.310 2.350 o
-10 14 9 8200.910 8442.270 228.030 3.998 o
-10 14 10 6831.420 7017.340 231.682 4.111 o
-10 14 11 4584.240 5070.430 194.787 5.880 o
-10 14 12 5577.070 5684.910 170.405 6.799 o
-10 15 -8 156.831 26.174 48.767 110.109 o
-10 15 -7 1.982 0.000 57.289 88.547 o
-10 15 -6 28.601 0.000 44.978 140.708 o
-10 15 -5 645.782 664.527 70.467 44.818 o
-10 15 -4 31.139 0.000 39.627 179.716 o
-10 15 -3 595.818 506.705 57.329 63.107 o
-10 15 -2 880.770 883.027 62.685 48.518 o
-10 15 -1 569.433 532.549 56.909 64.067 o
-10 15 0 2332.360 2476.150 167.102 8.662 o
-10 15 1 0.298 0.000 34.733 241.037 o
-10 15 2 6314.060 6307.580 179.927 6.069 o
-10 15 3 935.391 914.719 77.440 35.587 o
-10 15 4 3023.770 3429.710 167.329 8.180 o
-10 15 5 4.524 20.894 30.726 300.732 o
-10 15 6 912.854 941.024 101.112 23.485 o
-10 15 7 269.244 256.100 39.819 132.062 o
-10 15 8 184.803 269.208 43.133 123.447 o
-10 15 9 546.707 447.940 51.858 74.794 o
-10 15 10 130.451 145.255 40.874 146.485 o
-10 15 11 44.948 58.708 38.104 185.618 o
-10 15 12 752.170 906.181 89.235 29.547 o
-10 16 -7 311.204 228.492 65.245 59.149 o
-10 16 -6 30.969 3.069 45.421 137.635 o
-10 16 -5 86.769 34.146 52.848 98.473 o
-10 16 -4 845.273 876.796 75.260 37.929 o
-10 16 -3 0.295 0.000 45.270 141.909 o
-10 16 -2 1423.110 1460.160 79.599 29.933 o
-10 16 -1 192.995 181.100 41.208 136.042 o
-10 16 0 3813.140 3881.940 112.607 13.269 o
-10 16 1 13.616 14.513 34.318 240.390 o
-10 16 2 10205.000 10546.600 242.647 3.413 o
-10 16 3 1181.230 1166.960 79.764 31.870 o
-10 16 4 8102.900 8223.860 215.495 4.352 o
-10 16 5 263.300 261.721 49.681 94.431 o
-10 16 6 15434.300 15571.600 361.289 1.693 o
-10 16 7 555.828 525.384 52.259 72.615 o
-10 16 8 14614.900 15661.600 329.639 1.960 o
-10 16 9 386.914 389.123 46.295 95.452 o
-10 16 10 11416.900 11938.700 245.989 3.217 o
-10 16 11 523.563 429.657 54.379 70.835 o
-10 17 -6 79.205 66.062 54.750 91.716 o
-10 17 -5 23.759 0.000 56.641 89.640 o
-10 17 -4 11.537 14.844 41.011 169.977 o
-10 17 -3 1359.780 1352.480 85.443 27.714 o
-10 17 -2 1.321 0.000 42.310 162.306 o
-10 17 -1 4662.360 4803.410 134.130 9.885 o
-10 17 0 11.518 0.000 32.721 267.224 o
-10 17 1 3649.930 3700.740 116.924 12.933 o
-10 17 2 5.761 5.110 35.396 229.814 o
-10 17 3 2289.150 2079.860 100.160 19.013 o
-10 17 4 13.493 7.894 39.125 186.731 o
-10 17 5 1554.210 1404.110 86.387 26.424 o
-10 17 6 25.880 119.641 45.791 130.462 o
-10 17 7 478.036 561.658 60.904 59.477 o
-10 17 8 64.935 84.250 44.013 138.311 o
-10 17 9 53.421 37.950 43.036 148.086 o
-10 17 10 26.909 74.872 36.813 199.934 o
-10 18 -4 884.203 703.329 82.071 33.568 o
-10 18 -3 207.746 132.679 45.958 114.632 o
-10 18 -2 916.310 1047.500 125.820 16.087 o
-10 18 -1 1617.520 1727.340 82.132 27.312 o
-10 18 0 2615.780 2308.620 94.671 19.465 o
-10 18 1 2214.020 2073.220 133.927 12.605 o
-10 18 2 2883.810 3170.630 140.281 10.854 o
-10 18 3 4426.240 4518.670 166.257 7.567 o
-10 18 4 7400.310 7350.720 202.681 4.893 o
-10 18 5 5340.170 5227.140 174.985 6.677 o
-10 18 6 4435.890 4392.930 165.987 7.603 o
-10 18 7 5928.700 6267.200 209.717 4.944 o
-10 18 8 3836.860 3929.160 139.539 10.103 o
-10 19 -3 413.144 379.771 59.108 65.638 o
-10 19 -2 291.013 213.085 49.316 95.387 o
-10 19 -1 2.082 0.000 36.278 220.480 o
-10 19 0 1782.560 1770.680 92.180 22.903 o
-10 19 1 471.440 410.672 50.458 80.821 o
-10 19 2 3107.570 3028.690 115.337 14.070 o
-10 19 3 516.501 440.248 55.060 69.619 o
-10 19 4 2750.370 2790.190 125.989 12.948 o
-10 19 5 385.548 286.722 55.239 75.095 o
-10 19 6 1269.960 1141.560 78.116 32.366 o
-10 19 7 3.164 7.743 39.805 182.338 o
-10 20 0 27.466 3.492 38.889 186.749 o
-10 20 1 4256.750 4346.010 153.107 8.603 o
-10 20 2 755.608 748.393 61.674 52.254 o
-10 20 3 3375.450 3727.960 157.248 8.784 o
-10 20 4 86.392 38.515 44.444 135.986 o
-9 0 -7 5205.680 5470.810 174.425 6.710 o
-9 0 -5 3834.820 3926.320 182.251 6.840 o
-9 0 -3 11596.900 10930.700 244.920 3.258 o
-9 0 -1 2432.440 2306.710 93.409 20.190 o
-9 0 1 553.304 540.856 53.891 69.471 o
-9 0 3 116.891 128.779 42.760 137.886 o
-9 0 5 372.134 388.425 71.410 48.643 o
-9 0 7 1517.610 1280.570 99.090 22.023 o
-9 0 9 981.760 985.848 174.673 8.864 o
-9 0 11 2779.680 2902.010 163.286 8.711 o
-9 0 13 4128.930 4239.550 199.957 5.812 o
-9 0 15 722.096 651.400 85.528 32.504 o
-9 0 17 1089.260 927.980 110.297 19.929 o
-9 1 -8 5462.650 5532.510 154.716 7.787 o
-9 1 -7 65.831 96.494 25.720 346.950 o
-9 1 -6 1473.800 1347.550 54.074 46.196 o
-9 1 -5 1404.080 1477.060 65.305 38.125 o
-9 1 -4 57.559 38.612 18.803 615.346 o
-9 1 -3 495.009 443.828 33.770 128.923 o
-9 1 -2 504.989 529.380 34.432 122.021 o
-9 1 -1 4445.080 4468.980 93.951 14.829 o
-9 1 0 772.652 720.876 37.061 92.587 o
-9 1 1 841.889 818.326 33.007 95.585 o
-9 1 2 1879.030 1923.140 69.856 31.076 o
-9 1 3 29.655 22.745 28.557 330.890 o
-9 1 4 9896.880 9844.740 191.702 4.701 o
-9 1 5 3.215 0.000 20.377 692.275 o
-9 1 6 12679.000 12725.200 269.774 2.748 o
-9 1 7 6076.700 6091.540 161.956 7.063 o
-9 1 8 25196.600 25204.100 470.824 0.988 o
-9 1 9 5238.450 5380.750 173.894 6.742 o
-9 1 10 25641.500 26724.200 524.474 0.830 o
-9 1 11 2609.680 2515.650 83.762 22.111 o
-9 1 12 22387.100 22940.600 360.440 1.502 o
-9 1 13 4903.500 5097.760 135.199 9.577 o
-9 1 14 13184.100 13881.000 322.634 2.089 o
-9 1 15 3470.520 3519.710 139.451 10.456 o
-9 1 16 9511.190 10105.000 266.443 3.041 o
-9 1 17 983.459 752.107 71.408 40.268 o
-9 2 -8 4290.180 4373.890 125.469 11.106 o
-9 2 -7 8220.930 8289.720 168.553 5.927 o
-9 2 -6 1835.380 1660.630 58.431 38.202 o
-9 2 -5 4865.840 4561.130 109.516 12.341 o
-9 2 -4 4014.670 3990.710 99.648 14.843 o
-9 2 -3 2250.980 2162.260 81.481 24.421 o
-9 2 -2 776.630 841.247 39.794 84.249 o
-9 2 -1 10834.100 10931.400 209.567 4.052 o
-9 2 0 82.379 55.365 27.260 318.335 o
-9 2 1 837.209 730.999 37.199 89.188 o
-9 2 2 747.359 824.409 55.441 59.565 o
-9 2 3 32.929 49.126 26.117 377.176 o
-9 2 4 1587.610 1644.970 96.027 22.354 o
-9 2 5 1431.710 1453.910 81.931 28.792 o
-9 2 6 1053.770 951.128 52.642 56.332 o
-9 2 7 1672.140 1676.770 78.282 28.858 o
-9 2 8 3410.710 3352.430 118.779 13.076 o
-9 2 9 463.373 468.041 67.981 50.973 o
-9 2 10 4549.390 4674.730 145.796 8.980 o
-9 2 11 2.870 12.965 30.658 304.790 o
-9 2 12 2490.250 2310.660 94.626 19.743 o
-9 2 13 135.263 96.357 34.676 195.618 o
-9 2 14 1796.600 1928.680 116.985 16.126 o
-9 2 15 0.751 0.000 30.372 314.948 o
-9 2 16 1232.630 1499.880 95.593 23.749 o
-9 2 17 2.426 0.000 39.870 182.561 o
-9 3 -8 1204.960 1219.040 68.367 38.693 o
-9 3 -7 1180.880 1145.070 65.593 41.264 o
-9 3 -6 5220.430 5187.620 128.861 9.923 o
-9 3 -5 320.961 321.151 28.139 188.868 o
-9 3 -4 12200.100 11967.200 201.202 4.045 o
-9 3 -3 916.081 866.040 36.819 83.979 o
-9 3 -2 25972.300 26082.100 363.258 1.402 o
-9 3 -1 591.852 566.033 36.254 108.647 o
-9 3 0 20165.300 20130.500 319.227 1.844 o
-9 3 1 1.243 15.872 19.043 771.849 o
-9 3 2 11468.300 11771.300 258.092 3.015 o
-9 3 3 144.713 141.627 36.430 175.070 o
-9 3 4 7270.380 7237.730 203.058 4.908 o
-9 3 5 7214.390 7513.500 192.797 5.255 o
-9 3 6 2404.580 2379.340 98.675 18.848 o
-9 3 7 10812.600 10360.400 307.217 2.391 o
-9 3 8 1947.880 1965.590 98.991 20.166 o
-9 3 9 16471.300 16859.700 344.512 1.780 o
-9 3 10 93.078 86.105 35.881 194.112 o
-9 3 11 20829.500 21303.200 413.125 1.269 o
-9 3 12 47.181 92.272 34.297 220.214 o
-9 3 13 16915.300 17747.300 353.401 1.697 o
-9 3 14 85.095 65.447 34.126 215.904 o
-9 3 15 7777.970 7863.650 190.401 5.218 o
-9 3 16 426.100 382.357 60.342 63.218 o
-9 3 17 6207.640 6725.850 201.114 5.178 o
-9 4 -8 10414.500 10028.100 203.918 4.288 o
-9 4 -7 6.843 0.000 20.823 654.842 o
-9 4 -6 8818.930 8756.990 166.613 5.827 o
-9 4 -5 184.800 171.060 24.594 283.955 o
-9 4 -4 4686.480 4617.050 119.536 11.359 o
-9 4 -3 1254.490 1250.230 49.214 54.178 o
-9 4 -2 1924.100 1827.910 58.708 36.713 o
-9 4 -1 240.066 161.592 20.359 318.736 o
-9 4 0 4229.510 4252.120 92.382 15.489 o
-9 4 1 2389.160 2413.500 69.918 27.475 o
-9 4 2 3283.620 3305.220 119.569 13.112 o
-9 4 3 472.602 321.237 44.416 98.346 o
-9 4 4 5019.570 5103.610 153.197 8.133 o
-9 4 5 4325.580 4190.120 117.858 11.998 o
-9 4 6 7043.930 6986.520 174.334 6.084 o
-9 4 7 2390.940 2445.280 96.796 19.268 o
-9 4 8 6741.740 7162.110 197.688 5.183 o
-9 4 9 2622.350 2533.330 100.613 17.848 o
-9 4 10 10998.600 11641.800 247.029 3.237 o
-9 4 11 617.889 599.609 57.167 61.914 o
-9 4 12 2798.550 2773.200 108.549 15.775 o
-9 4 13 1960.420 1931.700 89.941 22.891 o
-9 4 14 666.349 679.442 64.652 50.601 o
-9 4 15 839.371 797.442 78.068 36.234 o
-9 4 16 0.433 0.000 39.233 188.902 o
-9 4 17 1205.930 1278.700 79.584 31.529 o
-9 5 -8 1640.560 1688.440 77.510 29.328 o
-9 5 -7 5711.380 5765.350 141.823 8.516 o
-9 5 -6 1450.170 1286.380 58.810 43.125 o
-9 5 -5 7478.390 7514.080 142.817 7.449 o
-9 5 -4 8183.760 8026.590 163.275 6.186 o
-9 5 -3 10706.400 10562.400 168.966 5.209 o
-9 5 -2 2721.660 2593.660 68.931 26.119 o
-9 5 -1 8255.390 8077.290 137.642 7.367 o
-9 5 0 10485.300 10455.200 169.265 5.248 o
-9 5 1 9677.100 9377.020 180.232 5.123 o
-9 5 2 9653.420 9468.270 181.820 5.069 o
-9 5 3 7099.420 7024.850 203.811 4.923 o
-9 5 4 1245.170 1349.880 91.661 25.487 o
-9 5 5 4310.570 4125.160 124.223 11.316 o
-9 5 6 119.118 128.218 28.072 271.291 o
-9 5 7 5302.580 5273.170 173.366 6.768 o
-9 5 8 825.627 712.306 55.973 58.437 o
-9 5 9 3194.360 3185.390 113.409 14.186 o
-9 5 10 4190.370 4334.710 143.088 9.468 o
-9 5 11 2404.830 2446.890 96.555 19.297 o
-9 5 12 2156.890 2269.250 94.806 20.493 o
-9 5 13 803.673 869.718 63.116 49.156 o
-9 5 14 3156.760 3034.950 101.391 16.399 o
-9 5 15 2119.820 2140.340 81.973 24.730 o
-9 5 16 1435.040 1480.190 91.430 24.701 o
-9 5 17 831.648 769.689 63.781 48.746 o
-9 6 -8 447.201 354.143 38.766 117.584 o
-9 6 -7 2501.850 2450.380 84.725 22.222 o
-9 6 -6 1908.340 1996.210 77.306 27.539 o
-9 6 -5 1145.100 1072.180 59.348 47.261 o
-9 6 -4 806.997 675.403 35.738 94.946 o
-9 6 -3 159.001 145.207 25.038 294.929 o
-9 6 -2 481.426 432.515 32.204 137.026 o
-9 6 -1 1420.890 1436.530 46.883 52.341 o
-9 6 0 483.290 450.519 26.922 159.169 o
-9 6 1 8559.520 8377.050 149.358 6.662 o
-9 6 2 130.744 80.092 19.948 438.863 o
-9 6 3 22401.400 22109.700 429.083 1.178 o
-9 6 4 935.551 982.132 84.024 31.310 o
-9 6 5 33428.300 33886.100 593.343 0.639 o
-9 6 6 355.150 291.152 36.971 135.601 o
-9 6 7 25969.100 26187.600 430.887 1.114 o
-9 6 8 653.053 570.915 57.103 61.583 o
-9 6 9 11265.900 11698.500 261.528 2.974 o
-9 6 10 89.677 71.737 26.344 327.327 o
-9 6 11 4667.760 4985.070 143.406 9.044 o
-9 6 12 10.000 0.000 28.891 342.150 o
-9 6 13 3647.720 3565.970 114.675 13.310 o
-9 6 14 129.747 132.649 32.666 212.134 o
-9 6 15 502.461 523.674 44.646 91.380 o
-9 6 16 46.055 40.560 33.892 232.437 o
-9 7 -8 2560.790 2405.370 110.933 15.916 o
-9 7 -7 2867.370 3012.610 105.994 15.983 o
-9 7 -6 1149.150 1107.040 60.090 46.338 o
-9 7 -5 4513.710 4394.030 118.518 11.688 o
-9 7 -4 2011.080 2038.260 89.747 22.655 o
-9 7 -3 11095.600 11190.800 203.132 4.163 o
-9 7 -2 605.443 517.759 33.148 118.958 o
-9 7 -1 11780.700 11537.100 200.122 4.139 o
-9 7 0 3460.870 3342.280 99.041 16.142 o
-9 7 1 12366.800 11999.100 243.732 3.190 o
-9 7 2 2870.290 2771.290 88.429 19.934 o
-9 7 3 6381.870 6270.930 158.147 7.156 o
-9 7 4 734.071 683.365 46.780 75.232 o
-9 7 5 4373.480 4185.260 153.519 8.556 o
-9 7 6 569.983 465.075 34.640 118.744 o
-9 7 7 1261.140 1197.230 55.589 48.435 o
-9 7 8 672.682 572.525 45.819 80.933 o
-9 7 9 270.181 215.441 38.250 141.899 o
-9 7 10 1154.130 1013.380 53.944 52.788 o
-9 7 11 184.705 128.928 28.593 241.554 o
-9 7 12 2901.850 3051.390 151.426 9.702 o
-9 7 13 121.935 104.838 30.078 247.542 o
-9 7 14 1313.870 1329.030 65.336 39.455 o
-9 7 15 42.614 51.210 30.506 280.673 o
-9 7 16 532.040 505.376 50.850 76.395 o
-9 8 -8 2802.430 2730.490 99.994 17.494 o
-9 8 -7 1292.800 1354.940 69.312 36.844 o
-9 8 -6 6240.050 6318.530 180.794 6.045 o
-9 8 -5 356.001 344.188 41.739 113.491 o
-9 8 -4 3678.800 3592.240 96.489 16.081 o
-9 8 -3 30.143 23.128 19.657 644.915 o
-9 8 -2 32.233 15.035 18.924 693.043 o
-9 8 -1 656.857 606.183 36.243 103.521 o
-9 8 0 1552.630 1496.610 55.719 43.275 o
-9 8 1 2829.310 2734.520 88.097 20.149 o
-9 8 2 5458.990 5163.440 118.323 10.736 o
-9 8 3 6042.270 6031.080 133.245 8.924 o
-9 8 4 13038.400 12992.100 270.490 2.714 o
-9 8 5 5885.220 5941.610 128.615 9.373 o
-9 8 6 17899.300 18171.400 315.282 1.960 o
-9 8 7 7431.280 7552.690 174.421 5.933 o
-9 8 8 17050.500 17397.100 342.357 1.778 o
-9 8 9 4378.400 4238.390 128.744 10.750 o
-9 8 10 5003.680 4626.120 136.149 9.568 o
-9 8 11 2735.360 2638.080 92.387 19.419 o
-9 8 12 608.706 592.340 48.165 77.987 o
-9 8 13 2329.260 2268.480 96.147 19.750 o
-9 8 14 292.214 216.835 36.263 150.150 o
-9 8 15 1028.120 970.340 83.071 31.386 o
-9 8 16 719.955 894.817 75.691 38.522 o
-9 9 -8 1204.890 1113.620 66.983 40.140 o
-9 9 -7 218.546 194.225 38.134 149.612 o
-9 9 -6 2995.310 2857.880 113.984 14.515 o
-9 9 -5 245.859 216.547 36.097 156.986 o
-9 9 -4 3422.690 3534.120 93.564 17.050 o
-9 9 -3 121.233 99.081 22.596 375.103 o
-9 9 -2 8285.260 8118.830 163.331 6.149 o
-9 9 -1 1939.650 1770.850 67.090 32.477 o
-9 9 0 5213.480 5146.610 147.183 8.474 o
-9 9 1 367.245 423.495 37.567 125.834 o
-9 9 2 5577.340 5524.040 132.361 9.345 o
-9 9 3 27.916 0.000 19.049 716.282 o
-9 9 4 7865.990 7859.340 175.336 5.773 o
-9 9 5 373.052 365.299 36.979 130.354 o
-9 9 6 1601.100 1546.670 68.128 34.729 o
-9 9 7 1509.550 1579.300 79.225 29.409 o
-9 9 8 2036.660 1929.180 119.136 15.365 o
-9 9 9 153.762 111.626 31.514 220.660 o
-9 9 10 758.738 746.060 62.617 51.149 o
-9 9 11 393.923 392.306 45.015 98.806 o
-9 9 12 105.340 102.690 34.587 202.109 o
-9 9 13 672.491 645.340 52.548 67.446 o
-9 9 14 130.645 100.446 40.090 154.093 o
-9 9 15 1819.350 1984.570 144.962 11.431 o
-9 9 16 25.750 29.904 47.151 127.230 o
-9 10 -8 4095.320 4327.690 138.116 9.975 o
-9 10 -7 6475.370 6544.080 192.099 5.495 o
-9 10 -6 3585.970 3958.030 165.646 7.999 o
-9 10 -5 2965.570 2711.210 100.318 17.169 o
-9 10 -4 3661.480 3592.970 95.870 16.213 o
-9 10 -3 2213.660 2324.460 87.505 22.376 o
-9 10 -2 266.337 259.840 31.503 180.910 o
-9 10 -1 95.663 78.180 18.382 531.936 o
-9 10 0 1798.520 1759.190 71.024 31.398 o
-9 10 1 814.631 741.744 50.958 65.406 o
-9 10 2 2899.280 2885.290 86.014 20.325 o
-9 10 3 4058.110 3988.460 103.912 14.165 o
-9 10 4 6932.060 7079.970 154.763 7.050 o
-9 10 5 619.446 584.902 62.691 54.358 o
-9 10 6 3287.710 3189.470 110.394 14.554 o
-9 10 7 3049.470 3024.960 149.673 9.802 o
-9 10 8 3431.730 3569.850 165.468 8.141 o
-9 10 9 78.027 91.873 42.262 147.039 o
-9 10 10 5497.130 5724.210 162.707 7.251 o
-9 10 11 16.727 45.552 36.336 210.558 o
-9 10 12 1115.610 1212.660 114.923 18.290 o
-9 10 13 630.830 518.807 45.461 84.223 o
-9 10 14 833.144 859.638 120.119 17.736 o
-9 10 15 1915.490 2022.870 116.014 16.090 o
-9 11 -8 115.251 100.067 45.037 127.318 o
-9 11 -7 2614.780 2372.510 113.846 15.316 o
-9 11 -6 734.855 739.169 66.092 47.754 o
-9 11 -5 2370.370 2082.450 90.417 21.427 o
-9 11 -4 1097.200 1062.570 58.018 49.175 o
-9 11 -3 1058.660 1143.600 61.821 45.635 o
-9 11 -2 935.501 891.420 53.971 57.355 o
-9 11 -1 1956.670 1914.890 70.673 30.321 o
-9 11 0 767.025 692.563 44.415 78.410 o
-9 11 1 2698.370 2687.380 87.694 20.610 o
-9 11 2 3430.220 3323.400 87.699 18.369 o
-9 11 3 3606.250 3433.470 91.666 17.182 o
-9 11 4 164.821 172.901 29.380 232.133 o
-9 11 5 6627.520 6461.070 159.159 6.999 o
-9 11 6 2890.620 2787.840 103.545 16.583 o
-9 11 7 3828.400 3987.970 167.721 7.760 o
-9 11 8 4.881 0.000 46.300 135.218 o
-9 11 9 3800.890 3890.820 162.220 8.184 o
-9 11 10 131.354 145.093 38.596 161.069 o
-9 11 11 2805.320 2737.780 107.774 15.935 o
-9 11 12 713.048 687.040 57.903 58.169 o
-9 11 13 2849.650 2916.460 144.463 10.491 o
-9 11 14 319.031 261.524 65.945 57.629 o
-9 11 15 482.096 468.237 74.192 43.946 o
-9 12 -8 327.637 254.032 54.652 78.761 o
-9 12 -7 5457.580 5617.180 188.989 5.913 o
-9 12 -6 1896.430 1722.110 138.797 12.319 o
-9 12 -5 3727.260 3722.590 108.261 14.061 o
-9 12 -4 492.321 389.442 58.636 64.536 o
-9 12 -3 993.319 808.706 61.725 48.523 o
-9 12 -2 36.848 1.758 27.574 355.272 o
-9 12 -1 2184.740 1740.510 68.066 30.755 o
-9 12 0 370.764 306.512 36.602 135.025 o
-9 12 1 281.105 227.629 23.172 252.862 o
-9 12 2 771.986 754.445 48.611 69.981 o
-9 12 3 1309.850 1262.340 54.095 48.718 o
-9 12 4 8160.720 8243.050 164.552 6.112 o
-9 12 5 7318.140 7255.680 187.185 5.470 o
-9 12 6 476.258 458.897 60.617 60.948 o
-9 12 7 3819.860 3721.410 126.490 11.580 o
-9 12 8 1050.080 1016.780 72.853 37.552 o
-9 12 9 1627.510 1617.520 97.320 21.864 o
-9 12 10 81.371 59.080 33.357 226.430 o
-9 12 11 10.201 5.304 36.120 219.609 o
-9 12 12 998.784 947.020 62.333 47.009 o
-9 12 13 321.759 294.673 55.216 76.999 o
-9 12 14 1236.150 1138.690 111.198 19.144 o
-9 13 -8 143.547 84.910 47.674 113.566 o
-9 13 -7 1670.700 1640.330 95.479 22.313 o
-9 13 -6 745.521 669.515 47.026 74.649 o
-9 13 -5 6874.880 6695.950 206.392 4.892 o
-9 13 -4 1.802 0.000 37.893 202.195 o
-9 13 -3 10041.600 9652.650 211.073 4.169 o
-9 13 -2 15.191 0.000 31.723 282.447 o
-9 13 -1 14516.000 14475.800 263.780 2.695 o
-9 13 0 0.603 0.000 27.372 387.762 o
-9 13 1 8796.170 8633.580 199.515 4.705 o
-9 13 2 166.511 139.115 28.231 250.048 o
-9 13 3 7593.090 7673.020 182.255 5.571 o
-9 13 4 1100.590 1002.140 59.821 47.801 o
-9 13 5 5449.790 5695.000 182.143 6.227 o
-9 13 6 3430.820 3710.280 144.011 9.960 o
-9 13 7 3617.200 3695.030 120.374 12.511 o
-9 13 8 5060.380 4626.510 157.714 7.897 o
-9 13 9 2578.690 2553.310 105.624 16.837 o
-9 13 10 6279.430 6294.990 177.771 6.178 o
-9 13 11 2490.730 2397.540 102.764 17.725 o
-9 13 12 4995.020 4949.140 169.846 7.100 o
-9 13 13 9.998 4.455 58.359 84.936 o
-9 13 14 4052.140 4379.680 179.165 6.900 o
-9 14 -8 3488.890 3473.480 157.678 8.754 o
-9 14 -7 5.125 0.000 43.575 152.557 o
-9 14 -6 1263.360 1222.800 82.293 29.953 o
-9 14 -5 183.687 172.225 46.782 111.565 o
-9 14 -4 1669.540 1615.090 89.130 24.563 o
-9 14 -3 1115.940 1098.350 70.449 38.425 o
-9 14 -2 15.826 39.581 32.423 262.905 o
-9 14 -1 1723.510 1768.020 73.657 30.515 o
-9 14 0 1345.780 1260.880 74.894 33.399 o
-9 14 1 4243.650 3995.360 154.313 8.589 o
-9 14 2 2431.270 2299.610 116.962 15.029 o
-9 14 3 3779.200 3661.960 117.850 12.707 o
-9 14 4 774.597 786.788 48.764 69.242 o
-9 14 5 3525.410 3382.440 108.371 14.476 o
-9 14 6 1549.120 1492.880 87.992 25.626 o
-9 14 7 2496.830 2543.410 100.653 18.056 o
-9 14 8 533.564 505.419 49.901 78.312 o
-9 14 9 1400.120 1444.430 91.410 24.887 o
-9 14 10 419.170 478.456 50.105 82.290 o
-9 14 11 528.311 464.922 43.980 93.274 o
-9 14 12 9.712 16.673 37.529 202.511 o
-9 14 13 1006.110 953.737 86.335 29.764 o
-9 15 -8 9268.570 9789.090 237.414 3.623 o
-9 15 -7 1102.440 1135.570 75.441 35.018 o
-9 15 -6 3711.870 3596.630 173.282 7.485 o
-9 15 -5 2792.560 2479.950 111.382 15.461 o
-9 15 -4 7899.610 7701.230 190.621 5.203 o
-9 15 -3 4392.810 3983.540 125.821 11.134 o
-9 15 -2 7075.820 7251.240 137.412 7.950 o
-9 15 -1 7152.590 7079.080 150.028 7.236 o
-9 15 0 7208.910 7291.080 208.693 4.727 o
-9 15 1 4654.670 4695.760 126.648 10.627 o
-9 15 2 11259.500 11464.100 236.710 3.414 o
-9 15 3 4241.210 4428.970 148.869 8.930 o
-9 15 4 9335.720 9408.040 290.045 2.698 o
-9 15 5 370.188 408.137 39.988 116.725 o
-9 15 6 7224.550 7626.800 203.577 4.869 o
-9 15 7 132.535 132.853 33.125 206.904 o
-9 15 8 6411.830 6399.810 160.931 6.975 o
-9 15 9 582.160 535.708 50.867 74.365 o
-9 15 10 3041.450 2921.600 104.927 15.996 o
-9 15 11 2605.880 2633.950 139.192 11.361 o
-9 15 12 5026.020 5305.540 178.594 6.555 o
-9 15 13 876.839 1047.770 86.199 30.238 o
-9 16 -8 0.277 0.000 40.471 177.551 o
-9 16 -7 49.715 29.331 43.081 148.734 o
-9 16 -6 100.611 165.673 58.749 77.860 o
-9 16 -5 57.039 65.061 38.635 178.294 o
-9 16 -4 164.465 211.883 48.495 104.958 o
-9 16 -3 3.756 50.483 26.593 386.748 o
-9 16 -2 10.522 58.852 35.996 214.264 o
-9 16 -1 91.931 92.820 33.696 215.484 o
-9 16 0 411.963 425.478 47.648 89.722 o
-9 16 1 2224.800 2097.450 86.809 22.880 o
-9 16 2 403.198 416.166 44.605 98.928 o
-9 16 3 2589.670 2633.140 116.595 14.694 o
-9 16 4 625.924 678.615 86.213 32.547 o
-9 16 5 4698.070 4557.280 163.603 7.644 o
-9 16 6 223.954 228.442 45.886 110.579 o
-9 16 7 4030.470 3892.490 130.546 10.913 o
-9 16 8 4.619 0.000 30.687 306.570 o
-9 16 9 1697.250 1727.250 75.002 30.119 o
-9 16 10 47.769 0.000 39.302 179.708 o
-9 16 11 954.536 835.346 92.623 27.126 o
-9 16 12 163.031 176.187 48.303 106.832 o
-9 17 -7 665.495 726.876 83.369 34.002 o
-9 17 -6 10934.400 11054.300 315.684 2.276 o
-9 17 -5 1612.590 1533.250 123.637 15.287 o
-9 17 -4 20659.100 21154.700 489.212 0.978 o
-9 17 -3 1606.340 1619.980 80.274 28.392 o
-9 17 -2 23796.600 24331.200 434.444 1.131 o
-9 17 -1 1374.040 1412.410 70.074 35.578 o
-9 17 0 23451.900 23488.100 395.108 1.305 o
-9 17 1 1466.820 1415.350 79.113 30.067 o
-9 17 2 16253.100 17004.700 327.274 1.920 o
-9 17 3 1060.810 987.005 69.921 39.733 o
-9 17 4 13004.300 13383.700 338.662 1.952 o
-9 17 5 2343.900 2387.400 108.981 16.640 o
-9 17 6 4050.380 4024.520 181.507 6.812 o
-9 17 7 1462.920 1401.200 74.148 32.698 o
-9 17 8 694.205 677.224 51.391 68.416 o
-9 17 9 1912.930 1858.680 84.781 24.924 o
-9 17 10 0.474 0.000 39.287 188.369 o
-9 17 11 422.343 375.410 48.713 87.570 o
-9 18 -6 48.797 35.237 55.188 92.383 o
-9 18 -5 691.190 731.974 85.154 32.683 o
-9 18 -4 2.848 28.807 46.756 131.452 o
-9 18 -3 644.190 658.543 61.903 54.376 o
-9 18 -2 973.053 913.328 68.752 41.781 o
-9 18 -1 52.364 40.768 33.123 240.428 o
-9 18 0 86.693 126.713 37.296 179.152 o
-9 18 1 122.741 86.576 37.388 175.721 o
-9 18 2 1505.580 1566.060 80.665 28.788 o
-9 18 3 1561.950 1423.430 82.512 28.018 o
-9 18 4 1256.370 1249.200 79.891 31.172 o
-9 18 5 782.460 713.819 65.480 47.956 o
-9 18 6 1581.580 1464.440 85.778 26.455 o
-9 18 7 495.620 374.328 50.928 79.561 o
-9 18 8 808.435 592.866 59.014 55.870 o
-9 18 9 663.190 699.697 65.059 50.046 o
-9 18 10 180.272 199.473 39.104 148.128 o
-9 19 -5 7232.450 7529.170 278.387 3.039 o
-9 19 -4 2358.780 2367.340 138.077 11.787 o
-9 19 -3 13964.900 14726.100 460.914 1.164 o
-9 19 -2 2458.380 2563.200 135.218 12.012 o
-9 19 -1 17620.400 17935.600 350.766 1.699 o
-9 19 0 2379.710 2333.880 135.724 12.100 o
-9 19 1 17148.900 17583.200 479.838 1.050 o
-9 19 2 2635.370 2693.370 150.422 10.047 o
-9 19 3 10274.700 10554.000 308.530 2.391 o
-9 19 4 793.089 687.861 97.203 25.919 o
-9 19 5 5952.730 6234.630 178.316 6.234 o
-9 19 6 1627.550 1659.360 82.451 27.275 o
-9 19 7 2096.210 2107.410 104.783 18.229 o
-9 19 8 22.336 5.575 45.552 137.608 o
-9 19 9 173.270 156.057 43.156 129.145 o
-9 20 -3 245.348 219.016 60.914 68.259 o
-9 20 -2 262.572 280.549 51.627 88.386 o
-9 20 -1 134.848 155.021 55.679 84.816 o
-9 20 0 1438.860 1367.300 95.550 23.340 o
-9 20 1 322.559 350.887 49.910 89.092 o
-9 20 2 385.951 228.305 46.172 99.989 o
-9 20 3 193.411 200.538 48.914 102.120 o
-9 20 4 829.386 778.950 69.741 42.986 o
-9 20 5 164.671 162.961 50.354 99.704 o
-9 20 6 222.880 226.241 65.025 61.240 o
-9 20 7 2.543 0.000 51.113 111.173 o
-9 21 -1 7055.730 7124.490 245.439 3.739 o
-9 21 0 4907.710 4991.230 200.903 5.554 o
-9 21 1 6075.760 6175.860 229.524 4.296 o
-9 21 2 4250.840 4445.250 168.628 7.482 o
-9 21 3 5108.780 5251.760 177.798 6.583 o
-9 21 4 1030.440 907.094 73.648 37.558 o
-8 0 -6 2289.650 2565.650 143.939 11.027 o
-8 0 -4 8949.630 9046.280 242.951 3.561 o
-8 0 -2 18406.000 18237.900 349.642 1.688 o
-8 0 0 8419.520 8281.150 205.317 4.605 o
-8 0 2 22385.100 22587.900 435.156 1.151 o
-8 0 4 24911.900 25708.800 585.168 0.701 o
-8 0 6 28090.700 29227.400 732.886 0.468 o
-8 0 8 11624.200 12124.200 409.919 1.465 o
-8 0 10 16998.800 16847.500 383.550 1.508 o
-8 0 12 5121.490 5054.710 161.835 7.532 o
-8 0 14 2011.970 1889.250 168.738 8.778 o
-8 0 16 99.326 118.156 58.874 78.368 o
-8 0 18 17.565 3.911 65.198 67.948 o
-8 1 -7 920.343 933.526 43.460 71.703 o
-8 1 -6 7203.890 7413.000 133.986 8.073 o
-8 1 -5 4712.220 4712.980 102.054 13.307 o
-8 1 -4 6933.090 6823.080 119.796 9.254 o
-8 1 -3 6135.880 6119.300 107.130 10.953 o
-8 1 -2 13792.200 13318.200 173.424 4.415 o
-8 1 -1 2025.080 1866.260 46.518 42.567 o
-8 1 0 5698.710 5453.160 97.344 12.522 o
-8 1 1 1846.470 1774.770 45.804 45.398 o
-8 1 2 1609.190 1553.570 48.615 47.559 o
-8 1 3 110.499 84.805 19.581 468.748 o
-8 1 4 108.757 99.640 21.333 414.927 o
-8 1 5 1013.300 958.843 43.958 68.170 o
-8 1 6 2214.460 2259.980 64.591 30.736 o
-8 1 7 3343.430 3251.240 149.552 9.598 o
-8 1 8 3266.330 3392.960 132.715 11.387 o
-8 1 9 6819.870 6687.130 139.829 8.010 o
-8 1 10 310.296 271.333 28.407 193.937 o
-8 1 11 4876.730 4917.480 97.674 13.570 o
-8 1 12 3679.290 3515.250 78.616 19.528 o
-8 1 13 761.826 729.127 51.686 65.675 o
-8 1 14 4.413 0.000 37.165 209.556 o
-8 1 15 333.681 311.605 40.356 121.740 o
-8 1 16 603.618 577.298 64.719 52.141 o
-8 1 17 328.060 290.250 48.904 93.027 o
-8 1 18 320.381 277.062 48.189 95.835 o
-8 2 -7 1588.560 1564.850 59.773 39.838 o
-8 2 -6 2071.020 2043.000 61.217 33.694 o
-8 2 -5 1129.090 1208.780 50.339 55.413 o
-8 2 -4 3387.890 3419.040 84.337 19.054 o
-8 2 -3 4066.870 4029.670 80.356 17.907 o
-8 2 -2 7057.530 7104.640 107.390 10.003 o
-8 2 -1 7169.490 7246.450 112.411 9.535 o
-8 2 0 12596.500 12462.800 207.717 3.837 o
-8 2 1 8944.380 9005.780 157.818 6.121 o
-8 2 2 9643.510 9898.490 170.419 5.412 o
-8 2 3 14897.400 15095.900 231.104 3.123 o
-8 2 4 9780.430 9805.180 189.334 4.790 o
-8 2 5 15029.800 15422.600 250.524 2.822 o
-8 2 6 9752.780 9532.320 160.632 5.774 o
-8 2 7 11706.300 11728.500 231.295 3.473 o
-8 2 8 9491.790 9718.870 202.860 4.447 o
-8 2 9 17430.000 17788.900 372.423 1.561 o
-8 2 10 405.172 408.376 33.227 141.769 o
-8 2 11 3200.680 3371.480 84.177 19.533 o
-8 2 12 1688.980 1577.890 63.791 36.502 o
-8 2 13 3557.430 3841.180 131.812 11.120 o
-8 2 14 68.040 79.796 36.505 193.931 o
-8 2 15 982.488 1027.740 68.277 41.542 o
-8 2 16 113.999 116.288 42.857 138.274 o
-8 2 17 133.550 105.064 40.494 150.840 o
-8 2 18 10.230 0.000 42.047 163.072 o
-8 3 -7 7548.660 7649.510 182.547 5.570 o
-8 3 -6 9886.740 10289.000 196.925 4.524 o
-8 3 -5 11210.000 11500.300 188.472 4.500 o
-8 3 -4 7613.750 7347.660 119.825 8.787 o
-8 3 -3 9190.560 9222.810 142.770 6.665 o
-8 3 -2 19039.200 18828.500 231.601 2.752 o
-8 3 -1 2453.430 2307.310 54.218 33.603 o
-8 3 0 13448.700 13269.900 185.465 4.186 o
-8 3 1 2215.690 2097.060 64.091 31.379 o
-8 3 2 2614.050 2553.940 77.041 24.014 o
-8 3 3 373.277 302.204 28.692 177.546 o
-8 3 4 268.014 309.994 36.260 147.510 o
-8 3 5 832.055 784.788 40.479 81.930 o
-8 3 6 286.851 273.444 28.231 199.917 o
-8 3 7 383.095 399.796 41.200 111.706 o
-8 3 8 3095.560 3090.510 96.876 17.327 o
-8 3 9 83.681 53.977 25.465 354.720 o
-8 3 10 1586.550 1579.100 60.087 39.590 o
-8 3 11 185.857 124.404 25.366 282.857 o
-8 3 12 1280.200 1092.080 51.346 52.900 o
-8 3 13 3.260 0.000 35.399 231.199 o
-8 3 14 23.743 0.000 30.224 306.106 o
-8 3 15 154.927 217.387 57.307 78.762 o
-8 3 16 33.292 45.217 37.727 192.645 o
-8 3 17 297.613 213.590 44.915 109.955 o
-8 3 18 1249.960 1324.200 81.408 30.219 o
-8 4 -7 1196.910 1233.530 67.838 39.074 o
-8 4 -6 46.019 62.088 21.675 493.653 o
-8 4 -5 4351.710 4315.360 92.987 15.190 o
-8 4 -4 8.494 21.698 16.364 976.887 o
-8 4 -3 12514.500 12475.200 180.513 4.468 o
-8 4 -2 125.741 90.144 16.747 533.334 o
-8 4 -1 25259.500 25025.600 319.042 1.668 o
-8 4 0 93.079 104.334 16.237 594.979 o
-8 4 1 52226.100 52636.300 699.350 0.433 o
-8 4 2 611.745 587.196 41.403 93.083 o
-8 4 3 40951.300 41628.700 706.766 0.460 o
-8 4 4 419.115 437.182 33.222 138.796 o
-8 4 5 42186.300 42198.700 594.943 0.592 o
-8 4 6 5887.170 5677.950 145.702 8.194 o
-8 4 7 18524.400 18934.900 344.138 1.716 o
-8 4 8 4537.270 4407.930 120.355 11.462 o
-8 4 9 4450.440 4478.220 139.098 9.647 o
-8 4 10 3195.290 3117.570 93.349 17.843 o
-8 4 11 5229.840 5377.530 123.250 10.360 o
-8 4 12 1832.400 1597.410 57.401 39.099 o
-8 4 13 512.996 523.614 48.215 82.378 o
-8 4 14 308.136 303.276 37.986 134.831 o
-8 4 15 4.006 4.417 33.504 256.939 o
-8 4 16 2.865 0.000 40.274 178.847 o
-8 4 17 30.983 26.579 39.989 174.421 o
-8 5 -7 9002.020 9007.570 177.231 5.373 o
-8 5 -6 625.160 576.821 34.141 112.341 o
-8 5 -5 25587.000 25724.800 335.220 1.560 o
-8 5 -4 7.215 0.000 17.278 939.209 o
-8 5 -3 26926.200 26540.600 340.679 1.497 o
-8 5 -2 6.844 0.000 14.835 1260.990 o
-8 5 -1 22397.500 22311.900 283.412 2.028 o
-8 5 0 1554.380 1434.330 40.575 55.761 o
-8 5 1 12571.800 12486.400 202.161 3.957 o
-8 5 2 1876.100 1938.410 64.078 33.847 o
-8 5 3 10982.100 11023.600 211.919 3.977 o
-8 5 4 4666.450 4628.770 150.682 8.555 o
-8 5 5 53.764 80.241 25.257 371.281 o
-8 5 6 5382.710 5477.910 134.065 9.321 o
-8 5 7 1002.040 1075.000 69.391 40.268 o
-8 5 8 11766.800 11640.400 238.758 3.332 o
-8 5 9 118.822 92.027 28.226 276.406 o
-8 5 10 7425.700 7428.810 168.857 6.190 o
-8 5 11 32.398 15.873 22.638 505.917 o
-8 5 12 3878.650 3859.690 119.808 12.281 o
-8 5 13 185.156 132.728 31.414 211.218 o
-8 5 14 864.423 795.373 47.635 68.600 o
-8 5 15 15.329 0.000 36.116 219.018 o
-8 5 16 589.562 582.336 59.647 59.004 o
-8 5 17 716.077 760.162 76.227 38.678 o
-8 6 -7 2529.070 2419.530 79.028 23.890 o
-8 6 -6 1770.640 1659.380 57.923 39.042 o
-8 6 -5 3526.700 3508.980 84.687 18.612 o
-8 6 -4 7949.920 7770.910 165.306 6.183 o
-8 6 -3 7305.370 7176.650 124.359 8.680 o
-8 6 -2 20630.900 20614.900 290.950 2.048 o
-8 6 -1 6392.840 6352.990 143.499 8.009 o
-8 6 0 40266.700 39785.700 495.058 0.778 o
-8 6 1 5916.530 5628.620 111.043 10.932 o
-8 6 2 44236.200 44457.400 597.921 0.577 o
-8 6 3 4948.600 4968.790 105.470 12.546 o
-8 6 4 46802.400 47589.500 902.321 0.299 o
-8 6 5 5986.060 5924.870 136.548 8.735 o
-8 6 6 22209.700 22901.500 418.525 1.220 o
-8 6 7 1830.850 1695.410 80.732 27.088 o
-8 6 8 16726.100 16647.900 293.323 2.220 o
-8 6 9 2716.260 2701.950 86.260 20.919 o
-8 6 10 1673.610 1727.880 65.206 35.273 o
-8 6 11 1.122 0.000 21.426 631.232 o
-8 6 12 246.903 256.284 31.884 181.911 o
-8 6 13 65.959 89.601 29.915 272.707 o
-8 6 14 140.027 119.493 28.205 263.139 o
-8 6 15 11.796 0.000 34.708 237.867 o
-8 6 16 44.772 0.000 32.437 259.357 o
-8 6 17 79.922 56.595 44.349 136.268 o
-8 7 -7 1075.880 1071.340 60.632 46.927 o
-8 7 -6 5352.430 5436.920 123.720 10.223 o
-8 7 -5 3190.280 3168.430 92.842 17.910 o
-8 7 -4 5544.670 5496.420 148.325 8.188 o
-8 7 -3 7971.880 7634.620 129.032 8.017 o
-8 7 -2 6670.010 6235.290 128.248 8.935 o
-8 7 -1 5806.620 5615.300 122.938 9.965 o
-8 7 0 5412.470 5283.730 120.440 10.530 o
-8 7 1 19561.100 19575.700 370.646 1.520 o
-8 7 2 2294.830 2178.090 71.885 27.642 o
-8 7 3 14634.200 14706.900 238.877 3.033 o
-8 7 4 29.561 33.662 18.101 728.024 o
-8 7 5 20959.600 20781.700 516.101 0.896 o
-8 7 6 1331.490 1323.580 87.167 27.121 o
-8 7 7 7927.050 7830.950 166.852 6.115 o
-8 7 8 3808.160 3759.690 101.963 14.896 o
-8 7 9 3616.440 3588.560 94.268 16.567 o
-8 7 10 2495.980 2396.550 101.229 18.061 o
-8 7 11 2611.800 2570.200 89.907 20.383 o
-8 7 12 2492.640 2190.130 115.535 15.283 o
-8 7 13 2979.110 2930.510 83.089 20.801 o
-8 7 14 2083.880 1933.740 84.528 24.315 o
-8 7 15 2620.950 2476.110 93.326 19.607 o
-8 7 16 1057.100 998.151 63.659 44.838 o
-8 7 17 1425.490 1351.200 90.682 25.246 o
-8 8 -7 2182.440 2102.190 70.560 28.824 o
-8 8 -6 5344.580 5421.150 120.588 10.516 o
-8 8 -5 11.245 15.723 19.958 679.748 o
-8 8 -4 11864.100 11784.200 193.221 4.281 o
-8 8 -3 846.982 806.738 43.541 75.585 o
-8 8 -2 17859.700 17555.700 251.573 2.608 o
-8 8 -1 8284.610 8237.540 162.010 6.192 o
-8 8 0 17163.300 17031.900 268.673 2.455 o
-8 8 1 13891.800 13713.800 242.566 3.055 o
-8 8 2 23748.700 23546.000 351.379 1.523 o
-8 8 3 17904.100 18178.600 290.574 2.180 o
-8 8 4 17789.400 17737.900 301.689 2.088 o
-8 8 5 14661.800 14817.800 293.156 2.328 o
-8 8 6 15692.400 15365.600 262.492 2.632 o
-8 8 7 4912.150 4801.260 125.241 10.561 o
-8 8 8 5663.710 5669.650 133.197 9.199 o
-8 8 9 3815.620 4046.000 175.471 7.241 o
-8 8 10 3829.000 3644.380 117.322 12.739 o
-8 8 11 59.458 51.322 24.186 405.753 o
-8 8 12 734.154 623.514 46.959 75.823 o
-8 8 13 952.638 779.142 47.941 66.175 o
-8 8 14 248.334 235.670 41.650 126.288 o
-8 8 15 928.660 823.980 65.650 45.416 o
-8 8 16 71.346 30.089 42.487 150.013 o
-8 8 17 2746.470 2763.340 141.358 10.958 o
-8 9 -7 413.506 349.653 38.328 122.015 o
-8 9 -6 807.624 802.276 43.835 76.374 o
-8 9 -5 277.229 218.255 22.223 265.902 o
-8 9 -4 2098.740 2003.690 61.418 33.547 o
-8 9 -3 63.286 32.517 19.628 571.980 o
-8 9 -2 5954.800 6074.230 117.591 10.186 o
-8 9 -1 2393.680 2404.770 78.616 24.486 o
-8 9 0 4885.630 4762.480 104.959 12.760 o
-8 9 1 1487.850 1427.430 47.937 50.530 o
-8 9 2 3730.480 3668.940 90.055 17.073 o
-8 9 3 6266.700 6071.090 143.976 8.081 o
-8 9 4 2967.050 3031.410 97.684 17.433 o
-8 9 5 5685.480 5710.060 126.330 9.725 o
-8 9 6 526.053 513.189 49.219 79.888 o
-8 9 7 8812.880 9055.640 228.180 3.905 o
-8 9 8 901.170 890.964 50.384 62.651 o
-8 9 9 11213.700 11185.100 224.972 3.662 o
-8 9 10 1078.330 1134.920 64.777 42.950 o
-8 9 11 10813.900 10750.500 237.390 3.462 o
-8 9 12 149.029 102.777 28.652 256.994 o
-8 9 13 7505.200 7605.200 186.782 5.420 o
-8 9 14 297.665 198.922 47.898 99.923 o
-8 9 15 4147.000 4253.640 244.147 4.172 o
-8 9 16 212.121 161.373 51.479 93.694 o
-8 10 -7 1853.390 1764.730 80.025 27.144 o
-8 10 -6 8982.650 8739.570 185.771 5.107 o
-8 10 -5 1735.670 1558.550 53.891 42.383 o
-8 10 -4 2088.950 1982.670 69.911 29.824 o
-8 10 -3 8120.490 8139.380 157.858 6.425 o
-8 10 -2 305.934 224.790 39.565 131.310 o
-8 10 -1 14083.500 14078.400 237.590 3.109 o
-8 10 0 814.910 708.631 45.945 73.904 o
-8 10 1 27459.700 27126.800 377.144 1.308 o
-8 10 2 2946.850 2957.430 81.468 21.253 o
-8 10 3 19221.600 19444.900 312.557 1.929 o
-8 10 4 1811.230 1805.770 66.136 33.621 o
-8 10 5 10472.800 10082.600 201.122 4.351 o
-8 10 6 704.058 719.916 56.146 60.449 o
-8 10 7 7528.300 7888.210 233.050 3.964 o
-8 10 8 865.924 795.048 57.214 55.441 o
-8 10 9 3795.960 3837.510 139.489 10.159 o
-8 10 10 1655.160 1682.770 75.079 30.407 o
-8 10 11 827.569 789.741 82.278 33.519 o
-8 10 12 2642.940 2448.370 82.786 22.389 o
-8 10 13 136.570 167.357 28.239 255.346 o
-8 10 14 4080.470 4247.440 249.740 4.020 o
-8 10 15 13.635 0.000 44.731 143.860 o
-8 10 16 2170.790 2202.600 129.709 13.222 o
-8 11 -7 584.240 571.351 64.188 53.126 o
-8 11 -6 2269.900 2365.770 80.390 24.383 o
-8 11 -5 30.881 24.143 23.040 486.932 o
-8 11 -4 499.720 424.702 35.076 124.386 o
-8 11 -3 108.709 68.985 28.901 275.116 o
-8 11 -2 3535.290 3395.050 143.357 10.055 o
-8 11 -1 161.824 121.652 31.525 217.198 o
-8 11 0 1921.190 1753.880 61.925 35.271 o
-8 11 1 62.075 82.908 19.629 532.946 o
-8 11 2 2865.650 2850.810 78.318 22.439 o
-8 11 3 124.658 106.151 27.684 279.136 o
-8 11 4 3218.310 3161.440 91.324 18.177 o
-8 11 5 910.288 819.197 52.361 60.553 o
-8 11 6 4517.030 4337.870 154.436 8.395 o
-8 11 7 3258.370 3402.490 131.211 11.569 o
-8 11 8 330.834 332.732 48.679 92.568 o
-8 11 9 9756.470 9907.600 300.894 2.519 o
-8 11 10 2202.620 2210.130 89.689 21.909 o
-8 11 11 7235.540 7424.600 215.504 4.504 o
-8 11 12 969.958 884.985 50.406 61.254 o
-8 11 13 6576.640 7003.510 224.349 4.345 o
-8 11 14 3665.220 3975.010 272.788 3.484 o
-8 11 15 6083.660 6363.980 258.126 3.555 o
-8 11 16 1558.350 1564.270 106.891 19.256 o
-8 12 -7 5589.040 5524.970 278.228 3.195 o
-8 12 -6 270.768 236.921 32.063 178.175 o
-8 12 -5 9868.130 10145.200 202.264 4.390 o
-8 12 -4 105.416 101.578 27.591 289.859 o
-8 12 -3 1371.050 1390.010 68.282 36.795 o
-8 12 -2 764.629 754.067 49.571 68.621 o
-8 12 -1 1504.410 1486.850 62.593 39.043 o
-8 12 0 803.115 749.752 45.088 75.130 o
-8 12 1 87.981 59.737 22.737 415.728 o
-8 12 2 4340.710 4248.670 100.674 14.145 o
-8 12 3 0.739 0.000 20.349 700.525 o
-8 12 4 6439.220 6515.750 148.500 7.654 o
-8 12 5 78.084 34.720 27.961 312.849 o
-8 12 6 5199.710 5088.980 149.943 8.294 o
-8 12 7 108.769 113.662 38.054 170.615 o
-8 12 8 4426.090 4738.180 162.575 7.775 o
-8 12 9 551.213 450.640 45.519 88.657 o
-8 12 10 44.102 79.910 37.850 186.116 o
-8 12 11 4148.090 4127.250 119.834 11.939 o
-8 12 12 229.445 166.542 38.403 148.392 o
-8 12 13 3266.360 3395.320 220.347 5.150 o
-8 12 14 1191.420 1272.040 115.268 18.011 o
-8 12 15 2985.930 3123.250 141.223 10.697 o
-8 13 -7 185.539 117.625 31.287 214.194 o
-8 13 -6 821.456 768.434 55.211 58.996 o
-8 13 -5 1475.780 1374.740 85.789 27.041 o
-8 13 -4 0.002 0.000 33.522 258.851 o
-8 13 -3 321.022 320.592 37.461 135.213 o
-8 13 -2 465.537 409.002 38.130 116.520 o
-8 13 -1 9.872 3.544 27.073 387.332 o
-8 13 0 1325.440 1087.370 70.784 36.632 o
-8 13 1 111.689 70.740 29.028 271.678 o
-8 13 2 2135.540 2163.850 70.476 28.933 o
-8 13 3 374.882 345.625 50.715 84.966 o
-8 13 4 42.587 5.691 26.454 377.655 o
-8 13 5 4358.210 4227.850 133.642 10.278 o
-8 13 6 978.552 910.751 82.368 32.226 o
-8 13 7 2121.340 1991.270 88.544 22.788 o
-8 13 8 2802.540 2738.300 134.017 11.827 o
-8 13 9 2502.600 2383.150 93.796 19.848 o
-8 13 10 3189.610 3096.020 119.593 13.304 o
-8 13 11 2031.560 1898.560 72.872 29.041 o
-8 13 12 6238.290 6438.030 189.106 5.671 o
-8 13 13 256.672 267.697 53.289 84.407 o
-8 13 14 4975.780 5321.750 194.670 5.783 o
-8 13 15 287.862 236.496 58.854 71.041 o
-8 14 -7 7136.340 7469.470 190.683 5.350 o
-8 14 -6 1168.620 1130.190 72.359 36.582 o
-8 14 -5 3969.750 4214.480 128.304 11.085 o
-8 14 -4 196.158 125.732 27.285 253.729 o
-8 14 -3 608.891 551.375 39.819 98.145 o
-8 14 -2 6.177 0.000 26.608 405.378 o
-8 14 -1 71.504 79.570 19.105 541.115 o
-8 14 0 30.311 37.947 26.919 363.142 o
-8 14 1 803.315 759.662 45.642 74.016 o
-8 14 2 59.183 32.736 23.682 429.069 o
-8 14 3 684.440 541.333 31.008 118.713 o
-8 14 4 51.843 33.045 25.975 372.613 o
-8 14 5 1242.170 1234.190 65.576 40.317 o
-8 14 6 276.089 153.315 28.529 213.628 o
-8 14 7 13.375 0.000 30.340 309.036 o
-8 14 8 913.408 955.942 63.630 46.739 o
-8 14 9 39.085 5.159 29.890 303.648 o
-8 14 10 1721.470 1730.320 72.497 31.180 o
-8 14 11 253.791 136.560 37.623 151.857 o
-8 14 12 1624.640 1624.870 101.446 20.593 o
-8 14 13 864.700 822.649 82.550 33.027 o
-8 14 14 1121.480 1068.820 105.640 21.152 o
-8 15 -7 729.418 562.882 71.234 43.739 o
-8 15 -6 1736.190 1545.080 102.480 20.129 o
-8 15 -5 1767.210 1723.240 107.289 18.585 o
-8 15 -4 3389.370 2866.610 142.477 10.388 o
-8 15 -3 2143.560 1999.840 91.392 21.838 o
-8 15 -2 3326.700 3237.460 101.287 16.016 o
-8 15 -1 861.067 693.902 72.304 40.890 o
-8 15 0 345.658 324.505 35.267 143.063 o
-8 15 1 1997.910 2002.430 84.561 24.473 o
-8 15 2 89.150 124.543 31.806 233.374 o
-8 15 3 1791.210 1780.240 74.433 29.787 o
-8 15 4 6048.410 6214.710 142.419 8.241 o
-8 15 5 388.821 236.622 36.236 138.430 o
-8 15 6 7691.270 8054.460 215.667 4.406 o
-8 15 7 77.613 65.886 29.160 284.706 o
-8 15 8 8202.840 8368.120 195.553 4.935 o
-8 15 9 680.855 619.485 57.998 59.265 o
-8 15 10 7045.800 6861.520 161.875 6.684 o
-8 15 11 1824.500 1725.980 79.019 27.759 o
-8 15 12 5787.400 5858.900 166.602 6.924 o
-8 15 13 1235.450 1135.200 85.926 28.493 o
-8 16 -7 74.502 15.613 40.340 165.753 o
-8 16 -6 5462.090 5028.050 168.634 7.022 o
-8 16 -5 80.169 70.620 41.333 154.116 o
-8 16 -4 3323.030 3170.340 122.780 12.693 o
-8 16 -3 485.356 431.253 45.380 92.335 o
-8 16 -2 3377.710 3446.370 94.612 17.000 o
-8 16 -1 676.872 614.476 47.639 76.473 o
-8 16 0 153.368 134.384 28.930 246.690 o
-8 16 1 106.737 107.657 30.294 249.310 o
-8 16 2 19.702 2.777 29.116 330.398 o
-8 16 3 429.541 383.012 57.385 68.299 o
-8 16 4 97.763 77.390 23.748 375.057 o
-8 16 5 102.961 81.859 29.779 262.082 o
-8 16 6 456.978 343.189 65.820 54.780 o
-8 16 7 28.563 41.111 29.022 316.733 o
-8 16 8 32.764 11.009 29.782 307.391 o
-8 16 9 238.353 181.057 31.440 194.040 o
-8 16 10 269.962 169.575 40.582 132.353 o
-8 16 11 85.945 99.362 38.439 172.340 o
-8 16 12 186.477 79.005 57.055 80.669 o
-8 16 13 378.440 267.553 53.370 79.815 o
-8 17 -7 5751.150 5699.630 190.300 5.787 o
-8 17 -6 246.350 188.362 55.440 80.750 o
-8 17 -5 10598.600 10502.500 253.529 3.186 o
-8 17 -4 258.653 332.450 44.231 111.176 o
-8 17 -3 8840.380 9162.550 199.658 4.659 o
-8 17 -2 17.759 14.536 26.207 400.896 o
-8 17 -1 6939.430 7203.150 164.115 6.557 o
-8 17 0 2.372 0.000 31.164 298.387 o
-8 17 1 2214.420 2161.330 84.139 23.665 o
-8 17 2 351.398 265.746 39.881 124.146 o
-8 17 3 3.247 0.000 43.410 153.954 o
-8 17 4 27.590 0.000 38.776 188.112 o
-8 17 5 11.296 0.000 27.732 369.806 o
-8 17 6 367.062 248.430 42.712 112.403 o
-8 17 7 3012.290 2997.660 104.323 16.095 o
-8 17 8 208.761 181.147 34.428 176.296 o
-8 17 9 6840.610 6600.460 198.175 5.194 o
-8 17 10 40.060 14.525 36.683 204.993 o
-8 17 11 6081.430 6139.660 165.733 6.849 o
-8 17 12 97.124 76.461 47.147 119.571 o
-8 18 -7 3296.520 3210.960 148.352 9.748 o
-8 18 -6 1410.960 1518.800 109.642 18.851 o
-8 18 -5 940.175 897.492 89.897 28.372 o
-8 18 -4 1307.410 1326.570 77.480 31.984 o
-8 18 -3 999.051 869.012 63.585 46.287 o
-8 18 -2 159.255 79.875 36.354 178.389 o
-8 18 -1 3.175 0.000 36.783 214.214 o
-8 18 0 1541.540 1361.220 66.071 37.023 o
-8 18 1 423.585 379.931 44.645 98.690 o
-8 18 2 181.018 183.437 42.149 132.232 o
-8 18 3 60.128 27.716 39.948 170.053 o
-8 18 4 110.673 84.236 40.297 156.325 o
-8 18 5 10.212 4.865 43.271 153.750 o
-8 18 6 28.835 0.000 39.082 185.030 o
-8 18 7 0.416 0.000 35.168 235.074 o
-8 18 8 0.266 27.352 29.068 335.688 o
-8 18 9 5.109 17.410 39.564 183.325 o
-8 18 10 7.090 0.000 36.452 217.120 o
-8 18 11 400.365 404.723 49.003 87.124 o
-8 19 -7 1648.980 1902.110 124.036 14.933 o
-8 19 -6 6531.760 6789.710 239.466 3.947 o
-8 19 -5 1461.070 1527.090 109.912 18.675 o
-8 19 -4 5557.740 5823.990 172.303 6.684 o
-8 19 -3 2126.070 2140.240 100.881 19.100 o
-8 19 -2 9566.020 10068.900 229.930 3.749 o
-8 19 -1 1137.890 1004.410 79.369 32.805 o
-8 19 0 4088.840 3782.970 112.657 13.038 o
-8 19 1 765.669 663.767 64.778 49.231 o
-8 19 2 645.275 640.478 57.473 60.497 o
-8 19 3 326.409 224.426 47.869 97.845 o
-8 19 4 1214.050 1123.660 83.155 29.997 o
-8 19 5 36.668 0.000 44.850 140.634 o
-8 19 6 4162.280 4013.000 151.579 8.839 o
-8 19 7 1.416 0.000 47.291 129.938 o
-8 19 8 6359.720 6499.460 191.325 5.551 o
-8 19 9 1.152 0.000 38.616 194.839 o
-8 19 10 2953.670 2745.700 117.989 13.979 o
-8 20 -5 3604.940 3655.040 165.073 8.090 o
-8 20 -4 467.933 381.950 60.670 61.811 o
-8 20 -3 3177.230 3194.260 175.520 7.569 o
-8 20 -2 451.512 354.377 65.003 55.903 o
-8 20 -1 1895.010 1911.450 112.262 17.011 o
-8 20 0 33.599 0.000 40.952 168.227 o
-8 20 1 332.310 321.228 51.585 84.877 o
-8 20 2 59.982 0.000 42.426 153.666 o
-8 20 3 162.094 113.639 40.534 146.717 o
-8 20 4 19.360 21.103 48.001 123.756 o
-8 20 5 135.310 133.368 47.507 113.172 o
-8 20 6 354.787 325.511 54.323 77.456 o
-8 20 7 75.127 7.728 48.731 116.486 o
-8 20 8 27.835 0.000 53.008 101.960 o
-8 20 9 383.081 296.627 52.326 81.615 o
-8 21 -4 961.797 871.311 74.783 37.404 o
-8 21 -3 1958.020 1948.730 94.899 21.335 o
-8 21 -2 1232.790 1247.640 79.303 31.619 o
-8 21 -1 136.105 190.352 50.432 100.229 o
-8 21 0 814.013 715.020 91.612 28.458 o
-8 21 1 80.785 23.839 49.130 113.740 o
-8 21 2 34.948 21.809 40.683 168.515 o
-8 21 3 861.596 720.430 65.999 46.441 o
-8 21 4 13.748 0.000 42.136 161.892 o
-8 21 5 3492.520 3404.190 141.636 10.251 o
-8 21 6 650.396 679.726 68.279 46.872 o
-8 21 7 4961.070 4820.890 185.330 6.282 o
-8 22 -1 101.977 49.389 56.934 84.612 o
-8 22 0 555.028 522.272 89.130 31.566 o
-8 22 1 422.204 328.311 62.157 60.914 o
-8 22 2 76.855 40.605 51.978 101.981 o
-8 22 3 117.684 38.363 43.762 136.735 o
-8 22 4 47.480 0.000 46.782 128.591 o
-7 0 -5 2250.250 2300.740 91.270 21.212 o
-7 0 -3 1590.830 1505.180 47.697 48.806 o
-7 0 -1 1899.670 1939.510 109.771 17.548 o
-7 0 1 6264.280 6364.570 152.512 7.502 o
-7 0 3 1566.800 1466.220 57.217 42.222 o
-7 0 5 579.292 496.037 45.782 85.945 o
-7 0 7 894.291 926.602 63.012 47.748 o
-7 0 9 743.159 663.199 65.162 49.114 o
-7 0 11 7464.180 7336.650 184.237 5.550 o
-7 0 13 4334.940 4192.050 173.218 7.204 o
-7 0 15 7341.670 7519.480 322.649 2.374 o
-7 0 17 6627.680 6677.880 225.542 4.323 o
-7 1 -6 22797.300 22758.600 323.623 1.719 o
-7 1 -5 15105.000 15206.400 229.934 3.123 o
-7 1 -4 15221.400 15260.400 199.499 3.620 o
-7 1 -3 10892.900 10641.800 139.963 6.150 o
-7 1 -2 3220.560 3149.180 54.264 27.440 o
-7 1 -1 33098.000 33121.800 415.492 1.062 o
-7 1 0 843.497 850.245 28.241 104.673 o
-7 1 1 379.088 321.171 16.549 261.382 o
-7 1 2 50.213 55.113 13.145 991.662 o
-7 1 3 1529.800 1505.760 39.927 56.131 o
-7 1 4 4523.490 4602.580 84.954 15.939 o
-7 1 5 8096.510 8487.530 146.352 6.919 o
-7 1 6 3757.450 3762.050 94.967 16.099 o
-7 1 7 11906.100 11685.700 226.182 3.558 o
-7 1 8 10068.500 10293.800 211.880 4.111 o
-7 1 9 520.990 507.417 38.656 107.717 o
-7 1 10 6534.130 6384.900 116.140 9.863 o
-7 1 11 1333.850 1277.970 64.883 39.821 o
-7 1 12 1864.810 1753.760 54.532 39.871 o
-7 1 13 349.932 309.205 24.581 209.503 o
-7 1 14 333.002 299.194 35.671 143.828 o
-7 1 15 429.724 487.756 49.648 82.802 o
-7 1 16 71.427 62.125 35.223 207.839 o
-7 1 17 15.120 0.000 32.802 264.590 o
-7 1 18 0.687 0.000 35.180 234.827 o
-7 2 -6 2731.560 2783.060 71.043 25.070 o
-7 2 -5 45.939 83.491 16.242 727.677 o
-7 2 -4 682.679 644.342 23.811 136.323 o
-7 2 -3 524.475 571.801 21.573 168.393 o
-7 2 -2 531.642 507.193 23.370 164.449 o
-7 2 -1 11575.500 11434.900 143.048 5.794 o
-7 2 0 187.697 194.935 16.817 400.970 o
-7 2 1 565.893 595.129 30.482 127.900 o
-7 2 2 230.228 183.881 16.380 378.515 o
-7 2 3 53.152 43.109 12.231 1096.010 o
-7 2 4 2371.730 2259.680 51.256 35.590 o
-7 2 5 1.297 23.236 10.470 2243.750 o
-7 2 6 38.128 36.632 13.835 1042.980 o
-7 2 7 1137.430 1083.080 41.835 66.423 o
-7 2 8 43.452 65.972 21.185 512.769 o
-7 2 9 2995.060 2890.220 88.070 19.614 o
-7 2 10 3958.070 3985.900 93.797 15.837 o
-7 2 11 21.173 27.113 14.695 1078.310 o
-7 2 12 759.319 697.020 37.255 93.339 o
-7 2 13 4383.470 4150.650 100.818 14.133 o
-7 2 14 3025.120 2990.840 105.648 15.838 o
-7 2 15 1655.320 1451.010 71.234 32.984 o
-7 2 16 2751.920 2857.430 109.070 15.685 o
-7 2 17 1884.110 1988.080 141.229 11.879 o
-7 2 18 3803.640 3911.530 125.609 11.622 o
-7 3 -6 1450.590 1408.460 50.165 49.295 o
-7 3 -5 35951.200 36402.400 422.168 0.999 o
-7 3 -4 1442.770 1322.920 40.668 58.673 o
-7 3 -3 29549.900 29522.400 314.239 1.558 o
-7 3 -2 9.104 9.406 11.188 1984.640 o
-7 3 -1 21609.600 21104.000 239.629 2.477 o
-7 3 0 826.379 821.358 28.775 105.404 o
-7 3 1 8029.090 7996.120 118.662 8.520 o
-7 3 2 2087.050 2090.350 54.474 36.742 o
-7 3 3 102.611 109.875 20.886 427.421 o
-7 3 4 363.895 395.262 27.847 176.445 o
-7 3 5 2001.240 1879.400 48.547 41.563 o
-7 3 6 84.779 66.368 11.657 912.465 o
-7 3 7 7219.500 7141.590 139.547 7.790 o
-7 3 8 224.976 185.487 22.880 286.097 o
-7 3 9 3394.920 3506.270 90.564 17.695 o
-7 3 10 36.375 36.254 17.809 724.271 o
-7 3 11 1248.110 1185.690 42.139 62.403 o
-7 3 12 1547.280 1490.660 51.373 46.594 o
-7 3 13 438.844 386.996 27.207 168.735 o
-7 3 14 1759.960 1782.410 90.573 23.495 o
-7 3 15 99.176 42.507 25.550 346.489 o
-7 3 16 1929.780 1945.370 98.525 20.360 o
-7 3 17 618.811 565.717 77.953 38.880 o
-7 3 18 427.122 386.652 48.602 87.425 o
-7 4 -6 179.960 189.018 22.689 309.201 o
-7 4 -5 2467.680 2342.960 73.659 25.985 o
-7 4 -4 115.873 140.791 20.136 418.912 o
-7 4 -3 54.521 38.239 12.972 1030.010 o
-7 4 -2 159.572 153.571 13.641 526.173 o
-7 4 -1 7.070 23.524 9.772 2333.340 o
-7 4 0 411.250 420.128 18.694 221.051 o
-7 4 1 627.098 601.802 23.864 144.303 o
-7 4 2 1245.380 1233.340 39.817 64.576 o
-7 4 3 75.059 86.540 22.145 431.656 o
-7 4 4 74.489 100.588 17.533 580.744 o
-7 4 5 5623.070 5547.490 115.982 10.711 o
-7 4 6 106.474 105.345 18.430 495.988 o
-7 4 7 945.781 942.611 76.270 36.213 o
-7 4 8 5496.790 5321.010 114.742 10.993 o
-7 4 9 1914.880 1831.330 66.536 32.715 o
-7 4 10 8499.470 8607.130 155.233 6.386 o
-7 4 11 2964.880 2960.580 100.754 16.879 o
-7 4 12 17415.900 17305.700 275.166 2.369 o
-7 4 13 119.847 102.990 15.218 584.871 o
-7 4 14 12095.900 11959.300 349.628 1.895 o
-7 4 15 315.942 262.446 47.150 99.691 o
-7 4 16 5890.350 5792.120 170.253 6.709 o
-7 4 17 1247.100 1243.410 133.918 13.942 o
-7 4 18 4107.760 4105.790 203.410 5.671 o
-7 5 -6 29517.600 29573.300 425.877 1.080 o
-7 5 -5 4233.450 3990.860 77.783 18.086 o
-7 5 -4 42551.000 42204.900 506.335 0.737 o
-7 5 -3 11672.400 11715.400 163.414 5.113 o
-7 5 -2 26862.400 26806.700 294.966 1.759 o
-7 5 -1 9988.780 9966.550 130.760 6.844 o
-7 5 0 12611.500 12503.200 162.064 4.930 o
-7 5 1 15611.800 15348.200 193.524 3.688 o
-7 5 2 5807.680 5817.330 107.437 11.276 o
-7 5 3 4936.010 5048.070 117.973 11.177 o
-7 5 4 13.770 55.431 17.664 772.989 o
-7 5 5 14117.100 13793.700 237.546 3.116 o
-7 5 6 8.171 17.754 14.747 1192.750 o
-7 5 7 6069.220 6268.300 136.993 8.590 o
-7 5 8 87.908 42.776 20.367 497.868 o
-7 5 9 5054.350 4926.780 111.022 11.858 o
-7 5 10 1278.360 1181.730 49.282 54.277 o
-7 5 11 315.375 264.266 25.416 216.868 o
-7 5 12 150.408 134.379 20.192 390.279 o
-7 5 13 237.975 230.831 31.333 190.059 o
-7 5 14 152.013 156.529 33.987 192.328 o
-7 5 15 679.532 608.398 51.265 69.894 o
-7 5 16 231.732 235.927 42.864 122.204 o
-7 5 17 591.040 659.088 62.141 54.924 o
-7 5 18 1853.270 1911.380 115.627 16.342 o
-7 6 -6 3.216 3.419 21.233 634.476 o
-7 6 -5 0.244 0.000 20.130 717.211 o
-7 6 -4 13.653 19.526 14.387 1195.660 o
-7 6 -3 2493.650 2462.840 55.769 32.254 o
-7 6 -2 13.696 13.897 12.351 1576.250 o
-7 6 -1 6061.780 6244.300 115.691 10.226 o
-7 6 0 257.436 257.682 16.336 335.582 o
-7 6 1 1942.660 1943.320 55.299 37.989 o
-7 6 2 5352.190 5068.220 104.895 12.204 o
-7 6 3 755.675 766.548 35.609 95.515 o
-7 6 4 9680.030 10070.100 196.218 4.586 o
-7 6 5 1369.290 1327.170 55.765 46.172 o
-7 6 6 8042.600 7967.030 133.200 7.695 o
-7 6 7 6076.400 6034.650 144.805 8.109 o
-7 6 8 7835.350 8183.200 158.349 6.470 o
-7 6 9 9565.850 9532.990 189.277 4.844 o
-7 6 10 4123.050 3839.290 89.603 16.387 o
-7 6 11 13810.200 14400.500 277.685 2.551 o
-7 6 12 2762.930 2511.370 81.065 22.450 o
-7 6 13 11555.500 11613.300 226.470 3.584 o
-7 6 14 1422.750 1450.260 68.522 36.052 o
-7 6 15 13749.700 14259.000 281.654 2.508 o
-7 6 16 1840.960 1908.110 81.628 26.276 o
-7 6 17 8489.020 8423.950 244.709 3.584 o
-7 7 -6 26556.600 27495.600 380.919 1.301 o
-7 7 -5 1136.160 1103.500 43.166 64.547 o
-7 7 -4 30904.800 30552.100 387.220 1.199 o
-7 7 -3 2437.700 2363.210 55.547 32.972 o
-7 7 -2 31311.500 31032.300 358.214 1.307 o
-7 7 -1 423.288 411.567 25.764 177.118 o
-7 7 0 36092.900 35709.400 447.181 0.932 o
-7 7 1 118.480 98.794 14.250 627.670 o
-7 7 2 42150.400 42439.500 523.344 0.707 o
-7 7 3 3651.580 3856.180 84.338 18.107 o
-7 7 4 34501.100 35190.000 507.362 0.797 o
-7 7 5 1125.210 1078.020 42.690 65.689 o
-7 7 6 10690.100 10481.600 202.784 4.259 o
-7 7 7 3800.270 3752.280 87.001 17.438 o
-7 7 8 1003.170 935.622 49.866 60.766 o
-7 7 9 4040.760 3882.180 108.815 13.554 o
-7 7 10 195.368 148.919 25.895 267.031 o
-7 7 11 2323.260 2337.880 85.686 22.597 o
-7 7 12 768.821 697.527 54.802 61.276 o
-7 7 13 2058.010 2220.610 86.787 23.197 o
-7 7 14 33.465 35.353 31.307 274.584 o
-7 7 15 309.488 291.955 44.770 107.255 o
-7 7 16 207.614 148.976 34.177 181.131 o
-7 7 17 131.060 110.920 46.031 120.791 o
-7 8 -6 235.725 194.315 24.179 264.090 o
-7 8 -5 1289.130 1249.900 40.790 62.347 o
-7 8 -4 6914.350 6882.230 119.683 9.256 o
-7 8 -3 657.620 682.561 30.414 117.173 o
-7 8 -2 12226.900 12007.200 155.428 5.224 o
-7 8 -1 1814.270 1690.780 49.213 43.991 o
-7 8 0 19040.700 18803.400 244.777 2.598 o
-7 8 1 283.677 306.436 29.100 190.669 o
-7 8 2 13544.200 13405.800 207.999 3.697 o
-7 8 3 3430.630 3389.970 82.587 19.365 o
-7 8 4 7805.000 7659.390 138.869 7.527 o
-7 8 5 7901.090 7831.000 167.969 6.073 o
-7 8 6 2504.150 2580.610 66.925 27.704 o
-7 8 7 14658.100 14336.400 252.568 2.843 o
-7 8 8 189.891 199.461 29.216 223.222 o
-7 8 9 11235.600 11385.000 209.150 3.996 o
-7 8 10 883.882 883.637 48.159 66.252 o
-7 8 11 19822.000 19717.900 308.751 1.939 o
-7 8 12 2522.150 2388.790 78.978 23.977 o
-7 8 13 10658.200 10655.300 209.090 4.097 o
-7 8 14 2151.010 2048.700 107.667 17.511 o
-7 8 15 7705.660 7717.940 271.707 3.126 o
-7 8 16 2782.490 2804.030 129.810 12.375 o
-7 8 17 2145.330 2361.300 147.314 10.788 o
-7 9 -6 3846.250 3971.050 100.815 14.891 o
-7 9 -5 5183.780 5124.770 95.559 13.390 o
-7 9 -4 7671.330 7574.310 149.078 7.048 o
-7 9 -3 6732.110 6784.240 162.037 6.772 o
-7 9 -2 14715.200 14748.000 217.757 3.365 o
-7 9 -1 17033.200 16681.200 239.363 2.825 o
-7 9 0 11600.500 11515.400 192.061 4.358 o
-7 9 1 4050.330 4078.350 90.620 16.149 o
-7 9 2 11724.200 11820.500 181.629 4.590 o
-7 9 3 684.408 670.937 41.023 88.866 o
-7 9 4 14151.400 14361.900 265.613 2.691 o
-7 9 5 581.232 539.044 41.066 96.587 o
-7 9 6 11682.500 11674.300 249.616 3.145 o
-7 9 7 65.159 46.454 31.629 255.740 o
-7 9 8 13764.900 13780.000 285.238 2.474 o
-7 9 9 650.602 672.013 42.445 87.096 o
-7 9 10 11695.500 11518.200 266.420 2.879 o
-7 9 11 701.071 694.695 41.779 86.043 o
-7 9 12 4199.460 4134.180 130.536 10.720 o
-7 9 13 1865.280 1485.500 116.736 16.402 o
-7 9 14 4063.370 3958.680 144.052 9.546 o
-7 9 15 758.552 707.961 69.271 44.516 o
-7 9 16 1697.330 1628.020 94.807 22.477 o
-7 9 17 862.107 924.700 83.010 32.465 o
-7 10 -6 341.598 379.067 28.078 180.221 o
-7 10 -5 12723.100 12906.800 195.154 4.073 o
-7 10 -4 536.272 494.901 34.970 119.057 o
-7 10 -3 14636.500 14961.900 233.276 3.111 o
-7 10 -2 421.452 422.666 37.378 122.146 o
-7 10 -1 30811.900 31249.000 514.537 0.813 o
-7 10 0 8.169 8.325 19.236 747.522 o
-7 10 1 33876.700 33575.100 460.565 0.921 o
-7 10 2 1017.290 1047.300 44.462 66.295 o
-7 10 3 32414.100 32407.700 477.273 0.891 o
-7 10 4 1104.130 1096.830 51.984 54.992 o
-7 10 5 14822.600 15361.600 322.312 2.024 o
-7 10 6 961.488 893.109 61.125 48.992 o
-7 10 7 8795.450 8711.690 214.681 4.267 o
-7 10 8 2748.000 2659.740 116.167 14.561 o
-7 10 9 2277.870 2349.510 97.435 19.444 o
-7 10 10 12945.700 13535.900 225.507 3.413 o
-7 10 11 2.590 0.000 21.663 614.570 o
-7 10 12 5151.450 4908.640 116.079 11.262 o
-7 10 13 38.417 36.425 39.541 176.160 o
-7 10 14 7603.330 7614.310 214.183 4.486 o
-7 10 15 2.331 6.853 39.881 181.867 o
-7 10 16 3230.270 3058.700 130.924 11.758 o
-7 11 -6 463.665 409.511 29.110 154.118 o
-7 11 -5 10227.300 10170.500 171.644 5.241 o
-7 11 -4 227.964 211.149 29.151 212.693 o
-7 11 -3 8488.980 8313.550 140.930 7.090 o
-7 11 -2 643.081 692.726 40.166 92.171 o
-7 11 -1 8432.550 8394.850 167.437 5.915 o
-7 11 0 661.567 590.956 36.766 102.296 o
-7 11 1 5033.620 4811.380 99.038 13.294 o
-7 11 2 272.662 227.353 25.064 236.828 o
-7 11 3 5980.220 5872.400 145.300 8.146 o
-7 11 4 3053.250 2975.780 101.778 16.529 o
-7 11 5 3691.530 3723.880 136.975 10.512 o
-7 11 6 10435.300 10657.600 258.118 3.111 o
-7 11 7 1786.130 1720.640 81.789 26.788 o
-7 11 8 11984.100 12650.500 309.674 2.280 o
-7 11 9 838.725 890.440 60.827 50.984 o
-7 11 10 16528.500 17149.500 287.906 2.273 o
-7 11 11 1529.590 1513.970 58.589 41.396 o
-7 11 12 9518.000 9610.610 221.910 3.960 o
-7 11 13 1297.120 1341.930 91.956 25.199 o
-7 11 14 4049.320 4447.760 201.038 5.757 o
-7 11 15 474.265 431.370 66.284 53.205 o
-7 11 16 1028.260 1176.200 92.805 26.105 o
-7 12 -6 1863.380 1639.760 67.986 32.867 o
-7 12 -5 172.350 139.583 23.767 309.249 o
-7 12 -4 9015.300 8950.380 150.705 6.406 o
-7 12 -3 5722.160 5775.300 112.526 10.881 o
-7 12 -2 21338.300 21704.900 356.626 1.553 o
-7 12 -1 11298.400 11551.200 224.127 3.656 o
-7 12 0 14584.400 13941.500 212.728 3.495 o
-7 12 1 10910.200 10832.500 196.439 4.373 o
-7 12 2 22972.200 22892.000 307.475 1.823 o
-7 12 3 4146.300 4171.850 119.517 11.959 o
-7 12 4 13329.900 13489.700 249.050 2.996 o
-7 12 5 4382.080 4273.120 117.671 11.939 o
-7 12 6 7070.070 7107.990 185.047 5.614 o
-7 12 7 122.932 123.602 30.296 241.523 o
-7 12 8 4920.210 5037.590 146.302 8.689 o
-7 12 9 2.651 19.215 31.119 294.592 o
-7 12 10 1521.100 1567.170 63.300 38.124 o
-7 12 11 1.895 31.832 28.559 344.966 o
-7 12 12 836.409 854.755 51.653 62.666 o
-7 12 13 1313.650 1437.320 90.515 25.556 o
-7 12 14 1139.650 1133.170 93.467 25.497 o
-7 12 15 366.341 253.816 52.724 82.021 o
-7 12 16 58.121 65.201 45.604 131.008 o
-7 13 -6 2625.290 2729.360 88.661 20.485 o
-7 13 -5 1292.930 1310.080 63.704 40.891 o
-7 13 -4 706.601 665.050 31.264 111.963 o
-7 13 -3 2783.610 2795.980 82.924 21.503 o
-7 13 -2 42.184 38.813 24.948 405.209 o
-7 13 -1 1518.980 1520.800 66.821 36.144 o
-7 13 0 565.688 454.600 46.673 85.225 o
-7 13 1 2623.840 2505.430 72.170 25.600 o
-7 13 2 428.808 366.723 29.978 157.163 o
-7 13 3 1112.930 1004.130 52.524 55.022 o
-7 13 4 8103.540 8406.870 175.793 5.652 o
-7 13 5 4038.270 3823.510 106.044 13.976 o
-7 13 6 1121.940 1081.430 62.243 44.907 o
-7 13 7 11154.500 11090.600 216.654 3.850 o
-7 13 8 5365.380 5092.180 141.581 8.836 o
-7 13 9 5068.760 5105.490 141.280 8.994 o
-7 13 10 2504.710 2503.060 83.098 22.612 o
-7 13 11 5214.530 5329.150 142.077 8.813 o
-7 13 12 378.865 338.861 38.621 124.095 o
-7 13 13 4258.760 4380.060 151.279 8.739 o
-7 13 14 2.311 0.000 44.450 146.958 o
-7 13 15 2887.870 2970.360 190.194 6.743 o
-7 14 -6 2044.030 1985.770 78.249 26.640 o
-7 14 -5 1503.390 1403.800 49.114 49.496 o
-7 14 -4 4454.010 4169.120 157.511 8.226 o
-7 14 -3 2497.590 2449.290 120.018 14.324 o
-7 14 -2 8588.810 8344.160 170.361 5.772 o
-7 14 -1 5545.550 5435.280 120.917 10.353 o
-7 14 0 16676.100 16115.600 305.091 2.117 o
-7 14 1 4489.970 4350.050 110.939 12.608 o
-7 14 2 20891.000 20767.700 307.723 1.904 o
-7 14 3 1575.320 1363.400 52.183 46.392 o
-7 14 4 13852.900 14316.400 252.416 2.891 o
-7 14 5 765.570 715.992 58.388 56.347 o
-7 14 6 11217.800 11436.400 247.248 3.225 o
-7 14 7 14.609 0.000 31.209 291.869 o
-7 14 8 4443.590 4399.260 130.973 10.433 o
-7 14 9 343.742 282.913 32.201 162.417 o
-7 14 10 996.721 953.211 51.780 58.349 o
-7 14 11 7.398 0.000 32.057 279.942 o
-7 14 12 62.795 35.510 37.568 189.355 o
-7 14 13 222.163 99.852 47.911 107.032 o
-7 14 14 3.529 0.000 45.238 141.758 o
-7 14 15 392.190 438.675 64.020 57.604 o
-7 15 -6 435.347 419.339 47.374 89.564 o
-7 15 -5 746.363 791.043 44.108 78.037 o
-7 15 -4 259.748 210.698 36.222 154.806 o
-7 15 -3 682.910 562.903 36.123 103.585 o
-7 15 -2 93.496 77.905 26.699 316.800 o
-7 15 -1 8.055 9.644 20.046 689.663 o
-7 15 0 527.171 467.924 52.814 73.192 o
-7 15 1 1164.430 1120.950 57.909 48.038 o
-7 15 2 303.148 267.570 32.793 165.819 o
-7 15 3 13885.900 14055.600 237.219 3.128 o
-7 15 4 2049.660 2014.800 94.286 21.204 o
-7 15 5 10825.800 10924.900 224.873 3.709 o
-7 15 6 23.652 39.365 34.258 234.446 o
-7 15 7 11292.300 11617.700 243.874 3.274 o
-7 15 8 789.006 876.050 57.074 56.227 o
-7 15 9 5386.610 5419.410 141.966 8.724 o
-7 15 10 1840.540 1772.800 77.264 28.329 o
-7 15 11 4650.200 4657.690 149.148 8.673 o
-7 15 12 527.952 506.846 49.016 80.373 o
-7 15 13 1782.750 1862.660 106.128 18.718 o
-7 15 14 1144.040 1176.140 89.244 27.242 o
-7 16 -6 379.878 355.623 50.181 85.927 o
-7 16 -5 1095.440 1035.780 59.916 47.568 o
-7 16 -4 282.681 283.213 34.969 154.565 o
-7 16 -3 1933.520 1785.130 77.943 27.618 o
-7 16 -2 139.249 134.883 24.244 320.199 o
-7 16 -1 7085.090 7137.470 157.310 6.865 o
-7 16 0 3.176 0.000 24.374 485.595 o
-7 16 1 12646.200 12599.600 268.099 2.776 o
-7 16 2 66.344 70.799 27.758 313.380 o
-7 16 3 11107.100 11350.000 221.126 3.745 o
-7 16 4 269.506 252.858 32.687 172.792 o
-7 16 5 13564.800 13778.000 267.661 2.707 o
-7 16 6 600.864 527.045 47.636 80.448 o
-7 16 7 6494.590 6833.340 172.883 6.294 o
-7 16 8 319.741 268.830 39.051 130.404 o
-7 16 9 2812.470 2672.690 87.344 20.447 o
-7 16 10 272.208 213.105 38.298 141.553 o
-7 16 11 596.380 458.460 53.761 69.655 o
-7 16 12 471.453 398.274 61.723 59.937 o
-7 16 13 115.837 69.376 55.704 87.187 o
-7 17 -6 5433.930 5568.700 174.925 6.611 o
-7 17 -5 106.065 31.772 40.190 161.215 o
-7 17 -4 1380.680 1287.810 68.900 36.708 o
-7 17 -3 62.925 31.602 31.731 257.670 o
-7 17 -2 269.690 250.235 34.179 163.288 o
-7 17 -1 98.518 106.355 29.705 260.272 o
-7 17 0 2904.980 2811.280 92.507 18.865 o
-7 17 1 7.329 3.920 28.973 340.697 o
-7 17 2 2290.200 2222.420 96.021 19.918 o
-7 17 3 14.455 0.000 36.688 212.567 o
-7 17 4 2198.500 2094.310 83.768 23.942 o
-7 17 5 285.688 254.601 32.552 170.990 o
-7 17 6 5699.110 5721.140 149.943 7.977 o
-7 17 7 3.129 0.000 29.075 342.128 o
-7 17 8 5312.350 5056.320 138.380 9.118 o
-7 17 9 45.858 0.000 33.997 237.101 o
-7 17 10 2205.500 2192.740 93.418 20.852 o
-7 17 11 45.421 13.383 34.226 232.304 o
-7 17 12 676.469 625.839 65.065 50.361 o
-7 17 13 43.642 0.000 44.840 139.968 o
-7 18 -6 25.676 0.000 39.019 186.194 o
-7 18 -5 827.747 757.774 60.160 52.859 o
-7 18 -4 785.218 747.636 77.995 36.858 o
-7 18 -3 361.887 331.842 49.507 88.917 o
-7 18 -2 4929.160 4621.730 121.412 10.987 o
-7 18 -1 690.356 671.798 49.491 71.828 o
-7 18 0 5221.870 5415.440 132.490 9.550 o
-7 18 1 1600.090 1671.460 79.698 28.562 o
-7 18 2 3665.350 3567.340 159.503 8.511 o
-7 18 3 3188.310 3225.840 123.324 12.716 o
-7 18 4 3461.280 3425.630 116.847 13.262 o
-7 18 5 1493.320 1407.140 81.384 28.873 o
-7 18 6 1915.090 1869.990 88.307 23.661 o
-7 18 7 3301.860 3241.920 110.658 14.464 o
-7 18 8 3221.200 3217.620 116.544 13.659 o
-7 18 9 3655.470 3497.890 115.811 13.178 o
-7 18 10 2479.790 2346.500 94.598 19.734 o
-7 18 11 954.429 788.963 56.875 54.446 o
-7 18 12 1282.090 1302.660 88.069 26.962 o
-7 19 -6 274.798 258.967 48.785 96.706 o
-7 19 -5 1873.200 1794.750 89.879 23.371 o
-7 19 -4 753.452 679.684 77.738 37.539 o
-7 19 -3 563.298 550.568 59.678 59.759 o
-7 19 -2 334.421 270.653 42.712 113.880 o
-7 19 -1 940.171 885.006 54.724 56.419 o
-7 19 0 2.019 0.000 33.278 261.925 o
-7 19 1 1259.800 1081.090 70.557 37.295 o
-7 19 2 21.739 0.000 36.717 210.504 o
-7 19 3 3394.950 3202.430 133.266 11.298 o
-7 19 4 92.696 69.942 42.961 142.340 o
-7 19 5 10568.400 10598.000 265.553 2.981 o
-7 19 6 234.526 197.001 44.098 118.163 o
-7 19 7 8059.770 8191.170 191.932 5.092 o
-7 19 8 22.399 0.000 37.239 204.640 o
-7 19 9 6178.500 6186.560 177.929 6.206 o
-7 19 10 25.893 14.569 38.373 190.880 o
-7 19 11 2118.660 2196.400 92.561 21.305 o
-7 20 -6 0.335 0.000 43.124 156.374 o
-7 20 -5 108.552 25.984 44.120 136.246 o
-7 20 -4 934.267 821.455 66.198 44.863 o
-7 20 -3 150.841 90.448 41.553 143.234 o
-7 20 -2 248.254 155.767 42.339 126.530 o
-7 20 -1 1.589 0.000 36.629 216.414 o
-7 20 0 3340.700 3073.280 125.064 12.414 o
-7 20 1 131.876 128.424 39.295 157.378 o
-7 20 2 5037.400 5228.380 159.622 7.673 o
-7 20 3 1231.220 1211.920 91.796 25.728 o
-7 20 4 7704.630 7987.410 209.577 4.588 o
-7 20 5 1235.700 1295.970 77.239 32.613 o
-7 20 6 5949.150 6223.730 192.680 5.597 o
-7 20 7 1203.900 1233.980 83.364 29.672 o
-7 20 8 4434.100 4677.850 199.072 5.751 o
-7 20 9 384.198 443.871 56.302 70.729 o
-7 20 10 1050.990 952.175 73.783 37.136 o
-7 21 -5 2.470 9.656 43.598 152.131 o
-7 21 -4 537.194 429.769 54.841 69.618 o
-7 21 -3 3.285 0.000 43.200 155.442 o
-7 21 -2 296.405 220.809 44.890 109.891 o
-7 21 -1 81.118 60.593 47.176 121.288 o
-7 21 0 2171.790 2072.330 155.289 9.967 o
-7 21 1 211.025 190.074 41.431 132.724 o
-7 21 2 7467.580 7345.450 208.302 4.701 o
-7 21 3 1041.770 1156.760 76.388 34.748 o
-7 21 4 6546.550 6474.490 216.889 4.607 o
-7 21 5 1863.300 1827.810 96.082 21.372 o
-7 21 6 8481.620 8469.610 245.595 3.564 o
-7 21 7 3171.300 3061.410 154.308 9.289 o
-7 21 8 3264.230 3325.730 164.916 8.294 o
-7 22 -4 264.390 296.825 50.201 92.011 o
-7 22 -3 1844.290 1714.090 95.284 21.811 o
-7 22 -2 527.576 415.793 59.417 62.218 o
-7 22 -1 4597.940 4585.980 189.380 6.188 o
-7 22 0 458.859 430.639 70.479 48.349 o
-7 22 1 5727.820 5516.580 186.468 5.982 o
-7 22 2 714.803 648.472 57.501 59.041 o
-7 22 3 5864.440 5626.090 200.507 5.348 o
-7 22 4 159.142 137.495 43.646 128.791 o
-7 22 5 6379.180 6472.650 228.509 4.276 o
-7 22 6 234.680 105.481 47.050 109.362 o
-7 23 -1 33.458 43.312 47.767 122.887 o
-7 23 0 1376.810 1374.210 90.505 25.448 o
-7 23 1 645.758 660.268 65.715 49.810 o
-7 23 2 2381.710 2197.960 110.996 16.312 o
-7 23 3 268.198 296.772 51.838 87.240 o
-6 0 -4 90.854 104.446 16.930 572.038 o
-6 0 -2 175.463 166.983 16.652 428.309 o
-6 0 0 7778.930 8176.940 193.818 5.073 o
-6 0 2 10640.900 10861.600 292.862 2.569 o
-6 0 4 15259.200 15393.100 282.264 2.415 o
-6 0 6 14395.400 14701.100 296.263 2.306 o
-6 0 8 4675.790 4267.600 134.449 10.002 o
-6 0 10 1555.660 1608.230 72.567 32.403 o
-6 0 12 432.755 408.391 39.624 113.586 o
-6 0 14 1998.440 2148.570 163.674 9.193 o
-6 0 16 812.924 751.363 106.061 22.198 o
-6 0 18 577.924 607.474 74.688 41.843 o
-6 1 -5 840.285 868.016 35.605 89.281 o
-6 1 -4 2501.310 2416.130 44.117 37.154 o
-6 1 -3 11063.400 11353.700 138.212 6.085 o
-6 1 -2 10352.400 10312.900 128.004 6.799 o
-6 1 -1 71153.400 70058.600 896.981 0.269 o
-6 1 0 20926.700 20762.800 252.738 2.383 o
-6 1 1 71891.000 72499.600 863.940 0.283 o
-6 1 2 21542.800 21918.500 337.150 1.668 o
-6 1 3 78709.000 79074.600 1019.160 0.214 o
-6 1 4 25112.600 24987.300 313.528 1.706 o
-6 1 5 65563.000 66081.200 643.151 0.439 o
-6 1 6 25720.000 26070.400 338.999 1.533 o
-6 1 7 49902.500 49875.800 614.057 0.531 o
-6 1 8 5650.610 5541.030 105.916 11.652 o
-6 1 9 38893.800 38665.800 468.582 0.848 o
-6 1 10 2696.620 2638.360 58.116 29.809 o
-6 1 11 17967.300 18216.600 267.617 2.408 o
-6 1 12 2779.920 2723.470 65.393 26.779 o
-6 1 13 5258.180 5229.600 120.516 10.642 o
-6 1 14 814.752 708.428 67.182 45.895 o
-6 1 15 2690.120 2501.370 93.408 19.413 o
-6 1 16 29.846 6.253 32.454 263.399 o
-6 1 17 1124.660 1105.400 56.515 49.976 o
-6 1 18 94.690 102.176 39.416 163.444 o
-6 2 -5 2070.240 1956.350 49.250 40.176 o
-6 2 -4 1804.010 1816.200 38.454 50.560 o
-6 2 -3 2475.160 2360.180 47.758 36.019 o
-6 2 -2 5431.370 5261.750 78.316 15.099 o
-6 2 -1 263.048 229.198 15.528 351.459 o
-6 2 0 15002.400 14905.200 210.736 3.456 o
-6 2 1 10942.600 10779.000 136.101 6.261 o
-6 2 2 2790.340 2682.030 59.906 28.636 o
-6 2 3 6055.750 5906.010 110.930 10.748 o
-6 2 4 7986.060 7962.470 116.002 8.707 o
-6 2 5 2100.750 2104.630 42.288 42.957 o
-6 2 6 790.821 831.184 31.158 101.910 o
-6 2 7 2187.020 2159.870 59.303 33.498 o
-6 2 8 848.027 817.263 37.171 86.981 o
-6 2 9 88.909 65.510 16.672 623.403 o
-6 2 10 435.751 423.015 22.739 190.864 o
-6 2 11 705.905 648.323 30.724 114.056 o
-6 2 12 329.511 267.987 21.913 242.314 o
-6 2 13 804.806 784.986 44.643 75.316 o
-6 2 14 119.604 87.561 30.156 250.157 o
-6 2 15 1645.690 1414.100 69.783 33.944 o
-6 2 16 483.480 481.744 52.590 74.718 o
-6 2 17 1042.200 1102.930 82.811 31.104 o
-6 2 18 74.587 49.710 34.356 217.975 o
-6 3 -5 2624.630 2574.810 57.771 30.461 o
-6 3 -4 917.330 912.981 27.590 100.018 o
-6 3 -3 557.648 549.044 19.820 172.223 o
-6 3 -2 17718.600 18134.500 184.170 3.526 o
-6 3 -1 8380.170 8344.640 99.672 9.403 o
-6 3 0 7063.160 7194.640 97.987 10.679 o
-6 3 1 1899.290 1933.040 44.331 44.846 o
-6 3 2 50820.200 50681.300 669.787 0.466 o
-6 3 3 9.905 14.820 12.311 1630.640 o
-6 3 4 60708.600 61218.300 668.967 0.433 o
-6 3 5 1496.880 1415.020 50.368 48.479 o
-6 3 6 55627.600 56465.400 747.626 0.384 o
-6 3 7 2925.060 2945.750 72.378 23.759 o
-6 3 8 44427.000 44997.500 632.100 0.531 o
-6 3 9 7201.120 6895.710 174.273 6.062 o
-6 3 10 18748.500 18643.500 288.779 2.160 o
-6 3 11 6929.380 6663.140 133.347 8.379 o
-6 3 12 6758.960 6535.710 128.614 8.797 o
-6 3 13 6321.580 6182.090 138.341 8.408 o
-6 3 14 2889.620 3051.970 86.549 20.028 o
-6 3 15 2616.110 2449.210 92.123 19.947 o
-6 3 16 1727.770 1633.630 90.300 23.921 o
-6 3 17 2103.390 2002.260 102.100 18.976 o
-6 3 18 561.049 548.445 53.658 69.586 o
-6 4 -5 336.064 347.879 24.773 206.823 o
-6 4 -4 3842.860 3872.130 68.840 20.745 o
-6 4 -3 1791.550 1716.300 35.519 53.510 o
-6 4 -2 464.061 500.978 18.186 201.604 o
-6 4 -1 26.219 35.693 8.247 2133.970 o
-6 4 0 3792.700 3536.700 57.756 23.733 o
-6 4 1 9.104 4.297 8.716 3114.320 o
-6 4 2 333.195 339.247 19.297 252.082 o
-6 4 3 1233.410 1208.070 34.294 71.714 o
-6 4 4 2330.950 2319.950 47.107 37.544 o
-6 4 5 238.577 215.219 20.743 300.559 o
-6 4 6 3.224 0.000 20.893 658.818 o
-6 4 7 727.345 716.743 32.586 105.560 o
-6 4 8 5.755 39.970 18.339 773.174 o
-6 4 9 3796.850 3634.280 95.160 16.103 o
-6 4 10 170.063 143.742 19.930 376.492 o
-6 4 11 7166.400 7124.990 152.451 7.095 o
-6 4 12 2288.580 2247.930 72.958 27.122 o
-6 4 13 2205.880 2121.130 86.520 22.992 o
-6 4 14 2956.700 2919.700 147.615 10.091 o
-6 4 15 758.826 781.083 83.491 33.189 o
-6 4 16 2864.780 2728.390 110.548 15.351 o
-6 4 17 14.190 8.629 39.102 186.751 o
-6 4 18 3793.850 3755.080 141.954 9.943 o
-6 5 -5 4209.040 4026.870 82.006 17.369 o
-6 5 -4 3813.770 3863.200 75.947 19.399 o
-6 5 -3 1051.520 1027.650 26.636 92.084 o
-6 5 -2 2611.830 2713.910 52.151 32.234 o
-6 5 -1 123.250 143.750 11.385 672.868 o
-6 5 0 4763.820 4717.030 63.059 18.753 o
-6 5 1 7297.570 7363.400 86.161 11.352 o
-6 5 2 5388.300 5502.690 81.813 14.575 o
-6 5 3 16439.300 16897.200 198.548 3.459 o
-6 5 4 9200.860 9253.390 148.602 6.408 o
-6 5 5 8769.760 8761.850 138.866 7.032 o
-6 5 6 15677.500 15924.800 231.689 3.036 o
-6 5 7 12781.400 12842.800 183.751 4.332 o
-6 5 8 18952.600 18852.800 253.563 2.503 o
-6 5 9 7342.930 7413.890 130.162 8.248 o
-6 5 10 14809.400 15094.600 350.537 1.791 o
-6 5 11 8147.700 8156.190 137.919 7.376 o
-6 5 12 15675.500 15929.500 262.297 2.622 o
-6 5 13 879.095 883.415 48.993 65.163 o
-6 5 14 13065.500 13323.100 214.562 3.616 o
-6 5 15 99.206 158.355 36.701 179.156 o
-6 5 16 5743.480 5890.540 179.670 6.257 o
-6 5 17 821.131 853.597 67.472 44.742 o
-6 5 18 3326.950 3114.960 196.141 6.286 o
-6 6 -5 114.256 101.004 16.392 554.870 o
-6 6 -4 351.680 329.473 18.748 252.018 o
-6 6 -3 824.817 809.076 28.061 107.455 o
-6 6 -2 814.674 824.587 28.608 106.384 o
-6 6 -1 380.818 348.868 18.626 240.352 o
-6 6 0 1844.260 1751.070 35.809 52.232 o
-6 6 1 2277.380 2116.880 41.099 41.750 o
-6 6 2 286.927 279.254 21.929 254.371 o
-6 6 3 7537.340 7525.750 115.503 9.060 o
-6 6 4 4752.970 4762.230 92.452 14.470 o
-6 6 5 7439.580 7612.320 116.230 9.039 o
-6 6 6 10969.900 10880.900 149.109 5.781 o
-6 6 7 5363.930 5290.990 94.651 13.222 o
-6 6 8 15425.200 15353.800 206.921 3.468 o
-6 6 9 2824.750 2718.050 70.564 25.003 o
-6 6 10 10649.100 10552.700 181.367 4.843 o
-6 6 11 547.403 542.154 39.170 103.553 o
-6 6 12 12393.600 12233.300 207.278 3.877 o
-6 6 13 39.606 66.823 28.666 311.143 o
-6 6 14 6190.570 6289.140 156.684 7.295 o
-6 6 15 1602.760 1689.050 74.052 31.162 o
-6 6 16 3360.620 3278.710 113.770 13.893 o
-6 6 17 1107.890 1038.360 71.589 37.915 o
-6 6 18 491.975 445.995 104.255 24.277 o
-6 7 -5 1808.910 1673.760 46.236 46.128 o
-6 7 -4 6612.460 6549.100 100.211 11.050 o
-6 7 -3 1300.220 1305.190 40.591 61.748 o
-6 7 -2 1231.250 1201.470 34.391 71.749 o
-6 7 -1 819.142 759.866 27.665 110.297 o
-6 7 0 2743.470 2718.350 52.557 31.330 o
-6 7 1 6.273 13.791 8.657 3050.820 o
-6 7 2 66.850 64.226 13.130 892.795 o
-6 7 3 822.565 789.777 28.627 106.927 o
-6 7 4 1399.800 1356.190 40.581 59.258 o
-6 7 5 11744.900 11789.500 161.441 5.152 o
-6 7 6 4655.090 4593.150 80.859 16.355 o
-6 7 7 17085.500 17214.400 238.047 2.825 o
-6 7 8 1298.860 1292.300 42.611 59.773 o
-6 7 9 25502.700 26873.800 375.466 1.345 o
-6 7 10 1.857 13.405 19.134 766.760 o
-6 7 11 17580.700 17351.700 251.188 2.631 o
-6 7 12 126.061 135.801 27.303 278.005 o
-6 7 13 5698.560 5800.380 139.567 8.675 o
-6 7 14 170.131 141.548 33.722 192.509 o
-6 7 15 3999.630 3855.140 115.435 12.727 o
-6 7 16 787.331 784.858 74.119 39.656 o
-6 7 17 1497.530 1650.790 97.166 22.216 o
-6 7 18 219.825 214.351 69.322 54.747 o
-6 8 -5 11051.300 10873.900 148.948 5.770 o
-6 8 -4 4666.530 4762.930 83.504 15.824 o
-6 8 -3 14432.200 14533.800 194.011 3.832 o
-6 8 -2 4579.810 4299.030 91.255 15.150 o
-6 8 -1 16139.400 16167.300 240.079 2.881 o
-6 8 0 3709.400 3766.010 81.330 18.662 o
-6 8 1 6771.450 6843.210 117.019 9.534 o
-6 8 2 8048.770 7929.400 140.349 7.321 o
-6 8 3 1232.210 1226.900 43.650 60.620 o
-6 8 4 10523.100 10611.600 181.867 4.842 o
-6 8 5 70.477 101.113 16.577 628.996 o
-6 8 6 11897.300 11773.700 182.391 4.549 o
-6 8 7 1977.600 1894.480 67.144 31.880 o
-6 8 8 12229.300 12715.000 221.720 3.575 o
-6 8 9 9750.130 9653.580 166.383 5.555 o
-6 8 10 6014.170 5968.490 112.070 10.655 o
-6 8 11 4636.140 4537.050 93.146 14.659 o
-6 8 12 2718.700 2431.640 109.526 15.944 o
-6 8 13 4956.480 5165.160 153.152 8.149 o
-6 8 14 762.957 776.083 57.992 56.379 o
-6 8 15 938.118 950.093 71.730 39.552 o
-6 8 16 445.805 427.038 54.579 72.636 o
-6 8 17 559.240 379.167 64.728 54.316 o
-6 9 -5 3973.850 4004.440 72.207 19.621 o
-6 9 -4 100.303 97.525 18.646 502.509 o
-6 9 -3 2782.300 2697.500 63.705 27.372 o
-6 9 -2 5535.860 5306.260 95.943 12.897 o
-6 9 -1 3100.430 2917.900 58.051 27.342 o
-6 9 0 71.514 81.602 13.942 789.342 o
-6 9 1 3223.310 3080.540 83.285 20.005 o
-6 9 2 2122.910 2187.970 60.647 33.190 o
-6 9 3 4257.380 4202.150 127.785 10.944 o
-6 9 4 11084.400 11438.800 219.127 3.786 o
-6 9 5 238.497 208.608 22.333 282.131 o
-6 9 6 8724.030 8710.300 174.123 5.565 o
-6 9 7 1122.440 1087.670 48.333 58.823 o
-6 9 8 9416.730 9764.520 176.697 5.251 o
-6 9 9 134.639 122.720 24.286 325.425 o
-6 9 10 5444.410 5382.260 101.928 12.301 o
-6 9 11 1197.590 1196.140 52.067 52.650 o
-6 9 12 9111.520 9450.170 232.364 3.762 o
-6 9 13 832.678 735.890 62.575 50.239 o
-6 9 14 4423.200 4663.210 153.313 8.451 o
-6 9 15 1595.170 1550.780 88.927 24.998 o
-6 9 16 751.634 799.477 77.010 37.643 o
-6 9 17 1387.660 1444.210 95.272 23.479 o
-6 10 -5 0.862 0.000 15.153 1259.460 o
-6 10 -4 39511.200 40798.900 483.411 0.804 o
-6 10 -3 977.111 969.568 43.722 69.296 o
-6 10 -2 38013.600 38335.500 489.521 0.807 o
-6 10 -1 757.040 672.427 27.618 117.844 o
-6 10 0 42020.700 41026.600 555.808 0.655 o
-6 10 1 465.601 394.680 27.452 162.955 o
-6 10 2 20920.400 20933.500 324.425 1.778 o
-6 10 3 313.471 289.924 25.007 217.454 o
-6 10 4 8642.610 8485.250 177.969 5.460 o
-6 10 5 4202.140 4192.990 116.619 12.248 o
-6 10 6 4241.540 4280.670 141.261 9.618 o
-6 10 7 18.004 29.683 24.529 445.768 o
-6 10 8 0.960 0.000 23.117 542.790 o
-6 10 9 3266.730 3158.100 86.468 19.117 o
-6 10 10 56.790 46.533 20.133 549.412 o
-6 10 11 4889.420 4713.580 102.119 13.119 o
-6 10 12 998.062 1070.690 57.875 50.602 o
-6 10 13 1582.690 1628.510 87.068 25.626 o
-6 10 14 669.564 639.049 61.970 54.044 o
-6 10 15 580.043 451.287 54.075 69.610 o
-6 10 16 96.920 44.693 42.095 148.648 o
-6 10 17 22.592 31.497 72.802 54.274 o
-6 11 -5 7263.770 7106.390 117.507 9.170 o
-6 11 -4 2555.300 2562.210 63.867 28.608 o
-6 11 -3 6437.880 6308.810 113.346 10.165 o
-6 11 -2 9101.160 9145.200 139.304 6.855 o
-6 11 -1 2284.870 2321.330 70.385 27.944 o
-6 11 0 3620.750 3402.420 75.179 20.518 o
-6 11 1 679.755 643.538 30.450 116.877 o
-6 11 2 8413.920 8340.080 148.555 6.745 o
-6 11 3 4.436 23.473 21.729 585.045 o
-6 11 4 12131.100 11936.500 231.323 3.431 o
-6 11 5 3886.290 3874.650 106.537 14.047 o
-6 11 6 12188.400 12336.400 236.236 3.322 o
-6 11 7 4804.890 4783.970 122.381 10.920 o
-6 11 8 6589.150 6791.780 149.426 7.501 o
-6 11 9 5675.020 5703.310 139.065 8.744 o
-6 11 10 3842.900 3840.490 106.276 14.154 o
-6 11 11 4990.890 4967.280 128.266 10.177 o
-6 11 12 1647.380 1653.550 77.275 29.486 o
-6 11 13 1329.320 1221.440 80.220 30.690 o
-6 11 14 961.598 894.202 67.755 42.822 o
-6 11 15 416.261 313.792 51.708 81.596 o
-6 11 16 1503.650 1535.980 95.797 22.819 o
-6 12 -5 24442.400 24696.500 316.142 1.708 o
-6 12 -4 9613.070 9675.120 151.458 6.138 o
-6 12 -3 26355.700 26451.500 329.725 1.568 o
-6 12 -2 20466.400 20090.900 275.980 2.193 o
-6 12 -1 17069.900 17110.000 262.414 2.529 o
-6 12 0 33610.500 33794.400 522.346 0.773 o
-6 12 1 13444.500 13292.400 214.395 3.588 o
-6 12 2 8918.580 9074.280 144.197 6.699 o
-6 12 3 10961.700 11033.100 186.442 4.620 o
-6 12 4 6203.960 6212.000 134.477 8.719 o
-6 12 5 264.689 210.614 25.548 237.007 o
-6 12 6 1042.360 939.229 53.032 56.183 o
-6 12 7 405.638 450.923 54.237 74.141 o
-6 12 8 23.336 37.495 23.862 458.356 o
-6 12 9 880.088 808.000 42.675 76.010 o
-6 12 10 519.877 502.661 36.150 116.004 o
-6 12 11 687.206 614.601 44.395 82.603 o
-6 12 12 26.818 27.297 28.754 327.011 o
-6 12 13 350.037 300.027 50.327 87.880 o
-6 12 14 154.592 114.817 45.527 121.121 o
-6 12 15 146.464 100.893 42.797 136.116 o
-6 12 16 77.826 73.839 44.799 133.137 o
-6 13 -5 810.135 904.910 47.550 68.720 o
-6 13 -4 8163.020 8224.220 149.531 6.786 o
-6 13 -3 3173.140 3094.760 74.213 22.305 o
-6 13 -2 4696.470 4458.590 103.490 13.274 o
-6 13 -1 10360.400 10163.300 162.810 5.511 o
-6 13 0 5383.380 5139.110 106.692 11.957 o
-6 13 1 12238.200 12210.600 215.084 3.729 o
-6 13 2 1289.150 1253.520 49.948 52.894 o
-6 13 3 14245.700 14263.100 215.215 3.465 o
-6 13 4 1766.610 1644.600 52.582 42.514 o
-6 13 5 5600.410 5430.980 130.005 9.547 o
-6 13 6 0.471 0.000 25.704 439.794 o
-6 13 7 7698.830 7869.180 163.206 6.324 o
-6 13 8 139.127 120.611 26.012 295.007 o
-6 13 9 3788.880 3874.770 107.441 14.026 o
-6 13 10 76.316 51.893 20.086 517.587 o
-6 13 11 2571.680 2502.620 122.329 13.831 o
-6 13 12 253.580 262.570 38.151 141.672 o
-6 13 13 964.121 915.957 73.866 37.879 o
-6 13 14 1024.000 944.534 76.606 35.436 o
-6 13 15 217.949 216.038 48.270 102.568 o
-6 13 16 2.039 0.000 52.580 105.097 o
-6 14 -5 9109.830 9312.390 163.679 5.819 o
-6 14 -4 4501.060 4406.130 100.609 13.883 o
-6 14 -3 20810.300 21084.700 334.920 1.707 o
-6 14 -2 1274.090 1299.600 49.340 53.356 o
-6 14 -1 13532.300 13697.800 266.672 2.724 o
-6 14 0 328.130 322.276 26.073 201.973 o
-6 14 1 15849.500 15818.900 245.598 2.833 o
-6 14 2 628.502 626.187 36.205 104.696 o
-6 14 3 9746.160 9552.850 153.198 6.054 o
-6 14 4 1516.780 1446.370 58.920 41.605 o
-6 14 5 8935.130 9053.430 210.099 4.356 o
-6 14 6 4589.740 4671.700 142.266 9.251 o
-6 14 7 814.696 743.689 50.454 66.143 o
-6 14 8 4640.240 4592.460 102.865 13.342 o
-6 14 9 5.797 0.000 24.053 495.105 o
-6 14 10 2936.360 2909.340 95.137 18.130 o
-6 14 11 1124.460 1132.400 59.770 46.765 o
-6 14 12 1028.050 961.612 74.030 37.100 o
-6 14 13 1069.900 1117.000 77.272 34.141 o
-6 14 14 281.757 200.875 49.193 96.527 o
-6 14 15 1562.730 1623.510 99.891 21.213 o
-6 15 -5 13204.100 13146.300 223.514 3.444 o
-6 15 -4 708.220 697.825 42.047 85.132 o
-6 15 -3 17421.200 17465.900 321.416 1.932 o
-6 15 -2 937.825 818.707 46.285 68.485 o
-6 15 -1 17661.300 17517.500 298.030 2.129 o
-6 15 0 32.985 53.528 22.388 489.833 o
-6 15 1 10620.700 10594.300 183.186 4.791 o
-6 15 2 2217.760 2266.760 83.919 23.563 o
-6 15 3 3749.860 3458.520 82.061 18.744 o
-6 15 4 4876.240 4533.660 114.658 11.769 o
-6 15 5 4417.860 4366.210 101.418 13.890 o
-6 15 6 4085.310 3840.550 142.478 9.709 o
-6 15 7 2235.150 2164.780 83.895 23.674 o
-6 15 8 1422.160 1393.600 58.909 42.792 o
-6 15 9 1032.040 945.680 58.964 49.889 o
-6 15 10 36.659 51.133 28.695 316.224 o
-6 15 11 1860.000 1817.720 78.572 27.601 o
-6 15 12 878.953 778.854 59.265 52.952 o
-6 15 13 219.224 211.505 48.388 102.212 o
-6 15 14 28.270 0.000 45.739 136.192 o
-6 16 -5 177.129 151.286 30.360 221.381 o
-6 16 -4 5435.630 5354.070 123.774 10.193 o
-6 16 -3 352.169 317.352 34.620 145.982 o
-6 16 -2 9479.960 9425.600 177.853 5.231 o
-6 16 -1 71.963 103.125 22.344 421.080 o
-6 16 0 8623.250 8740.880 169.082 5.773 o
-6 16 1 2452.870 2189.540 71.188 27.215 o
-6 16 2 4909.510 4924.130 118.985 11.139 o
-6 16 3 2039.690 1962.500 81.427 25.514 o
-6 16 4 2735.760 2539.900 73.130 24.836 o
-6 16 5 3966.250 3916.090 88.333 16.787 o
-6 16 6 392.688 333.035 38.981 121.760 o
-6 16 7 1594.870 1489.740 65.123 36.727 o
-6 16 8 642.094 557.564 38.129 100.689 o
-6 16 9 410.311 338.022 30.922 156.637 o
-6 16 10 487.173 429.209 42.392 100.679 o
-6 16 11 140.591 132.829 35.530 183.697 o
-6 16 12 4472.290 4263.960 134.219 10.143 o
-6 16 13 0.803 0.000 45.009 143.500 o
-6 16 14 4882.710 5024.310 193.134 5.901 o
-6 17 -5 8409.410 8305.930 185.549 5.246 o
-6 17 -4 913.962 871.733 76.760 36.354 o
-6 17 -3 5307.200 5391.330 145.878 8.478 o
-6 17 -2 2357.530 2316.380 124.904 13.741 o
-6 17 -1 26.205 14.949 23.320 488.054 o
-6 17 0 1679.340 1561.100 101.341 20.570 o
-6 17 1 34.556 12.532 27.277 360.308 o
-6 17 2 2450.970 2454.110 84.141 22.529 o
-6 17 3 6.654 0.000 29.289 335.056 o
-6 17 4 3268.570 3346.360 108.510 14.787 o
-6 17 5 11.778 0.000 28.779 343.630 o
-6 17 6 809.743 658.106 55.858 59.398 o
-6 17 7 49.536 39.644 23.810 431.296 o
-6 17 8 376.133 392.792 36.689 130.071 o
-6 17 9 303.858 218.361 34.942 156.176 o
-6 17 10 0.622 0.000 33.028 266.429 o
-6 17 11 1230.900 1106.050 61.018 44.625 o
-6 17 12 33.691 0.000 42.839 154.122 o
-6 17 13 7724.160 8312.310 281.401 2.939 o
-6 18 -5 1818.890 1607.750 75.149 29.746 o
-6 18 -4 25.807 0.000 32.542 264.685 o
-6 18 -3 3453.510 3187.690 129.801 11.673 o
-6 18 -2 259.733 212.534 37.736 145.997 o
-6 18 -1 2991.710 2995.500 104.050 16.177 o
-6 18 0 1069.350 901.066 57.187 51.503 o
-6 18 1 4709.360 4599.930 188.763 6.192 o
-6 18 2 2271.130 2121.290 89.949 21.769 o
-6 18 3 2005.720 1807.130 95.953 21.082 o
-6 18 4 840.416 609.123 54.601 61.006 o
-6 18 5 1174.880 1029.470 53.307 53.008 o
-6 18 6 158.327 99.732 31.045 226.055 o
-6 18 7 56.164 26.690 30.956 272.875 o
-6 18 8 205.667 205.327 34.258 176.054 o
-6 18 9 145.945 56.409 33.158 212.395 o
-6 18 10 251.120 223.836 35.218 161.238 o
-6 18 11 423.436 448.331 40.692 109.218 o
-6 18 12 547.635 604.016 62.547 55.558 o
-6 19 -5 1482.540 1534.350 74.548 31.990 o
-6 19 -4 5278.620 5280.450 149.861 8.230 o
-6 19 -3 1411.850 1290.250 76.385 32.095 o
-6 19 -2 3295.490 3482.610 117.715 13.276 o
-6 19 -1 693.252 541.317 47.960 76.494 o
-6 19 0 934.827 892.694 60.458 50.033 o
-6 19 1 18.706 0.000 32.568 266.948 o
-6 19 2 28.741 0.000 35.717 220.325 o
-6 19 3 265.882 259.704 41.134 126.106 o
-6 19 4 147.184 55.433 31.871 226.005 o
-6 19 5 378.206 301.020 38.744 125.217 o
-6 19 6 64.374 26.366 35.221 213.771 o
-6 19 7 122.266 153.110 36.347 178.508 o
-6 19 8 16.252 7.665 38.305 194.127 o
-6 19 9 505.600 413.555 47.065 87.514 o
-6 19 10 276.775 194.230 37.666 145.485 o
-6 19 11 254.818 202.750 37.715 147.246 o
-6 20 -5 2618.130 2755.190 102.201 17.322 o
-6 20 -4 355.765 297.440 46.560 98.538 o
-6 20 -3 2480.100 2380.790 105.021 17.264 o
-6 20 -2 1128.200 1094.090 77.591 33.653 o
-6 20 -1 3765.160 3598.560 137.760 10.424 o
-6 20 0 1281.890 1281.790 71.694 35.667 o
-6 20 1 3931.250 3616.570 120.422 12.264 o
-6 20 2 2992.640 2858.230 113.119 14.662 o
-6 20 3 6996.370 6831.720 213.447 4.635 o
-6 20 4 1450.250 1440.620 74.352 32.546 o
-6 20 5 1792.520 1798.370 93.863 22.286 o
-6 20 6 3788.610 3904.450 129.439 11.199 o
-6 20 7 1113.030 1028.170 75.874 35.029 o
-6 20 8 1171.930 1174.700 72.950 36.010 o
-6 20 9 279.912 249.913 41.445 123.960 o
-6 20 10 49.477 25.479 35.254 217.199 o
-6 21 -5 406.778 390.755 46.985 92.518 o
-6 21 -4 3634.120 3812.870 137.743 10.441 o
-6 21 -3 1.196 0.000 43.244 155.396 o
-6 21 -2 2235.320 2281.680 126.154 13.684 o
-6 21 -1 373.223 274.693 49.038 90.950 o
-6 21 0 2125.700 2167.800 106.378 17.747 o
-6 21 1 1932.730 1693.830 83.307 25.690 o
-6 21 2 604.370 578.846 52.437 70.223 o
-6 21 3 3438.190 3566.640 163.328 8.303 o
-6 21 4 458.256 345.684 46.324 93.005 o
-6 21 5 3068.120 2787.070 117.351 13.931 o
-6 21 6 456.920 398.151 53.501 74.913 o
-6 21 7 750.788 692.089 64.828 49.186 o
-6 21 8 926.914 731.315 80.356 34.318 o
-6 21 9 35.872 38.330 43.957 144.181 o
-6 22 -5 513.958 496.968 55.879 67.498 o
-6 22 -4 4548.140 4345.340 201.646 5.646 o
-6 22 -3 888.510 753.182 70.615 41.780 o
-6 22 -2 9964.160 10280.200 267.689 2.989 o
-6 22 -1 327.523 235.367 50.450 89.864 o
-6 22 0 9715.590 10063.400 348.189 1.989 o
-6 22 1 171.359 111.666 41.218 141.797 o
-6 22 2 7046.470 7189.820 172.096 6.160 o
-6 22 3 236.471 152.529 40.186 138.488 o
-6 22 4 5936.860 5885.880 168.641 6.769 o
-6 22 5 308.009 215.285 46.761 102.702 o
-6 22 6 3930.510 3968.810 144.473 9.574 o
-6 22 7 1177.180 1133.560 82.320 30.592 o
-6 22 8 1198.780 1110.560 116.432 17.841 o
-6 23 -3 2204.170 2428.380 113.818 15.838 o
-6 23 -2 2051.320 1969.510 98.618 20.033 o
-6 23 -1 423.387 429.187 63.977 57.198 o
-6 23 0 2729.840 2698.470 135.459 11.713 o
-6 23 1 49.265 88.649 46.153 127.851 o
-6 23 2 3547.210 3849.460 131.157 11.198 o
-6 23 3 19.452 0.000 42.861 155.789 o
-6 23 4 2251.140 2144.310 100.957 18.827 o
-6 23 5 180.590 150.810 45.629 117.325 o
-6 23 6 4243.560 4303.110 154.365 8.520 o
-5 0 -3 95253.900 92800.300 1372.770 0.126 o
-5 0 -1 170507.000 171793.000 2642.130 0.036 o
-5 0 1 134704.000 136367.000 2669.020 0.037 o
-5 0 3 109858.000 111893.000 1738.600 0.082 o
-5 0 5 66787.700 67311.300 1010.320 0.228 o
-5 0 7 27774.900 27758.500 497.200 0.885 o
-5 0 9 21402.900 20988.500 343.489 1.639 o
-5 0 11 3294.950 3040.500 112.860 14.241 o
-5 0 13 55.741 79.992 38.611 177.454 o
-5 0 15 990.751 859.934 76.970 35.711 o
-5 0 17 1050.970 1006.780 73.281 37.282 o
-5 0 19 1446.520 1261.700 101.723 21.375 o
-5 1 -4 8043.940 8251.150 105.071 9.277 o
-5 1 -3 7641.070 7489.080 100.718 10.009 o
-5 1 -2 12937.400 13050.300 161.848 4.841 o
-5 1 -1 26938.500 27628.600 335.754 1.513 o
-5 1 0 17623.000 17759.000 210.572 3.151 o
-5 1 1 8974.880 9079.040 127.422 7.463 o
-5 1 2 20451.200 20561.400 264.622 2.291 o
-5 1 3 11613.800 12113.800 145.575 5.632 o
-5 1 4 14945.000 15246.000 188.958 3.843 o
-5 1 5 3729.380 3625.760 59.279 23.451 o
-5 1 6 5054.590 5244.790 72.009 16.471 o
-5 1 7 1358.920 1335.930 38.528 62.351 o
-5 1 8 69.419 77.536 13.593 825.200 o
-5 1 9 2246.660 2169.460 47.963 38.419 o
-5 1 10 11.500 29.885 9.656 2167.440 o
-5 1 11 354.277 330.010 18.723 251.249 o
-5 1 12 2622.260 2553.930 68.844 26.612 o
-5 1 13 3741.410 3557.510 121.461 12.323 o
-5 1 14 2900.030 2791.570 100.695 17.134 o
-5 1 15 940.169 857.770 51.555 60.632 o
-5 1 16 5464.660 5369.990 129.682 9.664 o
-5 1 17 661.465 685.737 45.007 80.990 o
-5 1 18 2644.110 2612.950 88.636 20.585 o
-5 1 19 412.479 390.927 46.254 94.291 o
-5 2 -4 53220.800 52890.000 532.475 0.620 o
-5 2 -3 55674.300 54547.600 596.414 0.527 o
-5 2 -2 45725.400 45543.800 441.216 0.838 o
-5 2 -1 81665.100 82656.400 746.092 0.325 o
-5 2 0 50751.700 50261.200 531.196 0.637 o
-5 2 1 51535.800 51076.600 588.979 0.554 o
-5 2 2 72995.900 73984.400 947.106 0.245 o
-5 2 3 31206.400 31378.500 334.385 1.411 o
-5 2 4 40266.000 40232.700 416.929 0.959 o
-5 2 5 28863.700 28571.000 326.253 1.518 o
-5 2 6 31103.000 30544.400 306.679 1.555 o
-5 2 7 10513.500 10559.700 144.531 6.083 o
-5 2 8 6602.190 6708.490 111.729 10.070 o
-5 2 9 4731.540 4712.060 76.318 16.813 o
-5 2 10 323.311 298.287 18.344 271.677 o
-5 2 11 6933.830 6903.200 121.921 9.085 o
-5 2 12 7.467 0.979 16.875 979.086 o
-5 2 13 5770.160 5964.720 122.425 9.927 o
-5 2 14 554.026 465.114 41.054 99.954 o
-5 2 15 4204.310 4306.960 150.150 8.870 o
-5 2 16 1216.920 1154.550 63.907 42.184 o
-5 2 17 1531.480 1481.870 70.912 33.823 o
-5 2 18 10.343 4.626 32.735 266.572 o
-5 2 19 1874.530 1776.970 84.567 25.277 o
-5 3 -4 1408.320 1291.230 29.087 71.471 o
-5 3 -3 5310.530 5432.030 72.470 15.875 o
-5 3 -2 7058.250 6995.970 77.044 12.437 o
-5 3 -1 16583.800 16309.900 160.641 4.146 o
-5 3 0 7270.870 7145.980 87.584 11.349 o
-5 3 1 19590.300 19618.700 237.318 2.635 o
-5 3 2 1310.630 1267.600 48.240 54.099 o
-5 3 3 23404.900 23229.200 288.578 1.944 o
-5 3 4 667.945 628.540 27.046 128.552 o
-5 3 5 10562.100 10650.000 149.000 5.900 o
-5 3 6 12.655 14.875 11.023 1905.720 o
-5 3 7 6315.950 6399.970 98.812 11.452 o
-5 3 8 67.040 64.552 13.832 842.421 o
-5 3 9 39.426 47.041 13.317 1058.160 o
-5 3 10 95.580 78.805 13.238 756.435 o
-5 3 11 2958.280 2885.370 68.701 24.800 o
-5 3 12 957.690 924.598 43.299 71.039 o
-5 3 13 3360.740 3288.980 89.798 18.106 o
-5 3 14 105.545 49.434 22.473 411.435 o
-5 3 15 3577.900 3560.680 91.907 17.079 o
-5 3 16 42.508 0.000 28.939 322.017 o
-5 3 17 4267.290 4435.660 136.408 10.007 o
-5 3 18 263.307 225.672 35.879 155.434 o
-5 4 -4 52482.200 52590.600 538.143 0.615 o
-5 4 -3 1290.820 1193.960 26.684 79.216 o
-5 4 -2 58765.700 58755.000 512.722 0.611 o
-5 4 -1 4496.650 4445.890 59.923 20.135 o
-5 4 0 44353.100 44373.100 438.016 0.859 o
-5 4 1 2615.860 2555.230 43.585 35.994 o
-5 4 2 22202.100 22370.900 268.373 2.159 o
-5 4 3 798.328 743.865 22.605 124.434 o
-5 4 4 22779.000 22732.600 274.858 2.079 o
-5 4 5 6.613 11.387 12.007 1782.070 o
-5 4 6 3808.560 3745.260 68.273 21.107 o
-5 4 7 3942.640 3850.550 72.937 19.720 o
-5 4 8 5516.980 5543.640 94.101 13.001 o
-5 4 9 10835.300 10586.300 147.135 5.912 o
-5 4 10 1026.610 958.482 29.528 90.131 o
-5 4 11 9121.700 9114.570 136.830 6.966 o
-5 4 12 576.775 540.865 32.956 120.910 o
-5 4 13 15838.500 15693.700 253.091 2.737 o
-5 4 14 1739.070 1717.180 73.297 30.737 o
-5 4 15 5366.560 5030.490 121.337 10.560 o
-5 4 16 2470.940 2310.780 93.787 20.000 o
-5 4 17 4722.960 4566.740 134.650 9.871 o
-5 4 18 1572.300 1657.980 90.327 24.370 o
-5 5 -4 921.819 885.717 27.012 101.623 o
-5 5 -3 8.636 21.805 9.161 2547.250 o
-5 5 -2 3492.580 3489.890 55.108 25.467 o
-5 5 -1 6.305 19.439 7.958 3299.510 o
-5 5 0 21512.600 21213.000 234.568 2.530 o
-5 5 1 107.757 88.995 9.441 894.301 o
-5 5 2 23429.600 23720.100 272.834 2.057 o
-5 5 3 4974.440 4833.030 74.845 16.535 o
-5 5 4 19883.200 20169.400 288.762 2.098 o
-5 5 5 5159.340 5200.520 80.834 15.190 o
-5 5 6 5860.930 5876.250 96.622 12.257 o
-5 5 7 2072.660 2056.160 47.791 40.497 o
-5 5 8 6166.040 6123.520 99.340 11.633 o
-5 5 9 3395.350 3201.240 79.460 20.341 o
-5 5 10 68.184 73.383 16.455 671.241 o
-5 5 11 768.998 747.621 36.862 92.572 o
-5 5 12 60.324 57.792 27.114 333.026 o
-5 5 13 109.386 88.733 30.216 252.628 o
-5 5 14 430.852 416.918 59.825 63.600 o
-5 5 15 574.445 505.319 39.394 102.420 o
-5 5 16 1310.100 1083.380 76.756 33.077 o
-5 5 17 347.335 263.753 42.741 113.116 o
-5 5 18 1244.780 1425.760 123.897 15.791 o
-5 6 -4 2272.590 2361.780 52.911 35.183 o
-5 6 -3 15127.700 15372.000 181.206 3.968 o
-5 6 -2 4865.130 4855.150 68.157 17.663 o
-5 6 -1 14403.500 14060.300 168.890 4.390 o
-5 6 0 856.093 890.210 25.789 107.823 o
-5 6 1 5832.840 5738.720 84.121 13.653 o
-5 6 2 5440.750 5392.860 87.279 13.933 o
-5 6 3 306.929 249.417 14.925 325.611 o
-5 6 4 818.084 800.873 25.961 112.897 o
-5 6 5 1949.290 1893.520 38.246 48.220 o
-5 6 6 7553.540 7442.430 101.234 10.041 o
-5 6 7 4082.840 4019.830 80.724 17.822 o
-5 6 8 2154.900 2166.000 46.271 40.061 o
-5 6 9 2349.190 2299.770 55.859 33.581 o
-5 6 10 3329.650 3184.880 63.740 24.387 o
-5 6 11 337.587 281.412 22.733 230.847 o
-5 6 12 6863.340 6886.460 133.092 8.376 o
-5 6 13 1087.410 1069.700 60.803 46.643 o
-5 6 14 6739.440 6545.520 141.022 7.994 o
-5 6 15 119.662 98.437 31.655 230.131 o
-5 6 16 5373.810 5125.450 143.629 8.671 o
-5 6 17 123.803 93.486 38.614 165.695 o
-5 6 18 4001.960 4151.380 167.023 7.720 o
-5 7 -4 2882.930 2872.460 54.230 29.632 o
-5 7 -3 8.805 15.999 8.410 3006.200 o
-5 7 -2 48.246 43.188 8.216 1655.090 o
-5 7 -1 514.606 509.252 17.961 191.343 o
-5 7 0 321.328 275.612 15.932 300.730 o
-5 7 1 10283.100 10418.800 132.683 6.615 o
-5 7 2 7016.440 6976.030 98.075 10.781 o
-5 7 3 8530.430 8618.870 111.547 8.565 o
-5 7 4 6331.820 6269.910 94.429 11.889 o
-5 7 5 12658.500 12668.500 170.708 4.682 o
-5 7 6 18844.500 18697.500 238.279 2.686 o
-5 7 7 5809.030 5900.830 93.044 12.655 o
-5 7 8 3478.600 3319.820 63.242 23.802 o
-5 7 9 4955.380 4945.510 84.143 15.203 o
-5 7 10 3764.400 3791.250 67.505 21.323 o
-5 7 11 148.047 154.192 19.431 400.167 o
-5 7 12 29.151 38.378 22.637 495.238 o
-5 7 13 230.383 226.771 33.476 175.822 o
-5 7 14 145.538 129.371 28.813 251.558 o
-5 7 15 44.117 13.397 25.424 401.157 o
-5 7 16 528.936 413.724 46.733 87.372 o
-5 7 17 39.931 0.000 42.170 158.074 o
-5 7 18 3122.240 3110.450 149.067 9.799 o
-5 8 -4 16034.900 16027.300 184.634 3.775 o
-5 8 -3 5442.500 5442.430 81.338 14.602 o
-5 8 -2 12720.200 12468.700 142.072 5.479 o
-5 8 -1 3985.890 3977.610 59.232 22.176 o
-5 8 0 1937.490 1804.220 39.795 47.979 o
-5 8 1 2101.340 2091.460 54.964 36.385 o
-5 8 2 2627.630 2495.030 54.346 31.946 o
-5 8 3 26.591 42.006 13.282 1162.770 o
-5 8 4 4020.150 3965.560 76.573 18.743 o
-5 8 5 98.935 109.016 14.036 668.746 o
-5 8 6 9051.500 8798.570 139.649 6.905 o
-5 8 7 19.213 23.519 13.795 1220.730 o
-5 8 8 11472.200 11501.300 155.749 5.400 o
-5 8 9 2079.180 1963.080 55.633 36.684 o
-5 8 10 15711.300 15646.600 207.433 3.424 o
-5 8 11 972.360 926.132 56.256 53.778 o
-5 8 12 4198.500 4011.490 102.417 14.202 o
-5 8 13 785.836 662.185 49.972 68.604 o
-5 8 14 1100.310 1120.450 78.674 33.094 o
-5 8 15 1193.780 1165.400 67.970 39.291 o
-5 8 16 1.743 3.955 33.947 251.160 o
-5 8 17 618.692 583.843 70.666 45.361 o
-5 8 18 49.697 122.597 58.500 80.928 o
-5 9 -4 3332.810 3329.810 63.142 24.288 o
-5 9 -3 889.993 841.039 26.355 106.086 o
-5 9 -2 371.896 369.379 16.869 252.953 o
-5 9 -1 206.939 216.021 12.404 452.529 o
-5 9 0 515.042 448.953 21.433 180.615 o
-5 9 1 447.281 413.200 20.673 201.348 o
-5 9 2 255.229 247.342 20.672 286.362 o
-5 9 3 4566.980 4638.900 81.325 16.387 o
-5 9 4 1561.410 1505.700 52.767 45.290 o
-5 9 5 7263.960 7412.380 128.649 8.375 o
-5 9 6 4719.200 4744.880 87.325 15.223 o
-5 9 7 13443.200 13345.000 193.662 4.003 o
-5 9 8 1599.320 1585.510 44.742 50.462 o
-5 9 9 8107.820 8292.740 161.857 6.234 o
-5 9 10 1995.870 2013.640 50.341 39.982 o
-5 9 11 3540.370 3465.740 89.653 17.649 o
-5 9 12 246.406 167.300 29.216 212.941 o
-5 9 13 293.882 248.273 41.985 120.594 o
-5 9 14 539.728 469.590 42.172 97.468 o
-5 9 15 623.652 625.432 50.944 71.740 o
-5 9 16 603.829 532.700 53.620 68.754 o
-5 9 17 906.318 801.878 70.912 41.139 o
-5 10 -4 24926.800 24662.700 288.852 1.879 o
-5 10 -3 5232.880 5186.610 85.130 14.561 o
-5 10 -2 5431.680 5435.130 82.233 14.513 o
-5 10 -1 2958.840 2940.190 59.584 27.427 o
-5 10 0 7910.110 7750.440 121.321 8.469 o
-5 10 1 10.063 29.756 7.796 2925.570 o
-5 10 2 1696.620 1726.860 51.156 43.756 o
-5 10 3 2954.320 2840.980 60.393 27.405 o
-5 10 4 1533.920 1462.120 42.990 53.788 o
-5 10 5 3953.920 3870.390 98.927 15.109 o
-5 10 6 349.179 350.955 22.625 219.124 o
-5 10 7 11386.200 10985.600 153.882 5.526 o
-5 10 8 254.157 220.044 19.904 302.461 o
-5 10 9 1030.880 1036.490 35.524 78.921 o
-5 10 10 307.643 259.960 20.806 261.397 o
-5 10 11 3256.970 3110.580 100.847 16.292 o
-5 10 12 475.581 372.318 37.661 118.827 o
-5 10 13 1944.490 1816.640 85.510 24.626 o
-5 10 14 20.622 0.000 28.572 342.910 o
-5 10 15 1491.430 1454.480 76.832 30.981 o
-5 10 16 394.070 362.549 45.659 97.632 o
-5 10 17 207.078 187.319 63.636 64.407 o
-5 11 -4 9473.400 9227.900 130.396 7.132 o
-5 11 -3 2030.840 1946.990 48.474 41.007 o
-5 11 -2 942.373 955.034 29.387 94.340 o
-5 11 -1 2798.090 2762.790 55.179 30.011 o
-5 11 0 104.755 90.794 13.400 705.312 o
-5 11 1 520.153 531.724 23.383 164.280 o
-5 11 2 7106.410 7011.030 117.715 9.261 o
-5 11 3 1.259 0.689 12.030 1976.070 o
-5 11 4 8320.870 8353.100 134.870 7.441 o
-5 11 5 503.204 501.167 25.040 161.557 o
-5 11 6 11628.500 11585.800 174.786 4.805 o
-5 11 7 89.098 73.216 17.801 568.380 o
-5 11 8 9035.520 9022.900 141.452 6.795 o
-5 11 9 55.857 50.795 18.861 603.883 o
-5 11 10 5752.640 5676.200 111.950 10.948 o
-5 11 11 1639.190 1625.990 60.383 38.761 o
-5 11 12 1133.510 1004.620 60.698 46.578 o
-5 11 13 1907.570 1945.740 88.440 23.522 o
-5 11 14 174.323 69.740 36.472 175.785 o
-5 11 15 275.040 202.665 36.514 151.676 o
-5 11 16 230.662 170.607 50.404 95.966 o
-5 11 17 975.900 1026.330 88.374 28.690 o
-5 12 -4 1.270 21.374 20.311 674.814 o
-5 12 -3 14243.600 14165.100 198.950 3.773 o
-5 12 -2 839.534 793.647 35.943 90.266 o
-5 12 -1 23292.500 23320.900 290.461 1.932 o
-5 12 0 6918.900 6861.930 126.121 8.815 o
-5 12 1 19541.800 19338.600 268.999 2.308 o
-5 12 2 7807.160 7688.890 116.690 8.813 o
-5 12 3 3005.460 3003.830 74.831 22.755 o
-5 12 4 20193.000 20310.200 289.246 2.081 o
-5 12 5 1181.710 1236.900 42.407 62.970 o
-5 12 6 9006.700 8837.800 149.130 6.490 o
-5 12 7 7.825 17.040 16.596 967.235 o
-5 12 8 18713.700 19000.200 253.323 2.513 o
-5 12 9 781.785 699.957 33.745 100.137 o
-5 12 10 14448.600 14493.600 235.628 3.102 o
-5 12 11 1.169 0.000 23.189 539.157 o
-5 12 12 4651.860 4748.590 113.318 12.013 o
-5 12 13 441.476 399.940 41.491 106.966 o
-5 12 14 2007.910 2052.160 108.722 17.511 o
-5 12 15 56.311 59.594 40.847 161.423 o
-5 12 16 1707.680 1996.450 137.644 12.533 o
-5 13 -4 2039.650 2015.910 60.337 34.408 o
-5 13 -3 4910.610 4838.290 88.608 14.738 o
-5 13 -2 1867.170 1877.550 47.651 43.444 o
-5 13 -1 14.268 27.367 15.173 1063.400 o
-5 13 0 7623.730 7683.320 129.911 8.094 o
-5 13 1 601.193 573.358 34.905 111.803 o
-5 13 2 4277.390 4054.300 85.430 16.662 o
-5 13 3 2338.870 2236.260 60.692 31.765 o
-5 13 4 1784.850 1814.080 65.018 34.345 o
-5 13 5 14880.200 14828.900 219.736 3.316 o
-5 13 6 1.470 25.258 20.483 658.987 o
-5 13 7 13779.100 14016.200 224.098 3.356 o
-5 13 8 293.259 252.373 26.866 211.801 o
-5 13 9 9723.390 9754.070 172.456 5.341 o
-5 13 10 625.867 643.643 44.804 83.478 o
-5 13 11 6308.770 6211.460 132.014 8.845 o
-5 13 12 878.705 895.698 45.849 69.677 o
-5 13 13 1170.950 1152.160 67.804 39.661 o
-5 13 14 739.896 632.237 66.172 48.273 o
-5 13 15 558.099 529.443 58.201 62.303 o
-5 13 16 1219.790 1304.430 105.168 20.785 o
-5 14 -4 3939.520 3922.850 85.698 17.284 o
-5 14 -3 8696.710 8375.300 126.614 7.730 o
-5 14 -2 1807.630 1717.740 54.470 40.579 o
-5 14 -1 15434.600 15638.400 249.877 2.802 o
-5 14 0 116.459 118.032 20.584 418.008 o
-5 14 1 15783.000 15597.200 247.056 2.823 o
-5 14 2 35.150 25.719 24.862 420.033 o
-5 14 3 36390.500 37107.900 493.697 0.811 o
-5 14 4 355.085 252.660 24.968 212.083 o
-5 14 5 17586.700 17631.200 269.593 2.415 o
-5 14 6 5052.320 5172.040 109.083 11.966 o
-5 14 7 15623.400 15827.300 247.212 2.823 o
-5 14 8 4324.350 4324.070 96.836 14.660 o
-5 14 9 11591.000 11983.400 218.689 3.724 o
-5 14 10 8250.110 8292.840 157.189 6.403 o
-5 14 11 5580.350 5867.340 133.425 9.174 o
-5 14 12 6983.340 6976.070 148.077 7.415 o
-5 14 13 1951.020 1737.490 94.448 21.760 o
-5 14 14 3248.620 3404.000 136.791 10.926 o
-5 14 15 1428.090 1399.070 94.866 23.571 o
-5 15 -4 2713.850 2525.630 71.859 25.337 o
-5 15 -3 582.751 537.453 37.226 107.252 o
-5 15 -2 674.762 610.207 40.364 92.143 o
-5 15 -1 1216.590 1146.970 48.475 56.428 o
-5 15 0 469.706 377.695 34.564 131.071 o
-5 15 1 1840.790 1733.810 63.640 34.973 o
-5 15 2 536.906 537.899 41.053 98.931 o
-5 15 3 9972.710 9814.270 167.621 5.454 o
-5 15 4 4122.050 3987.230 86.294 16.823 o
-5 15 5 781.112 720.904 37.621 90.991 o
-5 15 6 1418.470 1314.550 66.711 37.733 o
-5 15 7 1762.740 1776.040 58.914 38.038 o
-5 15 8 5545.430 5544.760 122.952 10.140 o
-5 15 9 12.060 34.431 29.353 320.717 o
-5 15 10 4054.610 3933.600 117.804 12.344 o
-5 15 11 77.617 72.064 27.464 312.623 o
-5 15 12 3040.740 2914.450 99.758 16.991 o
-5 15 13 587.345 594.712 55.139 65.830 o
-5 15 14 1220.730 1186.500 92.549 25.498 o
-5 15 15 644.426 612.218 76.023 40.061 o
-5 16 -4 1339.930 1310.140 54.123 48.005 o
-5 16 -3 156.067 84.058 31.381 225.132 o
-5 16 -2 3743.530 3576.550 96.263 16.037 o
-5 16 -1 26.271 16.947 27.611 356.390 o
-5 16 0 7142.350 7219.900 264.059 3.323 o
-5 16 1 6014.510 5784.150 152.283 7.701 o
-5 16 2 6039.600 6105.570 142.274 8.277 o
-5 16 3 6513.410 6384.240 123.900 9.288 o
-5 16 4 3611.120 3488.890 103.019 15.155 o
-5 16 5 17162.900 17298.300 258.032 2.571 o
-5 16 6 4176.920 4044.570 87.924 16.421 o
-5 16 7 22503.200 22671.500 324.698 1.720 o
-5 16 8 417.519 338.866 47.869 90.782 o
-5 16 9 18375.500 18375.800 296.262 2.108 o
-5 16 10 1.525 10.676 23.827 502.955 o
-5 16 11 15754.200 16829.600 322.906 1.972 o
-5 16 12 1.473 0.000 38.172 199.318 o
-5 16 13 15980.300 17134.300 360.056 1.675 o
-5 16 14 4.524 0.000 46.674 133.097 o
-5 17 -4 139.804 104.608 40.695 148.861 o
-5 17 -3 361.749 353.917 46.895 95.790 o
-5 17 -2 675.935 594.322 57.639 60.110 o
-5 17 -1 2366.550 2234.690 79.614 24.535 o
-5 17 0 5680.560 5604.700 155.889 7.624 o
-5 17 1 21.578 2.524 32.431 267.568 o
-5 17 2 5055.370 4803.400 129.235 10.099 o
-5 17 3 16.345 6.199 25.981 412.514 o
-5 17 4 6450.270 6557.750 145.899 7.800 o
-5 17 5 524.936 637.934 41.694 95.281 o
-5 17 6 6746.030 6808.860 143.793 7.774 o
-5 17 7 1009.010 854.081 47.474 64.654 o
-5 17 8 885.824 870.407 50.554 62.967 o
-5 17 9 1518.090 1509.570 90.039 24.906 o
-5 17 10 125.680 109.600 29.821 248.780 o
-5 17 11 959.431 897.366 54.669 56.048 o
-5 17 12 32.438 29.515 35.827 214.402 o
-5 17 13 1028.040 1175.420 76.607 34.639 o
-5 17 14 25.472 1.107 43.918 147.721 o
-5 18 -4 475.399 457.967 53.070 74.345 o
-5 18 -3 1388.440 1157.210 79.112 31.129 o
-5 18 -2 1246.880 1153.540 77.171 33.004 o
-5 18 -1 233.824 207.476 37.145 152.787 o
-5 18 0 665.027 687.208 64.562 50.668 o
-5 18 1 73.954 99.371 35.759 197.827 o
-5 18 2 976.377 900.369 53.592 57.009 o
-5 18 3 1869.750 1964.050 77.289 27.777 o
-5 18 4 2866.000 2891.340 85.550 20.510 o
-5 18 5 3067.050 2942.140 83.012 20.593 o
-5 18 6 3703.870 3754.710 100.301 15.298 o
-5 18 7 5898.450 6163.320 155.956 7.453 o
-5 18 8 5473.440 5561.950 137.031 9.023 o
-5 18 9 9163.400 9736.030 273.926 2.947 o
-5 18 10 10654.700 11210.100 229.431 3.616 o
-5 18 11 7125.890 7495.270 164.048 6.475 o
-5 18 12 5686.430 5629.770 152.380 7.840 o
-5 18 13 6593.750 6644.510 167.437 6.556 o
-5 19 -4 20.300 39.509 42.039 159.010 o
-5 19 -3 144.486 90.479 43.509 132.987 o
-5 19 -2 5.390 0.000 46.374 134.738 o
-5 19 -1 3050.540 3212.130 159.850 8.820 o
-5 19 0 16.213 0.000 31.833 280.114 o
-5 19 1 6574.330 6530.170 183.241 5.844 o
-5 19 2 663.911 595.381 50.542 71.761 o
-5 19 3 7384.000 7471.090 181.990 5.641 o
-5 19 4 73.835 66.296 24.249 385.859 o
-5 19 5 3678.540 3694.990 96.264 16.045 o
-5 19 6 3.883 0.000 23.971 500.970 o
-5 19 7 1449.700 1405.600 77.006 31.242 o
-5 19 8 1.052 0.000 33.896 252.823 o
-5 19 9 274.536 272.764 40.637 127.041 o
-5 19 10 90.651 118.098 34.112 208.403 o
-5 19 11 224.193 164.552 38.412 149.077 o
-5 19 12 235.910 198.026 43.913 118.809 o
-5 20 -4 85.613 20.846 43.382 143.233 o
-5 20 -3 2037.710 2044.910 116.320 15.840 o
-5 20 -2 284.751 253.213 53.308 83.569 o
-5 20 -1 3826.510 3839.410 153.459 8.874 o
-5 20 0 436.885 322.359 53.219 77.314 o
-5 20 1 3461.510 3551.970 139.019 10.497 o
-5 20 2 1098.600 1031.520 65.141 42.965 o
-5 20 3 3108.020 3044.760 103.728 16.031 o
-5 20 4 1264.710 1202.870 64.783 40.841 o
-5 20 5 1322.250 1401.200 81.559 29.602 o
-5 20 6 3573.610 3622.410 111.426 13.822 o
-5 20 7 294.885 180.075 36.500 150.709 o
-5 20 8 6996.120 6942.930 214.166 4.605 o
-5 20 9 143.832 111.831 36.116 180.196 o
-5 20 10 9477.170 9918.520 218.189 4.038 o
-5 20 11 23.415 0.000 36.744 209.814 o
-5 21 -4 182.197 207.303 72.412 51.147 o
-5 21 -3 3.014 0.000 51.867 107.941 o
-5 21 -2 1876.980 1829.940 121.914 15.099 o
-5 21 -1 90.931 69.972 43.553 139.036 o
-5 21 0 2381.250 2254.390 118.617 14.821 o
-5 21 1 546.347 521.641 61.207 58.138 o
-5 21 2 3196.330 3195.890 115.037 13.926 o
-5 21 3 451.182 319.961 41.875 107.570 o
-5 21 4 2522.890 2548.570 106.812 16.685 o
-5 21 5 2912.380 3034.610 135.737 11.416 o
-5 21 6 602.659 521.596 49.303 77.036 o
-5 21 7 216.570 173.189 36.002 164.643 o
-5 21 8 668.182 625.672 60.401 56.180 o
-5 21 9 380.176 386.044 43.333 105.048 o
-5 21 10 113.728 127.521 38.595 164.818 o
-5 22 -4 796.009 748.688 69.635 43.573 o
-5 22 -3 1054.180 1013.610 89.541 27.809 o
-5 22 -2 2535.710 2673.370 128.175 12.884 o
-5 22 -1 2236.100 2209.260 140.005 11.688 o
-5 22 0 4276.780 4460.770 208.180 5.403 o
-5 22 1 2563.260 2613.280 138.038 11.544 o
-5 22 2 3878.840 3908.040 154.723 8.732 o
-5 22 3 132.136 109.494 37.455 171.842 o
-5 22 4 4492.800 4533.000 142.142 9.345 o
-5 22 5 10.218 0.000 39.731 182.444 o
-5 22 6 5205.710 5179.440 142.102 8.850 o
-5 22 7 507.364 552.475 54.835 68.816 o
-5 22 8 3889.550 4146.490 146.874 9.335 o
-5 23 -4 663.249 460.678 64.406 52.502 o
-5 23 -3 646.110 523.300 62.100 55.186 o
-5 23 -2 22.939 8.417 45.407 138.260 o
-5 23 -1 1696.140 1499.230 113.037 17.496 o
-5 23 0 434.966 366.486 66.969 53.408 o
-5 23 1 1810.140 1799.960 113.817 16.887 o
-5 23 2 816.159 696.898 64.223 48.951 o
-5 23 3 111.543 46.991 47.972 115.856 o
-5 23 4 1712.260 1708.130 95.342 22.152 o
-5 23 5 1065.600 1030.220 77.847 34.086 o
-5 23 6 2656.970 2691.960 112.052 15.378 o
-5 23 7 1.169 10.513 43.624 152.057 o
-5 24 -2 4537.650 5005.720 182.979 6.482 o
-5 24 -1 13.013 78.067 61.085 76.307 o
-5 24 0 1923.110 1740.770 115.807 16.327 o
-5 24 1 2016.120 2026.390 114.375 16.282 o
-5 24 2 6730.750 7003.300 220.108 4.452 o
-5 24 3 1987.590 2075.770 108.106 17.667 o
-5 24 4 730.714 633.550 64.033 50.730 o
-4 0 -2 54586.800 54888.900 867.260 0.308 o
-4 0 0 233343.000 233044.000 3351.250 0.022 o
-4 0 2 6154.740 6240.640 124.332 9.482 o
-4 0 4 398.104 405.959 20.224 216.451 o
-4 0 6 15008.100 14716.300 245.990 2.906 o
-4 0 8 23885.300 23794.400 313.785 1.747 o
-4 0 10 25304.700 25622.600 460.463 1.019 o
-4 0 12 12753.100 12472.500 357.455 1.810 o
-4 0 14 15153.300 15348.900 396.331 1.472 o
-4 0 16 1793.110 1931.800 104.019 19.175 o
-4 0 18 1997.360 1799.540 95.172 21.343 o
-4 1 -3 5089.420 5187.190 73.961 16.200 o
-4 1 -2 5237.920 5219.620 78.829 15.326 o
-4 1 -1 13244.200 13145.700 155.162 4.960 o
-4 1 0 11123.600 11324.900 141.078 5.974 o
-4 1 1 15283.200 15458.600 193.929 3.706 o
-4 1 2 4206.980 4168.190 60.927 21.003 o
-4 1 3 10274.500 10058.800 121.693 7.124 o
-4 1 4 1315.020 1347.590 30.092 72.253 o
-4 1 5 8159.930 8267.280 99.650 9.547 o
-4 1 6 5362.990 5297.910 73.604 15.754 o
-4 1 7 15145.600 15266.500 162.951 4.344 o
-4 1 8 8476.480 8226.540 93.221 9.775 o
-4 1 9 28073.700 27720.400 311.354 1.623 o
-4 1 10 190.697 148.092 11.602 533.264 o
-4 1 11 28078.900 28466.000 387.059 1.248 o
-4 1 12 10639.900 10482.000 165.211 5.349 o
-4 1 13 10521.000 10827.800 220.866 3.829 o
-4 1 14 2325.960 2277.950 79.252 24.719 o
-4 1 15 7409.140 7575.760 152.709 6.942 o
-4 1 16 685.999 669.258 41.341 88.130 o
-4 1 17 3288.630 3249.010 87.674 18.722 o
-4 1 18 628.839 606.703 41.689 91.163 o
-4 1 19 3300.310 3544.630 120.055 12.913 o
-4 2 -3 23448.300 23517.000 225.591 2.472 o
-4 2 -2 5766.260 5967.020 72.655 14.849 o
-4 2 -1 4867.210 4843.120 62.416 18.513 o
-4 2 0 115.768 102.699 13.097 675.346 o
-4 2 1 7584.560 7475.850 101.777 9.974 o
-4 2 2 578.007 639.278 21.127 157.656 o
-4 2 3 1668.440 1707.380 34.349 56.480 o
-4 2 4 845.541 781.246 20.949 122.778 o
-4 2 5 5208.170 5054.970 73.680 16.157 o
-4 2 6 1432.340 1360.930 28.395 70.538 o
-4 2 7 2797.660 2668.800 62.618 27.726 o
-4 2 8 307.704 312.971 14.236 314.812 o
-4 2 9 27963.700 27979.600 279.168 1.815 o
-4 2 10 565.950 532.795 24.562 153.119 o
-4 2 11 16822.200 17012.800 237.904 2.847 o
-4 2 12 5526.210 5418.520 106.879 11.705 o
-4 2 13 15118.100 14937.700 216.440 3.348 o
-4 2 14 774.046 740.562 52.267 64.387 o
-4 2 15 8206.540 8152.510 174.459 5.709 o
-4 2 16 722.993 650.288 47.760 74.285 o
-4 2 17 3299.040 3045.660 89.992 18.412 o
-4 2 18 0.123 0.000 29.089 343.691 o
-4 2 19 1326.270 1349.060 91.629 25.217 o
-4 3 -3 17748.700 18270.800 172.442 3.705 o
-4 3 -2 72.720 60.976 7.071 1385.070 o
-4 3 -1 10194.600 10138.500 101.704 8.016 o
-4 3 0 1038.300 1095.680 22.796 96.898 o
-4 3 1 4137.500 4343.870 61.373 20.875 o
-4 3 2 790.625 765.866 21.184 127.547 o
-4 3 3 8460.310 8135.760 99.660 9.417 o
-4 3 4 3889.780 3866.560 60.859 22.273 o
-4 3 5 9637.230 9428.910 120.607 7.495 o
-4 3 6 2152.920 2144.250 43.644 41.531 o
-4 3 7 2767.430 2654.400 49.535 32.454 o
-4 3 8 9310.800 9427.640 116.917 7.791 o
-4 3 9 1128.480 1062.540 32.438 79.675 o
-4 3 10 11888.300 11602.000 147.239 5.576 o
-4 3 11 552.081 474.680 29.437 138.796 o
-4 3 12 6952.240 7075.720 129.923 8.501 o
-4 3 13 2706.000 2609.660 71.860 25.214 o
-4 3 14 9897.890 10083.900 181.457 4.992 o
-4 3 15 1439.740 1345.440 84.795 27.684 o
-4 3 16 6942.020 6933.530 150.157 7.319 o
-4 3 17 2139.620 2002.330 80.699 25.348 o
-4 3 18 2260.200 2115.010 90.932 21.519 o
-4 3 19 666.740 499.898 50.625 72.877 o
-4 4 -3 10620.400 10432.200 116.032 7.187 o
-4 4 -2 5168.190 5011.340 62.149 17.810 o
-4 4 -1 2410.230 2350.840 43.682 38.323 o
-4 4 0 2195.820 2226.470 35.093 44.984 o
-4 4 1 2624.490 2778.350 46.197 34.175 o
-4 4 2 231.951 259.989 12.821 400.422 o
-4 4 3 5173.290 5340.610 80.156 15.163 o
-4 4 4 207.617 236.115 14.051 413.735 o
-4 4 5 24766.700 24899.400 286.020 1.900 o
-4 4 6 24188.300 23954.900 247.630 2.233 o
-4 4 7 22861.400 22822.700 227.009 2.503 o
-4 4 8 25110.500 24765.200 278.223 1.948 o
-4 4 9 13389.300 13395.800 158.631 4.827 o
-4 4 10 23282.500 23310.000 261.537 2.162 o
-4 4 11 10917.100 10979.100 161.666 5.366 o
-4 4 12 21182.300 21170.500 294.316 1.995 o
-4 4 13 3952.880 3987.280 87.147 16.955 o
-4 4 14 7350.420 7054.980 135.713 7.983 o
-4 4 15 1710.770 1542.730 69.299 33.401 o
-4 4 16 3634.750 3294.920 104.109 15.073 o
-4 4 17 2774.980 2649.320 92.346 19.334 o
-4 4 18 462.053 469.862 53.816 73.072 o
-4 4 19 558.933 462.409 52.045 73.847 o
-4 5 -3 6022.860 6242.390 80.340 13.563 o
-4 5 -2 19789.400 20097.700 196.703 3.104 o
-4 5 -1 8298.090 8183.520 95.915 9.726 o
-4 5 0 11878.500 11910.700 139.408 5.794 o
-4 5 1 12034.600 12387.700 140.527 5.674 o
-4 5 2 12003.600 12169.200 156.138 5.229 o
-4 5 3 29534.900 28773.500 305.754 1.611 o
-4 5 4 3104.670 3113.410 56.604 27.338 o
-4 5 5 1650.080 1712.370 36.528 55.099 o
-4 5 6 726.179 697.025 18.713 143.531 o
-4 5 7 2719.420 2723.060 40.515 35.786 o
-4 5 8 67.441 73.929 12.359 924.595 o
-4 5 9 251.906 246.143 15.515 353.415 o
-4 5 10 485.102 462.107 24.925 167.572 o
-4 5 11 386.498 374.271 26.946 179.771 o
-4 5 12 3941.240 3756.950 97.483 15.429 o
-4 5 13 1486.060 1388.450 56.454 43.994 o
-4 5 14 4005.050 4103.970 103.291 14.248 o
-4 5 15 1352.540 1322.210 61.308 42.044 o
-4 5 16 5123.110 4951.630 134.533 9.555 o
-4 5 17 600.535 658.728 55.887 63.614 o
-4 5 18 4163.200 4190.330 172.166 7.323 o
-4 6 -3 8509.510 8274.550 97.860 9.460 o
-4 6 -2 376.683 274.469 13.512 296.389 o
-4 6 -1 6145.560 6132.970 74.155 14.115 o
-4 6 0 7654.370 7512.530 101.104 9.967 o
-4 6 1 7208.380 7116.240 89.764 11.239 o
-4 6 2 19110.500 19382.000 204.244 3.078 o
-4 6 3 1041.970 1101.410 29.248 86.881 o
-4 6 4 47788.300 47846.700 540.031 0.642 o
-4 6 5 858.811 836.146 23.431 114.367 o
-4 6 6 19620.000 19275.500 200.949 3.090 o
-4 6 7 105.221 100.654 10.438 830.632 o
-4 6 8 23521.500 23352.400 242.260 2.319 o
-4 6 9 210.462 211.485 13.588 430.604 o
-4 6 10 8082.330 8042.280 132.888 7.684 o
-4 6 11 14.528 22.819 20.416 636.489 o
-4 6 12 10672.900 10543.300 198.282 4.373 o
-4 6 13 40.175 29.794 25.491 395.681 o
-4 6 14 7162.930 6954.090 154.029 7.039 o
-4 6 15 7.393 0.000 28.807 345.767 o
-4 6 16 2794.920 2796.410 93.319 18.915 o
-4 6 17 177.673 139.209 39.085 152.187 o
-4 6 18 1313.430 1216.010 77.034 32.510 o
-4 7 -3 8726.690 8608.320 90.564 9.675 o
-4 7 -2 32916.000 32653.500 330.222 1.390 o
-4 7 -1 3527.890 3586.980 49.310 26.552 o
-4 7 0 34449.900 34724.400 373.325 1.182 o
-4 7 1 706.951 725.236 34.330 102.173 o
-4 7 2 30106.400 29811.600 328.456 1.472 o
-4 7 3 7724.040 7529.980 101.113 9.919 o
-4 7 4 17784.700 17787.700 230.046 2.872 o
-4 7 5 7501.140 7606.100 104.486 9.797 o
-4 7 6 12186.300 12156.200 138.670 5.724 o
-4 7 7 3700.740 3613.980 56.241 24.249 o
-4 7 8 4605.940 4587.490 66.472 18.673 o
-4 7 9 1016.970 964.011 31.759 86.747 o
-4 7 10 1510.830 1536.120 39.769 56.334 o
-4 7 11 491.403 466.163 26.786 157.649 o
-4 7 12 538.245 491.971 32.308 128.430 o
-4 7 13 1358.330 1379.920 66.527 38.070 o
-4 7 14 4.481 0.000 26.549 408.663 o
-4 7 15 1579.870 1568.240 71.560 32.911 o
-4 7 16 212.822 182.501 35.451 168.261 o
-4 7 17 2837.880 3066.320 144.363 10.463 o
-4 7 18 323.836 293.984 57.497 72.045 o
-4 8 -3 4553.820 4408.960 59.869 20.053 o
-4 8 -2 8429.290 8516.520 95.488 9.580 o
-4 8 -1 492.105 473.994 15.041 213.710 o
-4 8 0 9036.950 8797.520 105.785 8.609 o
-4 8 1 3070.260 3047.160 55.942 27.822 o
-4 8 2 28787.100 28706.900 329.897 1.499 o
-4 8 3 604.930 581.906 22.833 151.715 o
-4 8 4 25005.300 25104.100 300.878 1.789 o
-4 8 5 6019.760 5906.980 85.306 13.238 o
-4 8 6 19527.700 19457.200 214.014 2.921 o
-4 8 7 8938.150 8926.480 111.017 8.345 o
-4 8 8 10627.300 10565.300 129.471 6.625 o
-4 8 9 14786.400 15020.700 188.474 3.880 o
-4 8 10 5253.620 5327.920 97.058 13.041 o
-4 8 11 11246.100 11352.200 186.997 4.544 o
-4 8 12 2672.690 2734.660 77.058 23.538 o
-4 8 13 246.258 222.401 28.653 211.384 o
-4 8 14 2746.670 2548.180 91.056 19.815 o
-4 8 15 896.464 828.637 55.964 56.158 o
-4 8 16 2390.960 2341.050 147.530 10.613 o
-4 8 17 301.492 302.369 55.329 77.267 o
-4 8 18 3043.290 2882.620 147.844 10.029 o
-4 9 -3 8684.380 8580.820 110.057 8.587 o
-4 9 -2 207.391 211.644 14.031 425.817 o
-4 9 -1 5579.370 5665.200 75.716 14.945 o
-4 9 0 5554.520 5668.940 75.968 14.946 o
-4 9 1 21785.400 21431.600 233.754 2.520 o
-4 9 2 7989.960 7861.460 96.484 9.969 o
-4 9 3 14809.800 15011.400 201.491 3.632 o
-4 9 4 7358.810 7379.620 110.729 9.511 o
-4 9 5 11166.700 11259.700 145.711 5.813 o
-4 9 6 4590.550 4662.450 80.551 16.448 o
-4 9 7 8191.930 8244.810 117.767 8.445 o
-4 9 8 2681.170 2673.630 67.461 26.600 o
-4 9 9 2661.510 2577.360 61.083 29.073 o
-4 9 10 4039.690 3984.810 86.219 16.973 o
-4 9 11 1846.700 1861.170 76.067 28.616 o
-4 9 12 1914.570 1862.550 63.807 33.980 o
-4 9 13 388.234 450.676 38.834 118.128 o
-4 9 14 2774.930 2867.690 98.525 17.734 o
-4 9 15 47.638 32.257 31.457 267.270 o
-4 9 16 4301.280 4460.610 131.664 10.435 o
-4 9 17 198.394 224.592 54.763 83.557 o
-4 9 18 1380.310 1419.760 127.717 14.846 o
-4 10 -3 783.611 809.533 37.103 90.009 o
-4 10 -2 5710.800 5836.870 85.492 13.585 o
-4 10 -1 300.842 299.654 16.592 298.175 o
-4 10 0 2723.250 2615.070 56.237 30.402 o
-4 10 1 1326.910 1281.330 26.481 76.794 o
-4 10 2 324.123 298.298 17.383 280.328 o
-4 10 3 4813.980 4790.830 73.387 17.043 o
-4 10 4 2136.900 2128.970 49.596 38.677 o
-4 10 5 9944.460 10001.600 130.759 6.852 o
-4 10 6 28.204 34.197 14.033 1088.930 o
-4 10 7 11652.900 11674.300 143.312 5.743 o
-4 10 8 58.762 51.893 13.957 892.016 o
-4 10 9 12663.900 12886.400 197.368 4.031 o
-4 10 10 3221.450 3217.440 78.289 21.013 o
-4 10 11 3961.760 3978.860 84.999 17.320 o
-4 10 12 3010.250 2842.740 91.513 18.847 o
-4 10 13 3064.070 3040.820 111.653 14.709 o
-4 10 14 1989.050 2005.360 80.238 26.061 o
-4 10 15 576.436 563.393 49.750 76.310 o
-4 10 16 2171.350 2227.680 128.301 13.431 o
-4 10 17 259.339 199.374 45.406 111.060 o
-4 11 -3 1620.890 1562.290 34.906 58.213 o
-4 11 -2 3244.740 3246.830 59.376 25.738 o
-4 11 -1 8053.890 8147.980 112.907 8.818 o
-4 11 0 8910.700 8974.030 124.709 7.639 o
-4 11 1 10881.000 10893.700 145.889 5.911 o
-4 11 2 5467.090 5581.260 98.566 12.548 o
-4 11 3 28292.800 28006.700 360.738 1.364 o
-4 11 4 8724.950 8792.710 130.471 7.449 o
-4 11 5 28841.200 28936.200 343.312 1.430 o
-4 11 6 6359.880 6497.590 100.598 11.223 o
-4 11 7 8965.660 9135.470 147.035 6.553 o
-4 11 8 10310.500 9999.920 158.248 5.695 o
-4 11 9 2564.210 2618.630 73.540 25.169 o
-4 11 10 4914.950 4802.430 106.707 12.511 o
-4 11 11 162.599 162.967 29.953 227.972 o
-4 11 12 2694.580 2580.840 90.617 20.003 o
-4 11 13 711.084 672.973 58.047 58.138 o
-4 11 14 1260.470 1361.770 68.401 37.661 o
-4 11 15 2366.260 2319.380 92.757 20.500 o
-4 11 16 910.020 962.912 69.228 41.749 o
-4 11 17 2133.070 2136.630 171.848 8.409 o
-4 12 -3 894.340 818.978 30.391 98.256 o
-4 12 -2 7197.400 7099.150 102.904 10.250 o
-4 12 -1 433.401 428.667 20.817 201.858 o
-4 12 0 6535.400 6483.000 101.320 11.037 o
-4 12 1 359.344 333.378 19.271 244.626 o
-4 12 2 3.134 23.273 10.740 2104.430 o
-4 12 3 378.749 331.958 22.012 218.473 o
-4 12 4 1451.580 1431.860 43.523 54.897 o
-4 12 5 30.290 34.590 15.959 885.707 o
-4 12 6 797.514 764.474 36.839 90.938 o
-4 12 7 63.601 63.335 17.293 651.124 o
-4 12 8 686.512 560.276 36.149 103.384 o
-4 12 9 237.548 203.122 25.374 248.537 o
-4 12 10 93.973 118.995 21.764 408.728 o
-4 12 11 1677.500 1734.280 66.328 34.605 o
-4 12 12 219.496 193.838 35.364 166.995 o
-4 12 13 1630.190 1545.560 73.453 31.703 o
-4 12 14 69.288 53.925 30.325 272.150 o
-4 12 15 2730.980 2573.380 94.963 18.886 o
-4 12 16 9.792 41.581 37.591 199.168 o
-4 13 -3 1494.300 1417.450 41.755 55.890 o
-4 13 -2 7197.040 7197.020 112.089 9.556 o
-4 13 -1 3791.390 3664.500 64.888 21.978 o
-4 13 0 28947.000 29117.600 340.793 1.439 o
-4 13 1 699.527 671.998 28.779 119.060 o
-4 13 2 24200.700 23983.400 309.125 1.768 o
-4 13 3 389.687 355.236 23.534 202.571 o
-4 13 4 45793.500 45803.500 579.088 0.596 o
-4 13 5 7543.250 7449.790 127.859 8.297 o
-4 13 6 34366.200 34807.300 473.676 0.879 o
-4 13 7 2354.590 2338.160 66.023 29.262 o
-4 13 8 14246.100 14912.900 225.653 3.262 o
-4 13 9 7164.260 7117.690 151.255 7.160 o
-4 13 10 5477.870 5360.220 129.535 9.672 o
-4 13 11 4771.240 4654.250 117.905 11.454 o
-4 13 12 2067.800 1956.350 97.429 20.337 o
-4 13 13 2638.390 2667.130 93.913 19.227 o
-4 13 14 72.122 71.573 32.764 234.441 o
-4 13 15 2362.790 2324.390 98.959 18.917 o
-4 13 16 69.191 58.577 44.040 139.035 o
-4 14 -3 7930.550 8149.800 139.818 7.351 o
-4 14 -2 8299.580 8490.430 148.172 6.774 o
-4 14 -1 4241.310 4327.880 79.635 17.449 o
-4 14 0 8630.330 8520.650 133.209 7.391 o
-4 14 1 1267.850 1338.520 61.337 42.774 o
-4 14 2 4229.190 4105.560 81.372 17.373 o
-4 14 3 586.313 527.236 32.248 123.051 o
-4 14 4 117.224 102.830 15.558 577.592 o
-4 14 5 2117.760 2042.340 63.514 32.341 o
-4 14 6 68.234 102.222 23.565 392.897 o
-4 14 7 74.159 51.772 19.146 557.593 o
-4 14 8 24.868 36.328 22.753 497.781 o
-4 14 9 2000.950 2001.650 74.593 28.231 o
-4 14 10 1339.740 1310.920 61.728 41.909 o
-4 14 11 706.373 650.005 62.435 52.825 o
-4 14 12 840.162 849.579 52.883 60.954 o
-4 14 13 46.135 43.547 34.404 225.690 o
-4 14 14 2167.080 1949.760 93.036 21.356 o
-4 14 15 855.073 810.144 70.162 42.213 o
-4 14 16 353.815 389.439 55.713 73.516 o
-4 15 -3 20198.400 20597.800 293.103 2.044 o
-4 15 -2 12047.300 12290.400 212.046 3.807 o
-4 15 -1 27793.600 27888.400 388.661 1.249 o
-4 15 0 8917.500 8853.060 149.821 6.482 o
-4 15 1 36659.000 37222.800 496.145 0.804 o
-4 15 2 6724.510 6717.910 127.872 8.821 o
-4 15 3 44304.800 44707.500 565.795 0.623 o
-4 15 4 381.854 345.752 32.782 150.162 o
-4 15 5 18447.800 18778.600 288.905 2.167 o
-4 15 6 371.483 353.068 26.749 185.567 o
-4 15 7 27356.700 27667.700 359.692 1.386 o
-4 15 8 27.324 59.139 25.109 404.767 o
-4 15 9 14152.200 14764.500 279.318 2.509 o
-4 15 10 31.756 8.650 31.020 285.698 o
-4 15 11 4343.410 4278.650 127.712 10.867 o
-4 15 12 1016.150 986.218 77.422 34.815 o
-4 15 13 2572.450 2839.760 102.208 17.326 o
-4 15 14 344.523 358.857 53.145 79.939 o
-4 15 15 399.696 396.348 53.966 75.708 o
-4 16 -3 3638.260 3586.080 93.827 16.613 o
-4 16 -2 3424.500 3538.040 95.366 16.711 o
-4 16 -1 2787.240 2639.100 92.041 19.392 o
-4 16 0 1395.120 1379.610 64.016 39.462 o
-4 16 1 1815.340 1832.660 62.671 35.329 o
-4 16 2 15.527 19.760 19.991 662.577 o
-4 16 3 4545.470 4716.270 97.240 14.106 o
-4 16 4 2368.780 2218.530 60.923 31.551 o
-4 16 5 1890.980 1805.630 63.821 34.308 o
-4 16 6 4853.280 4572.460 96.525 13.931 o
-4 16 7 63.464 40.849 20.875 514.087 o
-4 16 8 3068.920 2957.260 89.656 19.027 o
-4 16 9 582.600 622.016 40.981 94.695 o
-4 16 10 1341.350 1207.100 65.846 39.381 o
-4 16 11 389.373 338.237 41.007 114.073 o
-4 16 12 1512.980 1517.040 66.151 36.607 o
-4 16 13 987.688 1035.550 61.179 47.704 o
-4 16 14 445.993 424.763 55.958 69.998 o
-4 17 -3 22824.300 23013.700 382.394 1.378 o
-4 17 -2 437.520 441.909 50.467 81.448 o
-4 17 -1 28743.800 27955.100 479.277 0.927 o
-4 17 0 1203.450 1207.920 56.076 48.667 o
-4 17 1 27412.500 27795.400 406.907 1.181 o
-4 17 2 5443.670 5347.300 128.477 9.783 o
-4 17 3 20014.500 19952.900 287.336 2.109 o
-4 17 4 4378.350 4334.420 96.518 14.632 o
-4 17 5 19952.500 20658.500 311.505 1.901 o
-4 17 6 10547.400 10654.100 199.212 4.357 o
-4 17 7 6731.380 6594.180 140.294 8.033 o
-4 17 8 4320.400 4234.880 116.466 12.147 o
-4 17 9 1652.940 1710.670 69.570 33.100 o
-4 17 10 2150.030 2151.210 97.344 19.956 o
-4 17 11 1165.930 1242.340 60.915 44.676 o
-4 17 12 759.942 744.447 48.237 71.058 o
-4 17 13 842.148 669.308 60.605 52.793 o
-4 17 14 458.842 573.953 60.882 59.759 o
-4 18 -3 1988.530 2074.950 94.247 21.293 o
-4 18 -2 1086.650 1113.390 74.209 36.002 o
-4 18 -1 138.973 151.157 40.919 144.918 o
-4 18 0 5767.120 5885.870 147.294 8.094 o
-4 18 1 6.593 34.446 27.193 374.672 o
-4 18 2 554.063 576.391 41.114 96.888 o
-4 18 3 0.703 0.000 26.454 415.013 o
-4 18 4 113.951 94.745 25.666 320.015 o
-4 18 5 12.816 0.000 31.091 294.857 o
-4 18 6 964.603 1025.610 53.855 55.823 o
-4 18 7 245.679 199.420 33.380 176.234 o
-4 18 8 2281.890 2457.950 79.511 24.479 o
-4 18 9 1089.360 1081.610 62.220 45.286 o
-4 18 10 3104.950 3096.790 98.084 17.067 o
-4 18 11 1253.500 1295.120 63.709 41.320 o
-4 18 12 2237.970 2407.860 112.865 15.993 o
-4 18 13 418.623 346.641 49.804 85.528 o
-4 19 -3 4153.070 4360.250 141.342 9.637 o
-4 19 -2 28236.600 28799.400 549.085 0.755 o
-4 19 -1 2239.830 2333.980 105.834 17.530 o
-4 19 0 29570.500 30343.300 532.551 0.781 o
-4 19 1 2841.480 2871.940 117.312 14.141 o
-4 19 2 21069.800 20758.700 334.251 1.709 o
-4 19 3 1620.130 1541.190 73.642 31.674 o
-4 19 4 14134.300 14267.400 248.140 2.939 o
-4 19 5 1908.740 1854.310 77.407 27.796 o
-4 19 6 6214.140 6465.900 147.482 7.805 o
-4 19 7 951.372 914.765 56.222 54.238 o
-4 19 8 2877.620 2740.630 101.613 17.026 o
-4 19 9 314.577 249.157 40.711 124.325 o
-4 19 10 1654.760 1729.450 99.849 20.873 o
-4 19 11 8.421 0.000 34.828 237.255 o
-4 19 12 167.949 166.828 45.547 118.027 o
-4 20 -3 4380.020 4520.700 157.942 8.155 o
-4 20 -2 4108.280 4363.940 155.210 8.499 o
-4 20 -1 3119.190 3001.010 139.616 10.829 o
-4 20 0 4891.340 4964.430 156.023 8.013 o
-4 20 1 1217.450 1130.230 71.009 37.124 o
-4 20 2 2299.020 2293.570 86.148 22.589 o
-4 20 3 1.880 0.000 30.379 314.202 o
-4 20 4 744.096 710.923 45.222 77.352 o
-4 20 5 239.934 118.185 33.917 180.164 o
-4 20 6 53.745 30.050 28.860 309.613 o
-4 20 7 1486.010 1380.530 69.031 35.544 o
-4 20 8 2.971 0.000 33.056 265.089 o
-4 20 9 561.551 469.717 61.518 57.892 o
-4 20 10 49.485 59.286 38.144 184.379 o
-4 20 11 1245.380 1244.180 81.716 30.284 o
-4 21 -3 6250.340 6536.860 201.281 5.180 o
-4 21 -2 8940.830 9360.260 240.775 3.595 o
-4 21 -1 3198.560 3210.350 135.772 11.143 o
-4 21 0 9957.380 10168.300 334.858 2.113 o
-4 21 1 3511.880 3460.240 118.686 12.940 o
-4 21 2 10734.500 10784.700 249.993 3.230 o
-4 21 3 691.907 655.286 57.677 59.165 o
-4 21 4 8553.380 8666.040 203.652 4.612 o
-4 21 5 631.303 618.436 54.021 66.349 o
-4 21 6 6070.730 6055.100 159.417 7.213 o
-4 21 7 92.360 56.416 31.252 249.987 o
-4 21 8 3083.380 2797.240 102.454 16.491 o
-4 21 9 276.454 212.782 38.925 137.874 o
-4 21 10 1693.450 1807.480 91.950 23.187 o
-4 22 -3 723.651 785.181 69.853 43.932 o
-4 22 -2 6039.300 6479.820 231.300 4.233 o
-4 22 -1 780.561 880.518 73.015 40.192 o
-4 22 0 4848.290 4799.970 159.490 7.823 o
-4 22 1 519.351 524.544 53.832 70.690 o
-4 22 2 2589.570 2490.820 102.891 17.446 o
-4 22 3 194.436 192.900 42.933 126.760 o
-4 22 4 1346.220 1266.930 74.096 33.840 o
-4 22 5 495.716 373.525 47.663 87.255 o
-4 22 6 9.294 0.000 36.846 212.007 o
-4 22 7 10.196 0.000 34.784 237.315 o
-4 22 8 1399.740 1334.010 76.644 31.901 o
-4 22 9 22.429 0.000 37.517 201.680 o
-4 23 -3 3034.460 3094.670 131.315 11.849 o
-4 23 -2 2.264 0.000 47.805 127.089 o
-4 23 -1 4456.280 4474.630 164.059 7.710 o
-4 23 0 2.607 45.184 61.729 75.565 o
-4 23 1 6576.090 6379.070 176.964 6.139 o
-4 23 2 123.298 56.494 42.318 143.590 o
-4 23 3 9080.810 9800.960 355.171 1.943 o
-4 23 4 52.165 50.998 47.005 124.852 o
-4 23 5 3663.070 3660.030 133.678 10.903 o
-4 23 6 1012.200 902.168 64.982 44.676 o
-4 23 7 4070.910 4458.390 165.715 7.733 o
-4 24 -3 4074.410 4140.180 156.347 8.472 o
-4 24 -2 977.275 991.538 79.518 33.719 o
-4 24 -1 3579.490 3604.520 174.323 7.456 o
-4 24 0 156.739 237.293 69.066 55.967 o
-4 24 1 2947.350 3029.540 178.205 7.484 o
-4 24 2 144.436 107.290 44.286 128.224 o
-4 24 3 329.497 337.923 52.081 83.415 o
-4 24 4 192.153 143.512 46.696 112.307 o
-4 24 5 0.820 0.000 46.502 134.440 o
-3 0 -1 86846.600 86311.900 1146.250 0.173 o
-3 0 1 16232.700 15678.100 279.355 2.403 o
-3 0 3 49061.600 50169.800 744.914 0.402 o
-3 0 5 63503.200 63076.000 844.127 0.307 o
-3 0 7 116492.000 114282.000 1382.390 0.117 o
-3 0 9 36930.700 36737.300 506.630 0.781 o
-3 0 11 17404.200 17072.700 400.204 1.405 o
-3 0 13 12245.300 12309.800 364.242 1.768 o
-3 0 15 2383.790 2207.890 132.905 12.545 o
-3 0 17 76.451 109.200 40.928 154.866 o
-3 0 19 148.731 105.501 64.432 65.162 o
-3 1 -2 7216.720 7380.540 81.008 11.808 o
-3 1 -1 142399.000 143772.000 1435.370 0.102 o
-3 1 0 4881.000 5243.690 60.952 18.301 o
-3 1 1 57.853 82.945 7.939 1340.340 o
-3 1 2 28111.300 28452.100 306.789 1.640 o
-3 1 3 2834.020 2790.010 40.835 34.645 o
-3 1 4 612.560 564.843 19.680 163.248 o
-3 1 5 3025.130 2982.460 41.132 32.719 o
-3 1 6 1181.650 1190.970 24.668 85.729 o
-3 1 7 113.717 109.128 10.115 800.632 o
-3 1 8 203.518 196.402 14.352 431.363 o
-3 1 9 283.170 263.700 15.327 330.686 o
-3 1 10 658.445 645.944 29.860 120.117 o
-3 1 11 109.691 119.789 17.150 522.096 o
-3 1 12 898.309 861.973 51.454 61.569 o
-3 1 13 1.872 6.714 23.084 537.719 o
-3 1 14 96.944 95.924 25.371 334.973 o
-3 1 15 8.297 0.000 25.287 445.960 o
-3 1 16 4.397 0.000 28.045 366.655 o
-3 1 17 221.628 205.773 32.622 185.508 o
-3 1 18 727.140 762.908 47.818 72.426 o
-3 1 19 205.965 152.700 44.319 121.083 o
-3 2 -2 2289.980 2387.920 33.502 43.809 o
-3 2 -1 108646.000 110548.000 1002.460 0.191 o
-3 2 0 39954.200 41159.300 422.512 0.943 o
-3 2 1 12566.500 12501.000 143.192 5.473 o
-3 2 2 24678.100 25202.100 290.911 1.864 o
-3 2 3 15313.800 15661.200 174.147 4.070 o
-3 2 4 36560.100 36635.100 356.193 1.204 o
-3 2 5 16219.400 15948.800 157.988 4.264 o
-3 2 6 29655.600 29233.200 265.032 1.839 o
-3 2 7 2187.030 2073.110 34.688 46.171 o
-3 2 8 47695.700 47670.500 425.981 0.849 o
-3 2 9 4986.460 4916.290 66.426 17.637 o
-3 2 10 27109.000 27154.500 287.048 1.798 o
-3 2 11 2932.510 2748.930 78.224 22.419 o
-3 2 12 13620.000 13425.800 207.566 3.698 o
-3 2 13 393.280 342.886 25.637 189.456 o
-3 2 14 3085.410 3034.110 86.828 19.550 o
-3 2 15 424.881 360.376 38.232 121.062 o
-3 2 16 780.069 689.333 43.977 78.850 o
-3 2 17 178.749 189.144 30.471 215.040 o
-3 2 18 179.221 139.431 35.426 177.227 o
-3 2 19 79.060 57.451 37.485 185.017 o
-3 3 -2 2354.230 2214.490 33.586 44.012 o
-3 3 -1 42147.100 42740.800 417.024 0.932 o
-3 3 0 2982.290 2855.700 41.493 33.258 o
-3 3 1 108441.000 109233.000 1122.070 0.164 o
-3 3 2 45.455 34.770 6.993 1988.290 o
-3 3 3 15234.100 15430.700 195.586 3.682 o
-3 3 4 1.024 9.909 6.340 5881.450 o
-3 3 5 14491.600 14388.300 146.661 4.869 o
-3 3 6 4199.360 4242.260 53.776 22.242 o
-3 3 7 686.453 658.166 18.177 151.978 o
-3 3 8 40.510 35.153 9.356 1638.210 o
-3 3 9 3087.760 3032.260 53.289 28.569 o
-3 3 10 11.350 7.006 12.378 1650.510 o
-3 3 11 3706.940 3646.120 87.934 17.521 o
-3 3 12 2554.720 2595.150 80.163 23.195 o
-3 3 13 779.559 687.575 35.045 97.577 o
-3 3 14 1766.890 1726.610 51.801 42.610 o
-3 3 15 649.429 629.146 38.103 98.452 o
-3 3 16 647.542 640.554 43.623 85.262 o
-3 3 17 339.782 261.243 33.843 155.026 o
-3 3 18 147.491 66.396 35.175 191.676 o
-3 3 19 347.560 360.054 48.654 91.263 o
-3 4 -2 14285.900 14465.800 139.319 5.075 o
-3 4 -1 7267.080 7640.160 92.468 10.797 o
-3 4 0 10325.300 10544.300 118.399 7.168 o
-3 4 1 14.978 20.843 7.254 3162.280 o
-3 4 2 25758.300 26200.900 303.434 1.740 o
-3 4 3 2768.890 2711.240 44.386 34.109 o
-3 4 4 38709.800 38517.800 396.226 1.039 o
-3 4 5 34498.200 34330.000 358.448 1.239 o
-3 4 6 50939.200 50429.000 494.825 0.693 o
-3 4 7 15384.100 15315.800 148.112 4.627 o
-3 4 8 25304.700 25329.900 232.580 2.288 o
-3 4 9 24923.900 24852.100 273.517 1.986 o
-3 4 10 18079.600 17971.300 204.283 3.201 o
-3 4 11 14689.500 15071.400 186.067 3.935 o
-3 4 12 2699.730 2695.560 61.587 28.447 o
-3 4 13 5708.870 5697.800 112.637 10.908 o
-3 4 14 419.057 386.855 29.173 161.271 o
-3 4 15 315.263 276.655 29.223 186.610 o
-3 4 16 8.021 10.240 23.616 503.207 o
-3 4 17 105.962 56.074 30.829 251.150 o
-3 4 18 69.582 45.981 39.536 170.445 o
-3 4 19 535.918 582.407 60.412 58.909 o
-3 5 -2 63252.600 62973.300 578.654 0.510 o
-3 5 -1 11452.400 11550.100 123.947 6.467 o
-3 5 0 52393.200 53625.400 513.876 0.648 o
-3 5 1 29246.200 29758.300 282.491 1.738 o
-3 5 2 36723.400 36455.800 366.460 1.167 o
-3 5 3 28080.800 27891.200 285.528 1.773 o
-3 5 4 31764.200 32157.200 337.444 1.381 o
-3 5 5 16509.200 16501.800 187.511 3.656 o
-3 5 6 33017.200 32303.900 341.479 1.343 o
-3 5 7 11665.700 11677.400 115.349 6.695 o
-3 5 8 8837.000 8918.250 100.367 8.973 o
-3 5 9 9039.280 9141.240 119.957 7.798 o
-3 5 10 889.775 844.719 28.927 100.766 o
-3 5 11 2946.750 2792.780 93.436 18.593 o
-3 5 12 49.691 36.213 16.167 793.779 o
-3 5 13 155.542 121.656 19.633 403.367 o
-3 5 14 233.305 182.059 22.486 288.248 o
-3 5 15 108.567 83.885 19.214 482.730 o
-3 5 16 198.798 196.351 32.435 192.251 o
-3 5 17 10.163 24.859 37.657 200.191 o
-3 5 18 989.450 970.399 75.332 36.447 o
-3 6 -2 27005.800 27176.500 291.674 1.771 o
-3 6 -1 16326.400 16391.300 190.735 3.622 o
-3 6 0 30759.000 31167.600 303.269 1.573 o
-3 6 1 34354.600 35008.000 318.072 1.398 o
-3 6 2 5910.740 6047.450 80.611 13.768 o
-3 6 3 39531.700 39826.800 441.142 0.905 o
-3 6 4 609.743 596.678 20.637 158.008 o
-3 6 5 30489.500 30182.200 323.237 1.487 o
-3 6 6 85.618 87.935 9.840 976.897 o
-3 6 7 21556.200 21324.000 192.899 2.988 o
-3 6 8 36.493 39.105 9.240 1688.880 o
-3 6 9 12901.500 13005.600 179.693 4.403 o
-3 6 10 315.952 269.302 20.189 262.595 o
-3 6 11 2708.310 2666.870 64.476 27.493 o
-3 6 12 11.917 4.046 19.653 713.224 o
-3 6 13 2487.970 2331.690 75.776 25.218 o
-3 6 14 157.612 108.038 24.676 310.360 o
-3 6 15 181.874 147.735 27.680 250.104 o
-3 6 16 93.535 45.377 29.832 271.812 o
-3 6 17 16.083 0.000 38.260 195.391 o
-3 6 18 193.229 162.240 47.248 109.432 o
-3 7 -2 56055.900 56741.400 584.546 0.536 o
-3 7 -1 6532.810 6644.730 78.571 12.986 o
-3 7 0 66438.900 68255.500 677.673 0.407 o
-3 7 1 13687.100 14066.600 152.889 4.872 o
-3 7 2 119409.000 119407.000 1230.290 0.138 o
-3 7 3 1718.990 1667.450 35.999 54.726 o
-3 7 4 117663.000 119398.000 1401.350 0.114 o
-3 7 5 2612.830 2509.480 50.493 33.477 o
-3 7 6 55543.700 56328.700 541.832 0.591 o
-3 7 7 468.196 484.936 17.692 204.984 o
-3 7 8 27290.900 27663.100 303.608 1.686 o
-3 7 9 1538.680 1471.600 36.434 59.335 o
-3 7 10 1875.870 1856.530 55.664 38.679 o
-3 7 11 1983.250 2045.660 67.376 31.325 o
-3 7 12 5831.770 5931.670 111.518 10.842 o
-3 7 13 3912.470 3948.390 89.821 16.594 o
-3 7 14 1207.080 1163.970 49.005 55.886 o
-3 7 15 3818.780 3667.600 107.750 14.064 o
-3 7 16 1651.230 1705.270 102.368 20.172 o
-3 7 17 2184.520 2189.030 100.076 19.135 o
-3 7 18 512.079 458.147 63.925 55.511 o
-3 8 -2 1233.750 1227.440 29.722 76.966 o
-3 8 -1 17981.800 17698.500 175.861 3.655 o
-3 8 0 11619.600 12042.000 129.003 6.184 o
-3 8 1 61346.000 61823.900 618.145 0.478 o
-3 8 2 9200.230 9330.400 105.944 8.407 o
-3 8 3 35331.800 35233.600 372.802 1.170 o
-3 8 4 4377.190 4288.040 69.997 18.861 o
-3 8 5 26436.100 26307.700 298.385 1.754 o
-3 8 6 9576.000 9660.290 112.826 7.841 o
-3 8 7 4817.920 4787.740 68.070 17.824 o
-3 8 8 2124.980 2148.380 63.618 31.949 o
-3 8 9 2427.650 2532.940 52.433 33.795 o
-3 8 10 4141.300 4052.430 88.941 16.304 o
-3 8 11 73.005 84.986 22.553 422.983 o
-3 8 12 1578.940 1624.960 67.919 34.734 o
-3 8 13 1460.910 1483.240 54.451 45.273 o
-3 8 14 41.687 33.096 28.005 332.617 o
-3 8 15 266.638 241.946 35.887 153.915 o
-3 8 16 5.124 0.000 42.281 161.995 o
-3 8 17 384.033 553.744 59.662 63.404 o
-3 8 18 283.679 169.765 48.173 100.548 o
-3 9 -2 6354.410 6199.430 79.622 13.302 o
-3 9 -1 67134.700 67847.600 599.882 0.471 o
-3 9 0 4719.900 4731.830 62.768 18.872 o
-3 9 1 45485.800 45321.600 446.527 0.829 o
-3 9 2 4608.750 4607.240 70.005 18.088 o
-3 9 3 37984.200 38558.300 409.353 1.008 o
-3 9 4 8738.900 8708.670 104.685 8.832 o
-3 9 5 27198.000 27327.600 287.459 1.791 o
-3 9 6 10245.000 10224.800 116.653 7.322 o
-3 9 7 12196.200 12171.500 146.839 5.470 o
-3 9 8 17200.500 17312.700 219.105 3.073 o
-3 9 9 3481.380 3373.970 83.267 19.132 o
-3 9 10 23703.500 24009.400 325.264 1.675 o
-3 9 11 20.734 16.059 20.630 618.671 o
-3 9 12 10999.800 10965.900 177.658 4.866 o
-3 9 13 1806.630 1856.960 65.634 33.749 o
-3 9 14 10452.700 11041.900 205.336 4.190 o
-3 9 15 2103.140 2017.340 78.853 26.125 o
-3 9 16 7858.970 7842.390 230.496 3.999 o
-3 9 17 1136.630 1116.110 87.555 28.187 o
-3 9 18 4909.930 5092.760 180.412 6.515 o
-3 10 -2 11660.200 11678.300 133.231 6.075 o
-3 10 -1 8284.550 8008.330 88.909 10.230 o
-3 10 0 8345.050 8198.690 88.015 10.187 o
-3 10 1 33.769 34.146 9.090 1801.990 o
-3 10 2 17172.000 17444.200 195.636 3.422 o
-3 10 3 772.139 769.838 25.789 117.721 o
-3 10 4 19417.200 19448.100 206.733 3.022 o
-3 10 5 1.308 18.493 10.476 2306.960 o
-3 10 6 8430.170 8356.850 117.774 8.317 o
-3 10 7 438.400 420.736 22.559 191.593 o
-3 10 8 12114.400 12016.800 165.233 4.962 o
-3 10 9 1030.420 939.181 43.248 68.986 o
-3 10 10 2904.110 2918.150 69.462 24.708 o
-3 10 11 1219.740 1265.160 48.386 55.460 o
-3 10 12 812.954 804.278 42.363 78.793 o
-3 10 13 793.362 724.609 43.819 78.115 o
-3 10 14 35.759 0.809 30.997 286.055 o
-3 10 15 739.657 707.695 62.339 52.016 o
-3 10 16 49.690 73.565 38.289 181.793 o
-3 10 17 470.452 458.910 58.790 63.994 o
-3 11 -2 8885.720 8937.030 117.342 8.032 o
-3 11 -1 3544.540 3588.260 55.460 25.015 o
-3 11 0 2042.530 1970.270 39.278 45.996 o
-3 11 1 9419.580 9505.050 118.061 7.680 o
-3 11 2 10464.700 10207.700 135.348 6.489 o
-3 11 3 4599.120 4608.730 77.024 17.012 o
-3 11 4 5202.520 5223.640 74.904 15.878 o
-3 11 5 6029.940 5971.460 94.983 12.226 o
-3 11 6 855.748 879.556 35.060 89.421 o
-3 11 7 520.485 522.195 32.683 127.294 o
-3 11 8 1639.820 1559.980 46.700 48.580 o
-3 11 9 3237.510 3252.100 77.914 21.019 o
-3 11 10 10652.400 10918.500 180.517 4.839 o
-3 11 11 4343.490 4473.250 95.839 14.686 o
-3 11 12 14599.900 14925.200 242.640 2.973 o
-3 11 13 5983.910 5994.580 132.747 8.997 o
-3 11 14 10895.800 11193.300 212.809 3.956 o
-3 11 15 5041.410 4971.370 146.355 8.647 o
-3 11 16 8825.280 9071.050 231.660 3.821 o
-3 11 17 1638.420 1518.720 80.254 28.484 o
-3 12 -2 5343.110 5163.530 95.267 13.238 o
-3 12 -1 101.996 136.850 13.153 665.127 o
-3 12 0 6453.410 6416.210 89.414 12.179 o
-3 12 1 1130.090 1134.890 30.226 81.433 o
-3 12 2 4354.470 4263.320 83.078 16.750 o
-3 12 3 2931.580 2873.940 59.850 27.602 o
-3 12 4 1903.950 1881.930 44.216 45.150 o
-3 12 5 5272.230 5082.350 83.754 14.749 o
-3 12 6 4340.300 4270.550 78.165 17.570 o
-3 12 7 292.792 277.029 19.767 274.212 o
-3 12 8 1061.000 1069.770 39.934 71.079 o
-3 12 9 1079.670 1063.510 45.578 63.240 o
-3 12 10 2427.850 2359.760 67.232 28.412 o
-3 12 11 255.464 229.759 25.928 233.189 o
-3 12 12 2486.300 2526.670 101.345 17.935 o
-3 12 13 556.369 519.833 46.775 84.091 o
-3 12 14 586.102 613.660 51.728 71.522 o
-3 12 15 77.414 28.836 37.276 189.892 o
-3 12 16 500.563 525.430 54.139 70.615 o
-3 12 17 95.785 89.908 38.668 169.763 o
-3 13 -2 28.677 22.881 12.505 1331.050 o
-3 13 -1 1382.850 1352.530 35.676 64.572 o
-3 13 0 1551.170 1645.460 55.901 42.412 o
-3 13 1 6621.090 6758.700 100.646 10.931 o
-3 13 2 491.524 478.688 27.669 152.837 o
-3 13 3 200.577 182.280 18.703 362.416 o
-3 13 4 4791.030 4796.770 87.851 15.020 o
-3 13 5 554.645 540.566 25.355 150.899 o
-3 13 6 1060.980 1003.590 36.361 77.209 o
-3 13 7 6697.320 6388.420 136.025 8.361 o
-3 13 8 2523.410 2461.290 70.305 26.691 o
-3 13 9 6733.050 6779.730 137.024 8.201 o
-3 13 10 971.292 939.554 45.943 66.656 o
-3 13 11 11928.800 11915.000 199.726 4.111 o
-3 13 12 735.332 635.361 42.886 83.549 o
-3 13 13 15178.500 15663.400 288.297 2.346 o
-3 13 14 13.189 0.000 36.885 210.644 o
-3 13 15 7581.780 8051.060 190.745 5.223 o
-3 13 16 181.025 153.720 43.815 125.383 o
-3 14 -2 10203.900 10372.000 181.609 4.917 o
-3 14 -1 1807.200 1762.630 47.836 44.580 o
-3 14 0 2671.670 2638.160 60.135 29.216 o
-3 14 1 373.196 331.264 24.001 205.753 o
-3 14 2 475.323 473.340 24.843 168.599 o
-3 14 3 1392.520 1362.800 44.643 55.421 o
-3 14 4 458.001 419.812 26.660 166.223 o
-3 14 5 4208.730 4133.320 91.177 15.788 o
-3 14 6 1974.050 1938.180 49.694 40.884 o
-3 14 7 7823.900 7591.880 129.052 8.083 o
-3 14 8 1346.610 1332.600 62.925 40.865 o
-3 14 9 5643.220 5741.320 120.852 10.203 o
-3 14 10 877.933 801.144 46.443 70.026 o
-3 14 11 3591.680 3722.220 101.007 15.355 o
-3 14 12 1.403 0.000 30.659 308.743 o
-3 14 13 479.994 425.185 42.960 99.503 o
-3 14 14 11.521 1.087 36.167 219.242 o
-3 14 15 670.850 697.982 56.938 60.197 o
-3 14 16 148.705 120.804 40.618 147.343 o
-3 15 -2 6625.900 6766.710 142.247 7.920 o
-3 15 -1 4941.280 4886.790 157.026 7.940 o
-3 15 0 12932.400 12909.700 208.524 3.767 o
-3 15 1 363.849 316.293 28.427 179.613 o
-3 15 2 11120.400 11170.400 172.561 4.980 o
-3 15 3 85.081 68.668 18.767 541.318 o
-3 15 4 2545.730 2596.030 70.402 26.307 o
-3 15 5 4275.850 4166.800 83.520 16.885 o
-3 15 6 1681.460 1646.250 55.108 41.678 o
-3 15 7 3289.580 3017.570 68.475 23.553 o
-3 15 8 100.185 73.207 24.916 349.241 o
-3 15 9 3486.950 3378.320 94.434 16.910 o
-3 15 10 831.556 820.720 50.581 64.672 o
-3 15 11 2788.930 2760.330 92.269 19.207 o
-3 15 12 1651.430 1567.390 68.914 33.901 o
-3 15 13 3026.200 3033.220 99.576 16.954 o
-3 15 14 5241.680 5437.740 147.463 8.382 o
-3 15 15 4462.740 4503.800 146.860 8.974 o
-3 16 -2 1401.590 1300.610 59.641 42.918 o
-3 16 -1 6016.150 5972.200 133.910 8.901 o
-3 16 0 15.319 32.180 20.157 639.318 o
-3 16 1 891.193 832.366 38.795 81.997 o
-3 16 2 34.421 18.717 18.512 708.561 o
-3 16 3 38.480 35.612 18.883 655.409 o
-3 16 4 2.462 1.063 18.808 811.705 o
-3 16 5 565.783 546.515 35.862 112.182 o
-3 16 6 1299.140 1318.340 45.053 57.017 o
-3 16 7 3180.110 2997.860 102.847 16.122 o
-3 16 8 1543.710 1423.360 63.167 38.607 o
-3 16 9 682.696 633.884 46.860 77.476 o
-3 16 10 1729.480 1704.580 69.716 32.588 o
-3 16 11 692.476 707.172 62.851 52.113 o
-3 16 12 2478.380 2570.100 101.797 17.809 o
-3 16 13 68.605 7.602 34.944 218.173 o
-3 16 14 4.783 0.000 36.262 219.975 o
-3 16 15 1.072 0.000 42.531 160.665 o
-3 17 -2 3643.640 3608.660 105.948 14.575 o
-3 17 -1 1096.430 1130.820 57.835 48.914 o
-3 17 0 350.546 320.723 29.336 175.789 o
-3 17 1 1360.450 1265.210 48.724 52.877 o
-3 17 2 1891.080 1905.990 76.454 28.155 o
-3 17 3 1275.580 1279.970 45.444 57.382 o
-3 17 4 298.488 302.647 27.773 197.845 o
-3 17 5 2249.020 2134.440 63.042 31.547 o
-3 17 6 74.551 48.409 22.391 444.458 o
-3 17 7 641.825 561.535 37.224 103.025 o
-3 17 8 1569.360 1625.040 61.185 38.837 o
-3 17 9 77.733 89.427 28.129 296.488 o
-3 17 10 3049.850 2878.860 92.659 18.481 o
-3 17 11 78.632 57.326 29.277 284.212 o
-3 17 12 2852.690 3061.040 107.340 15.722 o
-3 17 13 447.611 369.354 41.846 106.370 o
-3 17 14 377.611 386.503 55.357 73.603 o
-3 18 -2 3722.800 3595.790 115.465 13.111 o
-3 18 -1 9479.170 9998.450 198.331 4.557 o
-3 18 0 1344.780 1365.210 60.452 42.551 o
-3 18 1 4061.850 4071.760 107.931 13.553 o
-3 18 2 541.091 547.694 35.905 113.700 o
-3 18 3 9.331 11.518 20.324 666.466 o
-3 18 4 7.199 31.743 25.978 409.353 o
-3 18 5 817.457 855.123 54.795 58.803 o
-3 18 6 315.328 245.268 32.567 167.076 o
-3 18 7 2137.100 2048.980 104.063 18.380 o
-3 18 8 217.777 252.499 35.733 160.617 o
-3 18 9 4045.630 4140.980 117.603 12.287 o
-3 18 10 801.992 786.703 62.173 50.751 o
-3 18 11 392.704 392.475 40.055 115.416 o
-3 18 12 637.062 506.420 50.543 73.796 o
-3 18 13 876.443 865.602 62.957 48.408 o
-3 19 -2 787.841 835.389 56.456 57.380 o
-3 19 -1 5171.040 5194.280 139.872 9.035 o
-3 19 0 887.786 989.016 56.585 54.246 o
-3 19 1 1218.360 1216.960 64.230 41.621 o
-3 19 2 224.291 176.745 29.721 212.526 o
-3 19 3 106.922 114.416 30.690 243.126 o
-3 19 4 307.660 244.462 31.564 174.795 o
-3 19 5 1171.260 1166.800 55.780 49.636 o
-3 19 6 22.910 0.000 27.983 355.378 o
-3 19 7 1653.390 1640.260 75.356 30.391 o
-3 19 8 1.280 0.000 31.665 289.544 o
-3 19 9 2370.300 2428.350 94.185 19.991 o
-3 19 10 121.230 59.747 31.716 234.536 o
-3 19 11 3010.990 2947.700 118.114 13.787 o
-3 19 12 266.306 244.871 45.522 108.700 o
-3 20 -2 12697.700 12827.500 261.837 2.858 o
-3 20 -1 2394.920 2531.230 95.579 19.472 o
-3 20 0 4615.790 4653.250 147.976 8.781 o
-3 20 1 750.994 723.668 53.649 63.036 o
-3 20 2 885.749 829.891 53.292 59.706 o
-3 20 3 44.473 48.460 32.212 254.247 o
-3 20 4 300.079 237.930 37.288 142.493 o
-3 20 5 4.309 0.000 30.574 308.973 o
-3 20 6 1160.260 1087.320 55.912 50.198 o
-3 20 7 1113.040 1122.980 61.171 45.708 o
-3 20 8 2910.670 2949.850 109.429 15.343 o
-3 20 9 1143.700 1127.810 91.658 26.264 o
-3 20 10 1319.490 1239.920 95.334 23.980 o
-3 20 11 853.959 931.361 65.006 46.264 o
-3 20 12 262.652 114.479 44.783 116.254 o
-3 21 -2 1.126 2.408 35.458 230.706 o
-3 21 -1 1651.370 1737.410 85.135 25.937 o
-3 21 0 42.220 120.231 40.025 165.218 o
-3 21 1 1333.710 1338.580 72.764 34.475 o
-3 21 2 1570.720 1570.160 74.794 31.282 o
-3 21 3 21.999 7.274 34.360 238.367 o
-3 21 4 1049.800 1093.980 66.197 42.272 o
-3 21 5 17.180 0.000 31.790 280.443 o
-3 21 6 4254.660 4467.350 126.901 10.947 o
-3 21 7 1307.590 1233.820 87.334 27.325 o
-3 21 8 2307.430 2257.500 95.134 20.074 o
-3 21 9 326.323 243.198 51.921 85.762 o
-3 21 10 2498.400 2162.540 99.004 18.798 o
-3 21 11 108.227 100.053 43.766 134.613 o
-3 22 -2 87.806 70.832 36.546 190.532 o
-3 22 -1 3906.500 4010.490 129.588 11.062 o
-3 22 0 40.386 0.000 40.016 174.825 o
-3 22 1 1778.250 1813.080 91.936 22.935 o
-3 22 2 49.641 18.667 38.265 186.989 o
-3 22 3 22.342 0.000 40.133 176.804 o
-3 22 4 1795.540 1717.060 89.825 23.745 o
-3 22 5 339.922 270.477 40.301 123.121 o
-3 22 6 399.336 415.439 46.494 93.657 o
-3 22 7 1695.520 1641.580 144.193 11.752 o
-3 22 8 702.007 632.654 65.221 49.794 o
-3 22 9 1713.220 1631.870 82.821 26.832 o
-3 23 -2 48.365 53.059 37.230 193.645 o
-3 23 -1 0.769 0.000 37.681 204.697 o
-3 23 0 13.691 33.096 45.843 135.396 o
-3 23 1 101.968 80.368 41.124 152.165 o
-3 23 2 56.614 43.089 38.547 181.007 o
-3 23 3 188.645 181.233 44.282 121.487 o
-3 23 4 239.030 253.029 48.980 98.048 o
-3 23 5 11.244 0.000 43.571 151.829 o
-3 23 6 1680.010 1686.780 100.330 20.721 o
-3 23 7 198.534 209.986 52.952 88.819 o
-3 23 8 4428.750 4158.060 149.850 8.827 o
-3 24 -2 2019.610 2383.130 114.079 16.079 o
-3 24 -1 2678.120 2489.800 116.077 14.763 o
-3 24 0 129.301 103.491 49.131 107.948 o
-3 24 1 1225.250 1153.980 83.384 29.751 o
-3 24 2 465.904 461.456 57.147 66.871 o
-3 24 3 312.011 180.151 51.709 88.189 o
-3 24 4 1225.360 1203.560 87.370 27.710 o
-3 24 5 242.493 146.492 48.579 102.062 o
-3 24 6 1302.350 1251.800 82.912 29.386 o
-3 25 -2 1218.370 1110.180 82.473 30.362 o
-3 25 -1 1390.000 1630.350 103.962 20.381 o
-3 25 0 1305.100 1394.600 98.712 22.574 o
-3 25 1 642.275 583.344 69.940 45.828 o
-3 25 2 451.380 398.474 84.751 35.495 o
-3 25 3 0.858 0.000 46.719 133.191 o
-2 0 0 272.615 343.510 15.727 310.184 o
-2 0 2 141.799 111.042 11.151 675.779 o
-2 0 4 17680.100 17213.100 215.962 3.089 o
-2 0 6 6687.570 6809.840 111.950 9.971 o
-2 0 8 11551.000 11642.800 174.595 4.818 o
-2 0 10 53.477 53.616 18.796 608.895 o
-2 0 12 42.515 24.567 24.892 412.866 o
-2 0 14 13464.200 13680.200 293.070 2.396 o
-2 0 16 6695.040 6867.240 185.363 5.697 o
-2 0 18 6763.570 6773.560 200.003 5.126 o
-2 1 -1 293.550 229.243 8.307 413.741 o
-2 1 0 123.566 169.981 9.240 711.325 o
-2 1 1 1733.950 1595.130 27.257 61.520 o
-2 1 2 120.431 132.314 7.868 827.943 o
-2 1 3 130.186 106.352 6.251 899.181 o
-2 1 4 38.018 48.971 6.433 2103.880 o
-2 1 5 1899.280 1846.080 27.358 55.942 o
-2 1 6 1386.450 1343.710 27.441 73.016 o
-2 1 7 468.855 488.585 15.417 215.851 o
-2 1 8 1075.520 1091.530 22.915 94.969 o
-2 1 9 6376.760 6351.930 79.320 13.227 o
-2 1 10 1922.570 1904.320 41.000 46.793 o
-2 1 11 6836.180 6794.200 110.435 10.002 o
-2 1 12 2330.560 2200.760 61.110 31.735 o
-2 1 13 1884.000 1799.060 57.219 37.959 o
-2 1 14 159.477 134.369 22.575 337.720 o
-2 1 15 2848.660 2754.220 82.041 21.621 o
-2 1 16 18.167 40.078 26.991 369.269 o
-2 1 17 1934.480 1865.120 83.565 25.281 o
-2 1 18 24.088 30.438 27.763 349.741 o
-2 1 19 920.570 941.099 65.210 45.262 o
-2 2 -1 4790.900 4870.610 47.276 20.858 o
-2 2 0 265.688 357.461 10.791 360.473 o
-2 2 1 7985.510 7972.850 98.769 9.788 o
-2 2 2 1523.190 1652.580 23.437 68.542 o
-2 2 3 10249.100 10147.900 101.384 8.006 o
-2 2 4 740.070 661.105 14.929 153.667 o
-2 2 5 11720.900 11900.900 118.515 6.536 o
-2 2 6 156.773 154.974 9.266 647.350 o
-2 2 7 6916.280 7025.200 73.582 12.846 o
-2 2 8 949.695 950.116 21.543 108.073 o
-2 2 9 2980.030 2949.220 47.080 31.231 o
-2 2 10 2130.900 2063.610 44.686 41.581 o
-2 2 11 42.491 52.708 14.262 937.952 o
-2 2 12 4242.930 4166.700 77.694 17.920 o
-2 2 13 804.166 836.184 45.996 72.285 o
-2 2 14 2407.120 2469.970 68.766 27.697 o
-2 2 15 6256.870 6477.790 131.677 8.831 o
-2 2 16 1122.990 1109.190 53.447 53.047 o
-2 2 17 8510.230 8782.360 157.980 6.244 o
-2 2 18 1899.010 1873.110 75.908 28.422 o
-2 2 19 6108.310 6459.540 167.527 6.704 o
-2 3 -1 3440.870 3350.910 38.133 30.177 o
-2 3 0 97381.100 98862.800 874.545 0.241 o
-2 3 1 72.766 126.834 7.659 1077.980 o
-2 3 2 34725.200 34914.600 341.328 1.297 o
-2 3 3 0.221 12.376 5.949 6418.420 o
-2 3 4 7075.850 7101.500 87.724 11.510 o
-2 3 5 25.921 20.478 6.252 3058.020 o
-2 3 6 1130.460 1072.550 20.418 96.108 o
-2 3 7 4218.240 4313.100 52.152 22.381 o
-2 3 8 2600.530 2467.530 36.446 39.235 o
-2 3 9 4374.720 4260.680 58.644 20.875 o
-2 3 10 1608.900 1506.310 32.011 61.376 o
-2 3 11 2121.040 2070.970 47.583 40.106 o
-2 3 12 150.236 115.759 16.827 479.992 o
-2 3 13 6337.950 6208.470 107.817 10.721 o
-2 3 14 1488.110 1392.770 51.813 47.560 o
-2 3 15 2314.380 2243.310 70.636 27.891 o
-2 3 16 468.072 425.685 41.993 103.042 o
-2 3 17 877.918 885.388 52.731 60.053 o
-2 3 18 621.751 648.003 55.273 64.224 o
-2 3 19 247.014 194.861 42.447 124.489 o
-2 4 -1 13728.500 14110.500 140.291 5.181 o
-2 4 0 2252.850 2485.360 36.439 42.378 o
-2 4 1 4.548 13.935 6.509 4830.900 o
-2 4 2 10008.300 9898.930 104.802 7.999 o
-2 4 3 4838.910 4905.490 68.356 17.636 o
-2 4 4 10067.400 10288.300 114.533 7.465 o
-2 4 5 1408.700 1414.080 31.479 67.442 o
-2 4 6 19712.800 19332.200 171.194 3.491 o
-2 4 7 10721.700 10790.900 107.826 7.428 o
-2 4 8 7810.020 7789.040 82.703 11.050 o
-2 4 9 3036.910 3024.270 47.579 30.568 o
-2 4 10 1204.690 1165.850 29.675 79.007 o
-2 4 11 6348.770 6339.270 91.884 12.078 o
-2 4 12 55.221 43.547 15.290 823.714 o
-2 4 13 6696.850 6652.640 106.541 10.437 o
-2 4 14 1074.170 991.101 41.614 69.456 o
-2 4 15 5794.130 5779.510 114.464 10.655 o
-2 4 16 821.158 766.974 42.378 79.118 o
-2 4 17 3618.060 3496.860 113.761 13.504 o
-2 4 18 2817.490 2939.200 122.543 13.319 o
-2 4 19 3597.970 3711.740 116.036 13.098 o
-2 5 -1 57393.200 59327.700 587.084 0.525 o
-2 5 0 43610.000 44087.400 410.956 0.929 o
-2 5 1 64393.900 64533.900 634.507 0.451 o
-2 5 2 37850.000 38842.700 390.131 1.064 o
-2 5 3 21400.700 21850.800 233.808 2.528 o
-2 5 4 14192.600 14437.700 178.033 4.192 o
-2 5 5 18287.300 18337.400 190.070 3.379 o
-2 5 6 649.725 615.494 21.879 147.567 o
-2 5 7 2530.300 2567.740 41.780 37.300 o
-2 5 8 1196.380 1169.280 26.052 83.843 o
-2 5 9 205.461 183.151 16.277 400.651 o
-2 5 10 2296.050 2232.800 44.422 39.441 o
-2 5 11 826.787 767.606 34.629 94.161 o
-2 5 12 2999.640 2845.930 57.068 28.236 o
-2 5 13 396.954 320.198 25.112 194.344 o
-2 5 14 2674.250 2582.030 61.741 28.770 o
-2 5 15 310.495 221.019 22.879 247.039 o
-2 5 16 1793.660 1627.210 61.930 36.626 o
-2 5 17 270.689 284.026 43.105 116.395 o
-2 5 18 1453.470 1321.070 81.954 28.985 o
-2 6 -1 3324.510 3358.880 50.604 27.545 o
-2 6 0 2990.220 2905.030 42.063 32.879 o
-2 6 1 13682.000 13952.500 145.678 5.064 o
-2 6 2 976.432 1043.010 21.834 103.163 o
-2 6 3 17311.700 17613.400 184.677 3.578 o
-2 6 4 44.078 48.749 10.419 1355.150 o
-2 6 5 46234.800 46578.100 506.801 0.706 o
-2 6 6 455.516 509.045 18.505 200.955 o
-2 6 7 23996.300 23817.100 244.729 2.268 o
-2 6 8 3750.510 3687.560 56.066 24.002 o
-2 6 9 29648.800 29831.500 346.686 1.393 o
-2 6 10 3322.640 3315.520 70.348 22.532 o
-2 6 11 8601.200 8688.710 129.408 7.564 o
-2 6 12 5953.280 5885.560 100.161 11.827 o
-2 6 13 4358.510 4301.100 96.063 14.743 o
-2 6 14 4012.320 3960.250 92.873 15.927 o
-2 6 15 933.944 781.515 45.896 69.653 o
-2 6 16 5756.210 6043.160 151.134 7.819 o
-2 6 17 22.157 0.000 37.131 205.854 o
-2 6 18 2031.370 2046.440 100.681 19.442 o
-2 7 -1 127422.000 130506.000 1207.520 0.137 o
-2 7 0 10588.800 10788.600 122.065 6.896 o
-2 7 1 101402.000 100955.000 900.850 0.228 o
-2 7 2 11.054 24.456 8.745 2584.300 o
-2 7 3 85527.300 86835.600 835.051 0.274 o
-2 7 4 1031.200 995.940 22.385 100.536 o
-2 7 5 23497.700 22772.000 237.413 2.376 o
-2 7 6 2650.360 2603.430 49.793 33.219 o
-2 7 7 4564.220 4513.570 74.110 17.609 o
-2 7 8 1889.000 1798.600 38.110 49.732 o
-2 7 9 33.114 31.233 16.036 874.385 o
-2 7 10 2188.320 2160.740 59.057 33.600 o
-2 7 11 3997.540 4111.620 87.129 16.784 o
-2 7 12 1071.870 1001.850 39.527 72.294 o
-2 7 13 279.169 245.878 26.555 218.750 o
-2 7 14 1364.870 1351.430 58.995 43.526 o
-2 7 15 839.015 903.524 47.066 68.743 o
-2 7 16 349.840 303.804 44.398 105.736 o
-2 7 17 21.733 23.297 36.520 209.955 o
-2 7 18 489.409 353.866 49.496 83.428 o
-2 8 -1 11112.700 11374.100 118.895 6.773 o
-2 8 0 6905.640 6849.350 83.115 12.138 o
-2 8 1 3138.200 3170.140 47.681 29.648 o
-2 8 2 28683.200 28853.300 302.645 1.646 o
-2 8 3 14959.200 15283.100 185.130 3.914 o
-2 8 4 24915.500 24526.600 247.222 2.198 o
-2 8 5 4862.450 4878.880 69.855 17.399 o
-2 8 6 30862.000 30600.200 360.587 1.307 o
-2 8 7 6698.130 6773.300 97.106 11.163 o
-2 8 8 21693.600 21631.400 269.955 2.176 o
-2 8 9 221.977 233.628 17.120 355.118 o
-2 8 10 13517.100 13679.900 201.569 3.815 o
-2 8 11 31.556 37.653 19.627 627.830 o
-2 8 12 11392.200 11297.700 170.630 4.983 o
-2 8 13 799.025 746.958 48.396 69.718 o
-2 8 14 6789.430 6943.370 155.313 7.085 o
-2 8 15 6.131 4.782 30.044 317.625 o
-2 8 16 5221.160 5259.370 156.808 7.786 o
-2 8 17 66.315 64.628 37.742 184.408 o
-2 8 18 3120.670 3218.110 120.332 13.205 o
-2 9 -1 4586.830 4649.750 58.760 19.880 o
-2 9 0 66051.100 66996.700 621.112 0.456 o
-2 9 1 7096.400 6943.840 89.589 11.407 o
-2 9 2 45745.100 45541.800 518.826 0.690 o
-2 9 3 2232.700 2303.130 48.737 37.623 o
-2 9 4 7745.210 7735.860 92.562 10.430 o
-2 9 5 17106.100 17093.000 172.805 3.823 o
-2 9 6 4065.250 4028.480 79.644 18.037 o
-2 9 7 17341.700 17242.000 213.518 3.146 o
-2 9 8 2076.930 2050.770 48.219 40.252 o
-2 9 9 14605.200 14571.200 199.173 3.715 o
-2 9 10 118.464 133.325 20.807 403.953 o
-2 9 11 8729.880 9044.120 157.875 6.164 o
-2 9 12 9448.950 9611.860 170.583 5.469 o
-2 9 13 4205.640 4386.450 101.990 14.039 o
-2 9 14 5072.710 5206.120 148.325 8.438 o
-2 9 15 1473.870 1506.820 88.088 25.835 o
-2 9 16 2277.750 2187.790 118.861 14.945 o
-2 9 17 794.003 890.257 72.959 40.078 o
-2 9 18 796.771 938.010 66.871 45.108 o
-2 10 -1 6235.600 6184.310 74.579 13.937 o
-2 10 0 35332.900 35275.100 334.812 1.311 o
-2 10 1 2101.520 2119.880 40.767 43.685 o
-2 10 2 17464.500 17479.100 227.369 2.936 o
-2 10 3 2358.570 2342.850 47.034 37.273 o
-2 10 4 23524.800 23548.500 249.520 2.251 o
-2 10 5 3176.480 3168.590 49.989 28.805 o
-2 10 6 12962.500 12881.500 158.026 4.952 o
-2 10 7 1981.560 1953.310 51.428 39.769 o
-2 10 8 11494.000 11263.400 154.608 5.455 o
-2 10 9 3840.990 3890.220 72.784 19.934 o
-2 10 10 10864.800 11060.100 175.652 4.938 o
-2 10 11 4967.610 5021.150 124.330 10.541 o
-2 10 12 5869.770 5954.220 128.258 9.405 o
-2 10 13 2456.810 2503.400 81.302 23.287 o
-2 10 14 3191.550 3155.170 107.252 15.217 o
-2 10 15 3532.880 3711.450 114.111 13.432 o
-2 10 16 665.405 577.535 53.880 66.256 o
-2 10 17 3498.590 3412.910 117.361 13.159 o
-2 11 -1 4040.680 3923.920 54.637 23.012 o
-2 11 0 6581.680 6623.180 80.150 12.805 o
-2 11 1 2667.480 2700.230 53.364 31.510 o
-2 11 2 9399.510 9368.410 132.622 7.032 o
-2 11 3 415.720 397.993 19.672 216.576 o
-2 11 4 1102.770 1074.510 28.941 85.426 o
-2 11 5 3421.070 3115.520 54.711 26.561 o
-2 11 6 429.731 417.015 16.424 230.384 o
-2 11 7 5010.720 4899.980 83.484 15.247 o
-2 11 8 925.890 841.942 38.881 80.435 o
-2 11 9 19653.200 19799.800 280.762 2.183 o
-2 11 10 214.940 218.311 23.668 273.554 o
-2 11 11 25495.300 25666.700 407.959 1.211 o
-2 11 12 1213.450 1163.370 56.144 48.764 o
-2 11 13 11992.000 12298.800 216.271 3.723 o
-2 11 14 872.268 762.373 58.183 54.445 o
-2 11 15 7544.920 8056.350 193.728 5.123 o
-2 11 16 97.453 60.400 37.599 180.488 o
-2 11 17 2903.220 2974.910 120.240 13.561 o
-2 12 -1 15918.700 16260.600 177.880 3.899 o
-2 12 0 11594.100 11392.400 149.647 5.580 o
-2 12 1 12466.600 12259.700 159.539 5.044 o
-2 12 2 11594.500 11444.400 190.400 4.405 o
-2 12 3 21402.200 21268.400 274.699 2.151 o
-2 12 4 4515.320 4425.850 66.150 19.079 o
-2 12 5 6114.520 6228.070 101.282 11.454 o
-2 12 6 7622.830 7634.000 103.812 9.764 o
-2 12 7 11883.100 12299.700 199.212 4.107 o
-2 12 8 5074.580 5007.150 102.639 12.735 o
-2 12 9 5758.790 6013.750 117.386 10.345 o
-2 12 10 678.076 665.011 36.967 98.861 o
-2 12 11 3795.630 4017.300 112.548 13.227 o
-2 12 12 647.090 625.369 48.233 76.097 o
-2 12 13 4578.440 4532.150 135.414 9.893 o
-2 12 14 22.958 47.778 33.123 248.672 o
-2 12 15 4091.120 4315.980 149.606 8.964 o
-2 12 16 158.821 127.141 37.972 162.787 o
-2 12 17 2304.220 2102.500 95.946 20.040 o
-2 13 -1 653.662 680.610 27.320 126.685 o
-2 13 0 2731.930 2678.750 52.829 31.405 o
-2 13 1 1926.830 1910.040 46.222 43.523 o
-2 13 2 540.507 551.179 26.798 146.239 o
-2 13 3 1974.420 2037.960 55.050 37.501 o
-2 13 4 257.824 214.766 16.974 340.104 o
-2 13 5 606.965 596.798 23.599 147.828 o
-2 13 6 8100.250 7966.800 127.128 8.008 o
-2 13 7 1715.790 1671.880 71.499 31.861 o
-2 13 8 10835.500 11105.000 185.712 4.652 o
-2 13 9 700.946 694.411 38.074 94.309 o
-2 13 10 12866.500 12827.100 194.938 4.066 o
-2 13 11 1683.470 1788.120 78.261 28.564 o
-2 13 12 9889.970 10280.800 211.061 4.152 o
-2 13 13 1311.300 1388.600 68.402 37.170 o
-2 13 14 6999.250 7142.110 165.741 6.471 o
-2 13 15 810.799 865.890 61.828 50.457 o
-2 13 16 4022.340 4245.180 152.720 8.757 o
-2 14 -1 6428.400 6358.380 111.065 10.340 o
-2 14 0 5030.680 5182.850 89.920 14.212 o
-2 14 1 18627.900 18564.300 226.696 2.843 o
-2 14 2 4414.420 4346.910 86.296 16.087 o
-2 14 3 21721.200 21799.300 322.906 1.760 o
-2 14 4 1043.970 940.875 50.713 58.874 o
-2 14 5 32729.400 32765.900 410.768 1.083 o
-2 14 6 732.419 649.853 29.250 116.130 o
-2 14 7 11379.800 11150.400 170.260 5.007 o
-2 14 8 19.178 0.000 25.717 420.922 o
-2 14 9 13880.800 14088.900 228.040 3.278 o
-2 14 10 693.951 612.862 34.367 106.126 o
-2 14 11 4807.700 4835.780 118.556 11.290 o
-2 14 12 1367.110 1258.310 58.676 44.240 o
-2 14 13 2156.800 2272.540 82.178 24.317 o
-2 14 14 1525.920 1485.020 86.807 26.204 o
-2 14 15 291.561 301.350 41.437 120.995 o
-2 14 16 1382.170 1453.590 77.689 31.121 o
-2 15 -1 3346.090 3458.490 82.617 19.466 o
-2 15 0 2009.960 1891.240 58.707 35.859 o
-2 15 1 2715.490 2724.340 72.435 24.802 o
-2 15 2 1484.510 1558.250 49.993 48.025 o
-2 15 3 2339.880 2461.610 65.236 29.342 o
-2 15 4 1594.520 1578.220 54.976 42.958 o
-2 15 5 1083.780 972.672 42.837 67.774 o
-2 15 6 3015.970 2932.700 64.198 25.824 o
-2 15 7 95.091 92.285 22.611 398.315 o
-2 15 8 4477.300 4525.620 108.753 12.804 o
-2 15 9 372.689 381.482 34.189 142.246 o
-2 15 10 1443.720 1357.360 59.288 42.478 o
-2 15 11 930.715 839.739 47.966 65.941 o
-2 15 12 732.145 583.151 47.160 76.138 o
-2 15 13 1136.060 1131.770 62.716 44.082 o
-2 15 14 1678.130 1678.560 81.450 27.450 o
-2 15 15 1082.230 1085.050 65.736 42.375 o
-2 16 -1 293.056 348.217 43.639 110.591 o
-2 16 0 11186.700 11602.300 193.341 4.371 o
-2 16 1 6778.350 6656.190 130.081 8.661 o
-2 16 2 16266.500 16111.500 253.331 2.701 o
-2 16 3 2612.660 2676.880 88.677 20.573 o
-2 16 4 28515.400 28512.100 387.044 1.243 o
-2 16 5 6004.250 6064.180 120.736 9.900 o
-2 16 6 17312.100 17405.500 254.547 2.602 o
-2 16 7 6698.920 6790.310 129.054 8.736 o
-2 16 8 13929.600 14297.300 260.573 2.772 o
-2 16 9 2047.560 2028.740 74.598 27.966 o
-2 16 10 10496.000 10621.800 194.696 4.485 o
-2 16 11 198.218 170.027 29.401 223.069 o
-2 16 12 3577.460 3742.250 109.248 14.073 o
-2 16 13 7.861 37.495 39.356 182.927 o
-2 16 14 427.452 431.023 48.436 86.927 o
-2 16 15 193.165 174.148 43.483 125.070 o
-2 17 -1 7.776 18.450 28.568 345.269 o
-2 17 0 5926.930 5928.470 129.993 9.248 o
-2 17 1 1.428 7.980 22.369 571.722 o
-2 17 2 1103.080 1161.970 48.027 58.839 o
-2 17 3 81.399 95.630 21.311 444.436 o
-2 17 4 1892.590 1997.380 82.742 25.498 o
-2 17 5 280.441 226.703 26.893 217.908 o
-2 17 6 387.588 335.999 31.180 158.430 o
-2 17 7 761.201 787.069 48.938 69.305 o
-2 17 8 112.257 87.204 30.848 243.762 o
-2 17 9 455.244 392.220 39.639 112.545 o
-2 17 10 131.102 87.365 31.845 226.332 o
-2 17 11 404.222 338.003 42.203 108.846 o
-2 17 12 392.166 409.318 44.331 100.534 o
-2 17 13 401.929 342.139 39.574 118.385 o
-2 17 14 269.642 243.556 48.207 99.215 o
-2 18 -1 2982.360 3139.400 109.975 15.032 o
-2 18 0 2094.400 2209.130 75.059 27.208 o
-2 18 1 7821.160 7846.290 167.123 6.126 o
-2 18 2 10184.800 10302.600 206.104 4.243 o
-2 18 3 10712.100 10879.300 182.580 4.774 o
-2 18 4 15138.400 15086.800 225.741 3.190 o
-2 18 5 11517.200 11297.100 191.412 4.398 o
-2 18 6 11973.100 12067.800 220.681 3.645 o
-2 18 7 11473.600 11853.800 227.485 3.561 o
-2 18 8 10323.400 10412.700 210.442 4.113 o
-2 18 9 5711.630 5779.370 142.380 8.474 o
-2 18 10 3681.660 3665.430 106.466 14.415 o
-2 18 11 1879.630 1902.850 76.517 28.186 o
-2 18 12 1246.470 1237.460 69.449 37.546 o
-2 18 13 936.513 870.699 58.127 52.670 o
-2 19 -1 496.248 538.504 48.918 81.144 o
-2 19 0 139.568 131.908 30.816 229.321 o
-2 19 1 54.220 39.408 31.798 258.410 o
-2 19 2 32.213 34.120 29.206 313.005 o
-2 19 3 36.709 13.326 26.920 367.328 o
-2 19 4 1258.340 1185.750 57.527 46.831 o
-2 19 5 611.179 593.306 42.772 89.666 o
-2 19 6 694.647 667.286 58.190 58.297 o
-2 19 7 207.807 190.358 37.681 153.893 o
-2 19 8 1716.920 1631.880 85.029 25.931 o
-2 19 9 38.000 0.822 35.099 225.235 o
-2 19 10 704.892 665.771 52.529 66.445 o
-2 19 11 67.893 46.041 34.056 223.627 o
-2 19 12 748.398 701.193 55.441 60.748 o
-2 19 13 36.784 2.891 35.784 217.124 o
-2 20 -1 3870.130 3801.900 124.872 11.700 o
-2 20 0 829.942 885.375 68.285 43.738 o
-2 20 1 8541.460 8660.860 207.124 4.511 o
-2 20 2 2349.160 2514.050 86.384 22.074 o
-2 20 3 19011.600 19927.700 327.638 1.812 o
-2 20 4 3215.920 3061.720 94.140 17.695 o
-2 20 5 18304.400 18567.700 298.133 2.091 o
-2 20 6 2823.170 2781.190 88.127 20.102 o
-2 20 7 17233.600 17825.300 303.949 2.083 o
-2 20 8 1851.280 1673.850 85.913 25.039 o
-2 20 9 10244.500 10679.100 249.841 3.270 o
-2 20 10 941.621 960.057 64.730 45.362 o
-2 20 11 6565.130 7052.110 170.005 6.387 o
-2 20 12 1373.060 1341.900 75.844 32.463 o
-2 21 -1 1254.840 1161.820 104.301 21.146 o
-2 21 0 155.526 127.045 40.304 148.088 o
-2 21 1 1070.380 1058.480 113.750 18.836 o
-2 21 2 116.798 51.857 31.278 242.477 o
-2 21 3 2624.120 2579.690 95.062 19.072 o
-2 21 4 22.502 13.462 29.974 308.229 o
-2 21 5 2519.850 2659.270 90.221 20.413 o
-2 21 6 557.410 554.288 46.995 82.911 o
-2 21 7 1373.100 1315.460 67.010 37.888 o
-2 21 8 132.087 100.132 40.136 153.630 o
-2 21 9 2008.520 2008.720 102.632 19.023 o
-2 21 10 0.680 0.000 41.307 170.373 o
-2 21 11 681.914 633.881 54.897 63.636 o
-2 22 -1 987.708 865.628 62.631 47.349 o
-2 22 0 6705.860 6638.580 203.195 5.032 o
-2 22 1 869.910 858.724 62.974 48.518 o
-2 22 2 13918.700 14538.800 285.892 2.445 o
-2 22 3 452.802 379.874 45.869 93.716 o
-2 22 4 11331.800 11558.100 276.667 2.746 o
-2 22 5 0.060 0.000 36.657 216.461 o
-2 22 6 18452.000 18986.100 339.059 1.753 o
-2 22 7 55.963 24.123 36.682 200.468 o
-2 22 8 10052.400 10604.600 250.403 3.275 o
-2 22 9 136.577 157.916 48.273 109.161 o
-2 23 -1 59.826 69.870 42.367 149.797 o
-2 23 0 141.643 167.049 46.632 115.251 o
-2 23 1 686.919 673.345 62.104 53.342 o
-2 23 2 457.828 450.702 51.440 78.423 o
-2 23 3 82.423 57.812 36.152 196.598 o
-2 23 4 57.483 47.069 38.550 180.486 o
-2 23 5 2013.930 2034.770 107.500 17.798 o
-2 23 6 1413.290 1414.410 73.132 33.520 o
-2 23 7 2741.980 2592.220 112.871 15.184 o
-2 23 8 8.396 0.000 41.857 164.807 o
-2 24 -1 895.823 867.965 73.147 39.159 o
-2 24 0 3593.580 3627.650 205.669 5.707 o
-2 24 1 1500.620 1494.270 100.191 21.435 o
-2 24 2 1799.120 1832.230 96.108 21.521 o
-2 24 3 5994.420 6057.250 191.436 5.656 o
-2 24 4 5367.550 5478.250 172.006 6.797 o
-2 24 5 5169.610 5428.870 179.701 6.447 o
-2 24 6 1481.600 1516.690 91.755 24.365 o
-2 25 -1 727.416 520.303 73.246 42.129 o
-2 25 0 1126.670 1043.570 91.485 26.564 o
-2 25 1 166.840 192.272 55.559 83.232 o
-2 25 2 1050.610 1041.760 117.304 17.934 o
-2 25 3 1326.010 1356.920 101.559 21.612 o
-2 25 4 743.166 686.648 71.254 42.953 o
-1 0 3 101174.000 101252.000 1099.070 0.174 o
-1 0 5 64344.800 65588.400 766.830 0.350 o
-1 0 7 23967.400 23819.400 282.370 1.965 o
-1 0 9 9610.280 9724.130 145.684 6.364 o
-1 0 11 6647.310 6783.580 155.271 7.155 o
-1 0 13 183.293 174.637 28.400 237.152 o
-1 0 15 565.592 488.527 52.245 72.889 o
-1 0 17 60.023 60.923 38.151 182.280 o
-1 0 19 102.527 57.827 52.804 97.217 o
-1 1 1 2260.710 2322.720 33.837 44.326 o
-1 1 2 23026.500 24245.400 207.498 2.652 o
-1 1 3 30264.600 30818.500 245.939 1.916 o
-1 1 4 80285.100 79812.500 636.448 0.396 o
-1 1 5 4485.390 4529.840 50.498 21.614 o
-1 1 6 58429.900 58354.700 515.386 0.610 o
-1 1 7 6310.620 6169.030 68.185 14.489 o
-1 1 8 38553.700 37552.500 332.287 1.256 o
-1 1 9 1701.240 1677.130 31.981 57.928 o
-1 1 10 35411.500 35426.600 345.051 1.269 o
-1 1 11 12014.600 11694.100 138.423 5.820 o
-1 1 12 17408.900 17417.500 229.589 2.912 o
-1 1 13 13.876 0.000 20.088 684.405 o
-1 1 14 10815.300 11078.200 171.806 5.060 o
-1 1 15 1431.190 1342.850 52.549 47.979 o
-1 1 16 6619.850 6706.660 127.316 8.911 o
-1 1 17 231.632 222.596 29.749 205.214 o
-1 1 18 3674.200 3686.250 108.818 14.059 o
-1 1 19 544.227 478.637 53.754 70.784 o
-1 2 0 1879.970 1949.200 28.050 54.989 o
-1 2 1 43.719 40.011 4.363 2469.100 o
-1 2 2 46674.400 47581.000 443.846 0.819 o
-1 2 3 1605.010 1499.880 20.470 70.563 o
-1 2 4 74399.400 75654.300 647.004 0.406 o
-1 2 5 15460.600 15910.200 152.519 4.479 o
-1 2 6 46976.400 46875.400 383.050 0.955 o
-1 2 7 7611.000 7272.970 78.852 11.686 o
-1 2 8 22590.000 22642.900 208.330 2.711 o
-1 2 9 5692.490 5626.800 68.729 15.626 o
-1 2 10 67.664 62.794 10.603 1093.560 o
-1 2 11 1527.730 1462.540 32.866 62.820 o
-1 2 12 443.206 396.696 26.473 171.224 o
-1 2 13 1299.960 1197.030 44.084 59.119 o
-1 2 14 940.736 938.050 44.370 69.714 o
-1 2 15 871.391 873.082 51.228 62.319 o
-1 2 16 2555.780 2539.840 71.464 26.021 o
-1 2 17 79.070 57.823 29.176 285.564 o
-1 2 18 590.402 635.150 64.263 52.462 o
-1 2 19 1198.770 1225.220 71.957 36.285 o
-1 3 0 1489.210 1339.700 22.130 74.954 o
-1 3 1 17279.100 17924.200 177.318 3.687 o
-1 3 2 31297.400 32532.100 301.731 1.555 o
-1 3 3 54073.800 54806.000 524.756 0.623 o
-1 3 4 25824.200 25542.700 249.237 2.129 o
-1 3 5 18541.200 18393.600 181.267 3.487 o
-1 3 6 11755.200 11893.600 114.955 6.652 o
-1 3 7 57624.400 57015.300 499.878 0.637 o
-1 3 8 20143.900 20054.400 190.585 3.160 o
-1 3 9 28435.600 28273.400 258.820 1.929 o
-1 3 10 13131.800 13206.900 136.660 5.479 o
-1 3 11 18737.600 18637.400 202.535 3.153 o
-1 3 12 10130.200 10208.900 126.784 6.931 o
-1 3 13 23986.600 24131.000 296.247 1.859 o
-1 3 14 2160.190 2154.720 56.465 35.014 o
-1 3 15 7631.170 7534.590 127.133 8.286 o
-1 3 16 666.808 593.505 37.667 99.588 o
-1 3 17 2791.210 2819.240 95.339 18.443 o
-1 3 18 417.971 414.293 45.096 96.766 o
-1 3 19 1583.970 1599.070 85.862 26.156 o
-1 4 0 3939.320 4106.160 45.374 24.868 o
-1 4 1 29772.400 30010.600 286.365 1.700 o
-1 4 2 7306.970 7541.300 87.775 11.155 o
-1 4 3 11259.500 11855.500 125.716 6.415 o
-1 4 4 14592.200 14710.900 162.058 4.474 o
-1 4 5 17522.300 17904.800 195.774 3.372 o
-1 4 6 214.651 222.856 9.914 481.164 o
-1 4 7 8.130 20.994 7.800 3242.640 o
-1 4 8 118.426 102.026 9.410 827.881 o
-1 4 9 2461.960 2436.150 39.010 39.539 o
-1 4 10 53.237 51.664 10.377 1263.360 o
-1 4 11 7194.660 7227.140 97.375 10.624 o
-1 4 12 329.217 316.505 19.211 258.183 o
-1 4 13 11342.900 11409.200 158.995 5.332 o
-1 4 14 262.491 184.659 24.365 254.129 o
-1 4 15 7170.010 7238.960 123.683 8.772 o
-1 4 16 376.311 289.201 30.922 164.719 o
-1 4 17 5108.270 5098.320 131.095 9.818 o
-1 4 18 58.824 116.668 40.663 158.509 o
-1 5 0 78.154 65.012 5.573 1435.510 o
-1 5 1 11663.700 12104.000 135.169 5.959 o
-1 5 2 42.228 26.372 5.769 2441.070 o
-1 5 3 36384.500 37242.900 365.763 1.169 o
-1 5 4 6557.250 6824.290 83.873 12.399 o
-1 5 5 51335.600 51336.800 553.885 0.600 o
-1 5 6 2821.780 2798.170 43.725 33.717 o
-1 5 7 24283.900 24003.400 237.995 2.312 o
-1 5 8 7186.760 7250.490 87.803 11.357 o
-1 5 9 35854.200 35741.000 343.894 1.265 o
-1 5 10 9230.570 8978.550 105.377 8.501 o
-1 5 11 22158.700 22188.900 237.169 2.451 o
-1 5 12 3458.560 3436.600 62.090 23.960 o
-1 5 13 13952.900 13892.800 182.120 4.164 o
-1 5 14 1809.610 1679.510 47.478 45.252 o
-1 5 15 7408.240 7351.880 141.119 7.595 o
-1 5 16 471.868 436.135 43.354 98.497 o
-1 5 17 2603.650 2550.710 94.598 19.255 o
-1 5 18 580.119 514.702 54.077 68.787 o
-1 6 0 15462.900 15760.500 149.252 4.558 o
-1 6 1 1390.410 1269.800 29.698 71.640 o
-1 6 2 10272.600 10609.900 115.027 7.316 o
-1 6 3 2827.150 2746.420 46.869 32.763 o
-1 6 4 3628.580 3687.250 51.688 25.415 o
-1 6 5 1338.310 1413.810 30.078 70.694 o
-1 6 6 753.102 702.940 21.169 133.953 o
-1 6 7 5.906 4.869 8.064 3731.670 o
-1 6 8 1582.910 1601.390 34.741 58.693 o
-1 6 9 427.051 329.420 19.396 224.362 o
-1 6 10 2170.960 2046.700 48.706 39.192 o
-1 6 11 23.018 20.102 14.492 1113.420 o
-1 6 12 178.129 170.804 19.898 361.385 o
-1 6 13 1196.620 1148.030 43.075 62.830 o
-1 6 14 2151.110 2067.230 72.323 28.338 o
-1 6 15 1207.220 1217.580 57.135 47.603 o
-1 6 16 2246.360 2285.640 82.558 23.882 o
-1 6 17 756.669 740.483 51.540 65.887 o
-1 6 18 3706.850 3578.320 122.404 12.224 o
-1 7 0 2041.630 1967.620 31.531 50.396 o
-1 7 1 5877.970 6017.720 75.633 14.352 o
-1 7 2 5762.760 5812.500 70.507 15.195 o
-1 7 3 3389.070 3479.050 52.848 26.448 o
-1 7 4 8754.530 8905.390 103.936 8.819 o
-1 7 5 445.643 391.176 15.437 235.371 o
-1 7 6 47196.900 46695.000 497.267 0.717 o
-1 7 7 710.362 653.921 20.211 143.557 o
-1 7 8 37734.500 38039.900 444.467 0.917 o
-1 7 9 1112.570 1046.070 33.800 78.555 o
-1 7 10 33472.400 33470.800 413.444 1.063 o
-1 7 11 263.621 225.712 19.792 297.907 o
-1 7 12 24170.800 24491.000 302.287 1.808 o
-1 7 13 802.125 764.923 48.224 69.677 o
-1 7 14 7369.830 7461.720 158.727 6.670 o
-1 7 15 2.419 0.000 26.428 414.261 o
-1 7 16 4916.650 4896.380 124.263 10.621 o
-1 7 17 38.901 33.214 33.620 239.148 o
-1 7 18 13.440 8.544 39.671 181.663 o
-1 8 0 1061.080 1023.370 22.495 98.034 o
-1 8 1 17036.600 17202.600 190.940 3.519 o
-1 8 2 8569.460 8467.440 104.615 8.979 o
-1 8 3 36863.900 37094.600 400.557 1.052 o
-1 8 4 10265.600 10219.700 123.458 7.027 o
-1 8 5 14347.900 14640.300 156.623 4.637 o
-1 8 6 823.109 817.597 22.244 120.278 o
-1 8 7 9451.810 9195.140 120.653 7.601 o
-1 8 8 849.292 832.706 28.166 105.011 o
-1 8 9 828.652 772.833 32.029 99.517 o
-1 8 10 3065.320 3055.850 68.292 24.264 o
-1 8 11 11.712 25.009 18.649 754.937 o
-1 8 12 805.411 743.971 43.940 77.187 o
-1 8 13 120.297 112.267 24.919 325.142 o
-1 8 14 182.074 133.070 33.138 196.026 o
-1 8 15 1.256 15.744 29.288 333.622 o
-1 8 16 246.905 158.340 35.258 166.280 o
-1 8 17 3.104 19.686 35.367 228.886 o
-1 8 18 181.468 117.795 38.660 155.754 o
-1 9 0 19278.400 19621.300 188.013 3.277 o
-1 9 1 4006.990 4045.200 63.558 21.171 o
-1 9 2 3489.630 3325.840 56.397 25.459 o
-1 9 3 1447.730 1471.130 30.659 66.569 o
-1 9 4 6445.420 6697.620 88.038 12.186 o
-1 9 5 11810.600 11857.700 127.964 6.194 o
-1 9 6 2168.710 2082.410 38.044 44.599 o
-1 9 7 23875.500 23430.600 273.630 2.041 o
-1 9 8 956.303 950.060 43.358 70.642 o
-1 9 9 25091.400 25165.600 333.188 1.586 o
-1 9 10 469.055 449.214 40.640 106.508 o
-1 9 11 17694.300 18573.200 338.385 1.779 o
-1 9 12 0.336 0.000 26.806 404.524 o
-1 9 13 7729.430 7765.380 159.065 6.519 o
-1 9 14 830.028 906.103 56.062 56.514 o
-1 9 15 2497.800 2620.040 94.977 19.311 o
-1 9 16 24.402 0.000 33.146 255.954 o
-1 9 17 599.002 593.699 52.595 69.889 o
-1 9 18 973.646 977.549 68.169 41.951 o
-1 10 0 58.156 56.611 8.257 1438.550 o
-1 10 1 23041.000 23288.900 249.563 2.275 o
-1 10 2 5.809 19.975 10.356 2208.320 o
-1 10 3 8925.020 8841.070 103.474 8.778 o
-1 10 4 44.007 43.722 9.761 1473.820 o
-1 10 5 3107.770 3041.350 49.820 29.489 o
-1 10 6 14.452 17.940 10.040 2121.590 o
-1 10 7 2658.400 2497.860 55.318 31.398 o
-1 10 8 31.002 15.927 14.401 1086.300 o
-1 10 9 3927.580 3800.060 90.138 16.633 o
-1 10 10 991.863 913.856 54.125 55.994 o
-1 10 11 4176.020 4119.160 114.082 12.615 o
-1 10 12 12.002 0.000 28.552 348.867 o
-1 10 13 193.822 193.960 31.045 205.542 o
-1 10 14 225.977 180.109 33.215 182.504 o
-1 10 15 16.009 19.468 34.420 237.527 o
-1 10 16 143.086 71.852 32.852 214.369 o
-1 10 17 52.020 49.615 33.608 232.970 o
-1 11 0 4755.790 4746.480 58.073 19.498 o
-1 11 1 7719.060 7731.560 97.559 10.104 o
-1 11 2 5467.700 5293.480 79.882 14.839 o
-1 11 3 11656.400 11961.300 150.929 5.471 o
-1 11 4 692.352 692.316 21.586 139.473 o
-1 11 5 7560.380 7449.520 102.355 9.956 o
-1 11 6 11313.000 11337.700 138.377 6.022 o
-1 11 7 12137.300 12127.700 166.184 4.923 o
-1 11 8 12761.100 12641.700 176.641 4.520 o
-1 11 9 5029.250 5051.410 96.277 13.506 o
-1 11 10 19044.800 19485.200 323.192 1.850 o
-1 11 11 2731.510 2707.210 88.047 20.419 o
-1 11 12 5789.230 5792.560 139.505 8.641 o
-1 11 13 2977.690 3165.380 91.554 18.584 o
-1 11 14 3327.710 3119.400 99.908 16.352 o
-1 11 15 1494.380 1407.400 68.240 35.868 o
-1 11 16 215.600 223.555 39.417 141.072 o
-1 11 17 748.902 813.228 62.074 51.424 o
-1 12 0 6528.120 6531.950 101.087 11.044 o
-1 12 1 24138.700 24189.000 239.457 2.301 o
-1 12 2 6145.130 6153.240 89.301 12.592 o
-1 12 3 12114.700 11986.000 157.892 5.174 o
-1 12 4 343.294 338.308 18.279 257.263 o
-1 12 5 24939.500 24651.400 266.404 2.043 o
-1 12 6 3260.460 3101.980 61.863 25.273 o
-1 12 7 9511.450 9408.620 157.540 5.956 o
-1 12 8 13.298 0.882 20.934 633.006 o
-1 12 9 3679.950 3491.110 93.395 16.699 o
-1 12 10 6.152 11.509 27.508 375.276 o
-1 12 11 1154.310 1165.100 59.620 46.354 o
-1 12 12 38.840 60.496 28.875 309.171 o
-1 12 13 11.870 0.000 30.799 300.813 o
-1 12 14 25.807 0.091 32.379 267.244 o
-1 12 15 1.653 0.000 35.263 233.443 o
-1 12 16 189.492 131.575 35.785 173.482 o
-1 12 17 52.832 0.000 40.788 166.644 o
-1 13 0 11976.600 12071.400 144.751 5.588 o
-1 13 1 22381.000 22300.000 237.815 2.432 o
-1 13 2 9568.710 9753.740 144.167 6.432 o
-1 13 3 5569.950 5608.270 96.163 12.695 o
-1 13 4 9062.420 9118.160 126.198 7.486 o
-1 13 5 790.937 795.536 26.966 112.624 o
-1 13 6 2997.210 3099.300 59.386 26.996 o
-1 13 7 1827.070 1691.600 55.734 39.750 o
-1 13 8 5155.640 5427.970 124.240 10.301 o
-1 13 9 856.900 817.769 46.105 70.903 o
-1 13 10 2682.850 2691.540 85.722 21.155 o
-1 13 11 606.356 567.779 42.150 91.942 o
-1 13 12 2541.990 2463.530 82.412 22.763 o
-1 13 13 424.539 360.744 48.152 89.244 o
-1 13 14 1217.230 1165.290 64.197 41.903 o
-1 13 15 215.488 205.459 37.487 153.154 o
-1 13 16 695.927 636.005 50.099 71.104 o
-1 14 0 11799.600 11867.800 166.214 4.998 o
-1 14 1 4939.380 4891.600 77.881 16.120 o
-1 14 2 22505.900 22578.800 301.970 1.879 o
-1 14 3 9658.360 9464.480 165.222 5.633 o
-1 14 4 22975.800 23076.700 340.563 1.605 o
-1 14 5 185.885 179.190 20.371 345.246 o
-1 14 6 3110.880 3110.480 69.233 23.770 o
-1 14 7 1027.010 979.687 45.495 65.476 o
-1 14 8 4029.800 4078.190 90.695 16.168 o
-1 14 9 1814.360 1722.590 60.367 37.007 o
-1 14 10 16.365 7.334 28.231 351.296 o
-1 14 11 162.608 106.178 31.306 221.252 o
-1 14 12 417.465 420.066 42.262 105.309 o
-1 14 13 47.538 28.502 31.400 268.904 o
-1 14 14 181.416 167.209 37.548 159.725 o
-1 14 15 3.163 0.000 32.395 275.893 o
-1 14 16 836.461 820.027 64.399 47.735 o
-1 15 0 31569.700 32220.700 441.076 1.000 o
-1 15 1 2925.740 2792.950 72.946 23.839 o
-1 15 2 18224.500 18566.900 296.142 2.111 o
-1 15 3 341.261 286.026 29.307 180.503 o
-1 15 4 5031.170 4948.740 105.549 12.471 o
-1 15 5 70.506 78.940 19.616 523.833 o
-1 15 6 5499.740 5567.780 96.286 12.768 o
-1 15 7 785.238 733.189 43.039 79.694 o
-1 15 8 719.040 735.425 41.226 85.680 o
-1 15 9 21.812 2.253 25.466 425.245 o
-1 15 10 5.746 6.239 25.046 453.782 o
-1 15 11 169.605 121.759 32.300 207.637 o
-1 15 12 133.887 71.616 30.948 238.235 o
-1 15 13 36.713 12.175 34.254 234.654 o
-1 15 14 581.763 515.462 51.035 74.354 o
-1 15 15 199.058 170.099 41.830 132.779 o
-1 16 0 2869.150 2784.900 80.344 21.975 o
-1 16 1 5122.150 4903.860 118.832 11.009 o
-1 16 2 7795.700 7797.730 150.744 6.894 o
-1 16 3 5006.860 4863.890 115.907 11.405 o
-1 16 4 8904.100 8982.570 159.457 6.066 o
-1 16 5 720.169 643.468 36.639 98.027 o
-1 16 6 14210.400 14045.100 216.328 3.457 o
-1 16 7 82.961 67.682 25.892 341.613 o
-1 16 8 1349.840 1342.620 55.266 46.721 o
-1 16 9 108.030 76.118 25.489 331.967 o
-1 16 10 33.827 0.000 28.705 331.912 o
-1 16 11 656.934 680.874 44.511 82.257 o
-1 16 12 27.857 8.069 30.484 297.212 o
-1 16 13 3808.130 3966.390 112.045 13.308 o
-1 16 14 243.449 260.434 42.408 122.284 o
-1 16 15 3156.820 3207.800 131.697 11.662 o
-1 17 0 7755.380 7729.930 154.990 6.709 o
-1 17 1 6302.390 6478.370 169.606 6.545 o
-1 17 2 7187.440 7191.940 206.925 4.794 o
-1 17 3 5146.550 5096.070 122.021 10.618 o
-1 17 4 6593.630 6762.600 133.192 8.511 o
-1 17 5 1483.990 1403.940 53.383 46.292 o
-1 17 6 3138.050 3275.930 85.184 19.547 o
-1 17 7 46.636 43.473 27.926 328.366 o
-1 17 8 3552.170 3470.410 95.222 16.589 o
-1 17 9 24.465 9.437 27.312 367.666 o
-1 17 10 1594.930 1557.250 64.576 36.807 o
-1 17 11 296.309 303.460 39.147 130.520 o
-1 17 12 933.601 846.845 62.290 48.475 o
-1 17 13 0.716 0.000 32.921 268.117 o
-1 17 14 1594.180 1686.820 93.074 23.274 o
-1 18 0 2435.490 2530.570 85.861 21.969 o
-1 18 1 10577.800 10649.700 261.172 3.051 o
-1 18 2 3696.990 3486.010 99.069 15.694 o
-1 18 3 5821.060 5745.030 124.282 9.807 o
-1 18 4 5615.230 5435.280 122.618 10.160 o
-1 18 5 3144.820 3187.890 93.652 17.808 o
-1 18 6 3053.240 3049.320 92.707 18.302 o
-1 18 7 279.916 241.314 40.065 130.596 o
-1 18 8 716.331 678.676 54.470 63.050 o
-1 18 9 167.075 103.582 32.086 212.471 o
-1 18 10 631.954 527.562 44.739 85.623 o
-1 18 11 1235.580 1266.730 113.416 18.418 o
-1 18 12 661.659 657.017 54.019 65.194 o
-1 18 13 2988.460 3031.010 107.319 15.559 o
-1 19 0 3642.240 3471.690 102.268 15.248 o
-1 19 1 6136.160 6254.080 163.272 6.950 o
-1 19 2 2183.310 2051.300 87.607 22.817 o
-1 19 3 3955.350 3768.290 101.992 14.701 o
-1 19 4 1764.970 1525.520 63.905 36.076 o
-1 19 5 1944.740 1980.020 74.076 28.746 o
-1 19 6 914.239 918.237 53.038 58.653 o
-1 19 7 2444.450 2374.940 88.338 21.451 o
-1 19 8 889.004 750.517 48.727 66.887 o
-1 19 9 1628.960 1590.790 90.248 24.324 o
-1 19 10 571.785 600.975 51.565 72.397 o
-1 19 11 1045.610 1071.290 74.332 36.362 o
-1 19 12 973.091 956.882 61.685 47.884 o
-1 20 0 7243.860 7467.240 174.289 5.989 o
-1 20 1 9371.670 9555.960 228.375 3.825 o
-1 20 2 10251.600 10759.600 214.861 3.996 o
-1 20 3 7144.430 7499.000 169.465 6.220 o
-1 20 4 5876.530 5968.870 168.244 6.795 o
-1 20 5 3335.230 3319.390 100.272 16.125 o
-1 20 6 4338.780 4643.470 128.462 10.671 o
-1 20 7 2785.610 2536.650 98.396 18.040 o
-1 20 8 249.940 165.502 43.490 120.804 o
-1 20 9 1063.780 979.008 64.609 44.042 o
-1 20 10 21.424 3.797 34.932 231.524 o
-1 20 11 663.924 633.796 65.123 50.412 o
-1 20 12 1668.180 1742.770 120.528 15.702 o
-1 21 0 14.611 40.226 35.283 223.978 o
-1 21 1 5986.370 6240.690 159.678 7.196 o
-1 21 2 6.714 21.249 29.932 315.228 o
-1 21 3 3500.220 3409.310 125.404 12.091 o
-1 21 4 41.439 0.000 31.554 274.455 o
-1 21 5 2101.960 2136.460 81.361 25.011 o
-1 21 6 4.562 5.746 34.792 238.046 o
-1 21 7 2006.090 1926.770 83.782 24.847 o
-1 21 8 56.856 54.964 38.048 184.290 o
-1 21 9 611.625 595.967 57.867 61.032 o
-1 21 10 11.290 0.000 49.330 118.683 o
-1 21 11 1284.690 1263.750 94.113 24.521 o
-1 22 0 228.493 169.405 41.103 133.698 o
-1 22 1 14635.100 14391.800 289.274 2.380 o
-1 22 2 496.003 440.773 50.846 78.610 o
-1 22 3 14200.100 14488.000 291.290 2.372 o
-1 22 4 13.178 0.000 38.446 194.114 o
-1 22 5 13570.000 14150.400 259.883 2.804 o
-1 22 6 1329.900 1201.480 64.607 40.389 o
-1 22 7 4713.370 4924.460 148.090 8.669 o
-1 22 8 185.054 159.081 44.670 120.897 o
-1 22 9 689.437 716.806 62.995 51.919 o
-1 22 10 3799.970 3621.320 159.675 8.432 o
-1 23 0 4353.780 4559.920 163.849 7.745 o
-1 23 1 699.804 702.313 90.678 29.496 o
-1 23 2 2698.050 2769.900 114.497 14.841 o
-1 23 3 725.957 692.739 58.813 56.684 o
-1 23 4 507.065 632.768 57.018 64.163 o
-1 23 5 700.378 515.304 60.198 56.845 o
-1 23 6 0.323 0.000 36.413 219.298 o
-1 23 7 1088.380 906.477 67.080 42.086 o
-1 23 8 55.094 16.806 39.274 177.273 o
-1 24 0 4556.420 4351.350 217.762 4.990 o
-1 24 1 2013.480 1986.330 122.452 14.734 o
-1 24 2 9143.900 9201.380 220.307 4.057 o
-1 24 3 806.958 848.602 65.971 46.358 o
-1 24 4 5432.870 5423.110 149.509 8.165 o
-1 24 5 83.760 32.576 39.165 172.224 o
-1 24 6 3503.890 3417.290 122.539 12.453 o
-1 25 0 1792.540 1873.550 147.481 11.165 o
-1 25 1 102.982 79.720 56.257 85.898 o
-1 25 2 676.258 683.476 67.128 47.736 o
-1 25 3 7.222 0.000 37.913 200.812 o
-1 25 4 1332.730 1337.300 78.210 31.423 o
0 0 2 242122.000 235365.000 2690.110 0.032 o
0 0 4 214851.000 215187.000 2480.800 0.038 o
0 0 6 39632.300 38735.700 501.656 0.771 o
0 0 8 14882.100 14570.600 191.692 3.831 o
0 0 10 8721.740 8801.700 156.722 6.243 o
0 0 12 2552.680 2531.590 81.131 23.009 o
0 0 14 228.629 164.724 27.382 236.005 o
0 0 16 233.833 224.040 49.064 98.796 o
0 0 18 131.572 133.046 50.757 100.878 o
0 1 2 1705.110 1776.810 24.795 61.898 o
0 1 3 239.748 322.360 7.761 425.894 o
0 1 4 2179.880 2150.240 29.189 48.484 o
0 1 5 1286.580 1323.920 22.854 81.282 o
0 1 6 896.278 846.714 16.502 124.625 o
0 1 7 81.839 120.762 9.278 948.662 o
0 1 8 969.349 949.354 22.423 105.368 o
0 1 9 35.735 43.350 9.471 1627.880 o
0 1 10 1.517 6.398 10.587 2436.360 o
0 1 11 361.854 338.762 17.091 260.192 o
0 1 12 491.218 476.163 24.038 169.811 o
0 1 13 152.180 139.063 21.120 368.185 o
0 1 14 8.100 18.181 18.829 763.108 o
0 1 15 556.296 558.476 35.942 112.171 o
0 1 16 117.064 159.523 27.207 278.215 o
0 1 17 622.503 604.791 43.519 87.212 o
0 1 18 208.107 193.383 38.127 150.967 o
0 1 19 1314.840 1369.080 78.726 31.161 o
0 2 0 7769.490 8569.950 391.947 1.674 o
0 2 1 52551.900 53695.400 583.788 0.553 o
0 2 2 112440.000 111568.000 1134.000 0.159 o
0 2 3 141498.000 141910.000 1405.050 0.106 o
0 2 4 57646.600 59829.800 603.806 0.505 o
0 2 5 68885.000 69045.600 658.772 0.416 o
0 2 6 31931.900 31284.600 273.762 1.701 o
0 2 7 32636.800 32548.100 296.658 1.552 o
0 2 8 35508.900 35280.000 311.957 1.402 o
0 2 9 604.800 618.438 22.083 152.134 o
0 2 10 11952.200 11842.600 132.283 6.017 o
0 2 11 554.773 489.162 23.565 161.595 o
0 2 12 6151.510 6132.950 96.348 11.920 o
0 2 13 1090.600 1082.300 42.249 67.033 o
0 2 14 2584.530 2422.440 60.493 30.043 o
0 2 15 451.256 369.728 28.200 162.977 o
0 2 16 2430.290 2602.010 90.463 20.627 o
0 2 17 711.690 632.181 45.824 78.562 o
0 2 18 496.969 521.210 47.889 83.762 o
0 3 1 30.188 78.156 5.002 2197.280 o
0 3 2 7721.010 8099.020 90.186 10.488 o
0 3 3 3256.150 3507.170 47.289 28.392 o
0 3 4 842.417 824.599 17.591 128.201 o
0 3 5 365.458 446.144 15.370 252.618 o
0 3 6 13170.500 12974.400 122.783 5.895 o
0 3 7 7184.950 7123.090 73.863 12.514 o
0 3 8 286.472 265.228 11.447 371.937 o
0 3 9 413.161 397.772 15.254 245.544 o
0 3 10 459.016 425.659 15.856 224.309 o
0 3 11 93.520 91.473 13.746 718.418 o
0 3 12 772.894 692.994 27.036 117.403 o
0 3 13 739.995 706.636 30.299 110.867 o
0 3 14 1.160 4.644 15.318 1211.870 o
0 3 15 1496.030 1504.100 51.469 47.054 o
0 3 16 712.714 742.358 43.489 81.202 o
0 3 17 1544.900 1565.990 67.183 35.588 o
0 3 18 922.945 997.643 77.265 35.506 o
0 4 0 8409.920 8227.870 106.506 9.007 o
0 4 1 108201.000 111775.000 949.472 0.205 o
0 4 2 18247.000 19729.300 188.575 3.347 o
0 4 3 79634.400 80498.300 805.256 0.298 o
0 4 4 1429.570 1282.750 21.677 78.178 o
0 4 5 30439.200 30689.900 303.395 1.584 o
0 4 6 4258.750 4174.790 53.155 22.282 o
0 4 7 29710.100 29274.100 260.378 1.866 o
0 4 8 10522.400 10580.900 113.759 7.289 o
0 4 9 11813.700 11777.200 119.693 6.487 o
0 4 10 14000.400 13712.300 142.375 5.115 o
0 4 11 1620.490 1600.410 34.414 58.263 o
0 4 12 15419.800 15274.200 175.270 4.058 o
0 4 13 1402.580 1476.000 45.447 53.599 o
0 4 14 11791.800 11966.900 173.984 4.774 o
0 4 15 1264.300 1194.210 44.654 59.218 o
0 4 16 5318.060 5465.090 137.663 9.072 o
0 4 17 741.871 794.474 54.617 61.102 o
0 4 18 3239.790 3529.130 161.900 8.502 o
0 5 1 132.697 196.184 7.511 701.757 o
0 5 2 1524.270 1575.720 25.485 67.892 o
0 5 3 5441.380 5634.610 70.875 15.731 o
0 5 4 10812.700 10943.000 122.371 6.793 o
0 5 5 1654.490 1600.070 24.949 64.860 o
0 5 6 1783.710 1687.580 30.561 57.340 o
0 5 7 16631.200 16374.800 165.151 4.051 o
0 5 8 2846.220 2822.550 42.702 33.830 o
0 5 9 3894.850 3758.250 57.923 23.032 o
0 5 10 24.070 19.810 11.079 1658.550 o
0 5 11 4170.950 4071.250 69.280 19.660 o
0 5 12 1402.820 1436.900 41.759 57.320 o
0 5 13 344.619 363.836 32.601 154.614 o
0 5 14 1762.010 1728.030 61.431 36.773 o
0 5 15 5.642 41.168 25.116 433.229 o
0 5 16 4540.150 4668.200 110.921 12.420 o
0 5 17 406.676 443.420 51.047 81.178 o
0 5 18 3870.560 3881.480 127.662 11.348 o
0 6 0 12065.400 11582.400 151.853 5.400 o
0 6 1 33.177 42.326 6.261 2356.900 o
0 6 2 19647.900 20518.000 184.682 3.259 o
0 6 3 1070.150 1048.270 28.578 87.830 o
0 6 4 2390.070 2257.330 33.847 43.290 o
0 6 5 17589.300 17835.400 185.596 3.528 o
0 6 6 7893.740 7861.230 94.363 10.170 o
0 6 7 9494.320 9402.120 113.691 7.882 o
0 6 8 446.797 407.985 18.638 213.910 o
0 6 9 11103.500 10994.000 148.134 5.774 o
0 6 10 2897.440 2922.760 63.526 26.502 o
0 6 11 7240.690 7220.330 113.931 9.398 o
0 6 12 34.870 43.231 17.408 744.738 o
0 6 13 8148.260 8156.900 132.354 7.668 o
0 6 14 769.316 711.183 41.261 84.124 o
0 6 15 5468.680 5728.860 141.351 8.664 o
0 6 16 1647.650 1676.750 78.198 29.009 o
0 6 17 2876.830 2942.750 106.718 15.885 o
0 6 18 506.056 373.012 55.440 70.070 o
0 7 1 36.861 30.342 6.710 2314.840 o
0 7 2 2777.590 2782.900 36.395 36.565 o
0 7 3 12046.300 12212.100 128.385 6.078 o
0 7 4 2079.320 2055.680 35.270 47.274 o
0 7 5 10486.500 10106.700 125.259 6.902 o
0 7 6 3393.560 3291.920 51.472 27.166 o
0 7 7 17968.400 18234.400 227.671 2.879 o
0 7 8 8409.080 8562.320 135.238 7.357 o
0 7 9 4656.670 4578.880 91.030 14.899 o
0 7 10 6985.860 6928.260 125.639 8.801 o
0 7 11 1276.520 1227.370 49.603 53.626 o
0 7 12 4346.580 4383.730 84.665 16.416 o
0 7 13 12.894 4.943 19.648 709.732 o
0 7 14 1059.960 1077.710 53.076 54.684 o
0 7 15 1381.030 1516.180 71.778 34.176 o
0 7 16 63.316 37.977 31.968 253.052 o
0 7 17 2534.440 2676.050 114.854 15.041 o
0 7 18 9.629 0.000 37.673 202.824 o
0 8 0 18790.400 18407.500 250.766 2.552 o
0 8 1 335.090 307.930 13.274 310.686 o
0 8 2 283.698 289.716 12.244 356.606 o
0 8 3 13814.300 13981.300 145.115 5.054 o
0 8 4 86.886 101.416 9.494 958.447 o
0 8 5 8138.690 8061.630 96.682 9.807 o
0 8 6 18.388 25.268 8.604 2382.410 o
0 8 7 286.923 253.748 19.553 283.757 o
0 8 8 1964.020 2023.640 56.899 36.656 o
0 8 9 377.320 362.445 40.122 117.376 o
0 8 10 4986.390 4921.980 100.535 13.107 o
0 8 11 6085.000 6112.500 110.086 10.732 o
0 8 12 2515.410 2464.480 66.340 28.116 o
0 8 13 530.126 501.355 35.994 115.830 o
0 8 14 881.299 819.250 47.541 68.017 o
0 8 15 758.703 649.894 44.134 79.949 o
0 8 16 347.874 270.477 38.246 131.409 o
0 8 17 395.711 262.265 42.662 110.223 o
0 8 18 121.747 69.856 40.051 157.482 o
0 9 1 3866.040 3941.040 54.220 23.613 o
0 9 2 7470.460 7350.580 88.439 11.054 o
0 9 3 2251.850 2208.400 40.466 41.865 o
0 9 4 23297.200 23077.500 239.855 2.356 o
0 9 5 6034.680 6006.690 79.762 13.740 o
0 9 6 18913.100 18853.700 278.675 2.246 o
0 9 7 5766.110 5650.570 88.753 13.273 o
0 9 8 18500.600 18256.900 314.511 1.949 o
0 9 9 3976.590 3997.610 102.891 14.403 o
0 9 10 9323.190 9468.350 171.958 5.458 o
0 9 11 2542.620 2586.600 77.091 24.177 o
0 9 12 520.802 526.560 33.572 123.887 o
0 9 13 5171.880 5163.470 111.634 11.604 o
0 9 14 17.511 0.000 27.974 359.272 o
0 9 15 1545.310 1524.430 78.353 29.783 o
0 9 16 1227.990 1256.100 65.137 40.669 o
0 9 17 717.212 710.008 54.506 62.644 o
0 10 0 10184.600 10367.400 134.685 6.569 o
0 10 1 14750.600 14529.800 157.244 4.573 o
0 10 2 1314.600 1361.420 29.793 72.390 o
0 10 3 22634.000 22703.000 226.688 2.520 o
0 10 4 574.983 561.158 23.760 153.311 o
0 10 5 8831.790 8867.180 117.705 8.048 o
0 10 6 12.391 8.726 8.861 2784.120 o
0 10 7 3477.710 3370.790 68.422 22.473 o
0 10 8 11.939 5.583 19.048 754.265 o
0 10 9 110.010 88.398 24.617 344.188 o
0 10 10 567.186 433.361 49.759 78.692 o
0 10 11 906.416 811.573 47.884 66.979 o
0 10 12 1.919 12.213 24.908 459.655 o
0 10 13 686.102 655.369 43.010 84.790 o
0 10 14 542.379 500.648 42.672 95.207 o
0 10 15 300.644 305.036 39.127 130.147 o
0 10 16 587.355 567.182 45.988 83.787 o
0 10 17 291.258 257.569 43.295 115.112 o
0 11 1 450.728 461.618 18.593 206.855 o
0 11 2 33.623 39.397 9.915 1607.610 o
0 11 3 16584.400 16493.000 182.123 3.743 o
0 11 4 1624.950 1654.270 41.157 52.389 o
0 11 5 36653.200 36920.500 385.268 1.103 o
0 11 6 1402.260 1329.660 35.379 64.692 o
0 11 7 17922.800 17784.900 249.636 2.622 o
0 11 8 9014.950 9088.310 164.089 5.847 o
0 11 9 25251.800 26119.400 425.092 1.143 o
0 11 10 2374.440 2337.350 97.450 19.252 o
0 11 11 9388.050 9708.040 235.059 3.667 o
0 11 12 1826.940 1895.600 72.192 30.343 o
0 11 13 1080.840 1078.800 57.198 50.085 o
0 11 14 478.231 430.785 51.264 78.460 o
0 11 15 30.409 0.000 30.706 293.822 o
0 11 16 530.620 545.481 46.776 84.582 o
0 11 17 50.805 33.683 41.025 162.699 o
0 12 0 20439.500 20789.400 311.855 1.884 o
0 12 1 4529.440 4378.020 61.047 19.950 o
0 12 2 18783.600 18731.500 210.469 3.039 o
0 12 3 4539.980 4512.090 73.536 17.745 o
0 12 4 17776.400 17611.400 203.901 3.242 o
0 12 5 3862.990 3800.470 66.222 21.323 o
0 12 6 8346.490 8151.490 117.353 8.422 o
0 12 7 5927.530 5826.370 114.331 10.562 o
0 12 8 4427.520 4516.650 104.635 13.375 o
0 12 9 2517.420 2610.040 78.677 23.733 o
0 12 10 1744.630 1695.590 80.224 27.654 o
0 12 11 1760.410 1686.090 73.921 30.412 o
0 12 12 385.208 383.336 39.596 118.011 o
0 12 13 643.637 649.120 47.391 77.461 o
0 12 14 341.943 300.022 39.223 126.306 o
0 12 15 1193.380 1139.110 70.724 37.466 o
0 12 16 30.534 33.258 35.531 217.799 o
0 13 1 213.850 211.832 15.515 394.605 o
0 13 2 7186.990 7084.610 105.778 10.049 o
0 13 3 50.030 22.921 13.708 1027.050 o
0 13 4 12541.400 12430.600 170.152 4.731 o
0 13 5 931.828 873.364 35.131 86.241 o
0 13 6 31925.400 31798.200 413.417 1.087 o
0 13 7 1663.310 1532.060 58.656 40.053 o
0 13 8 9367.660 9359.470 152.835 6.180 o
0 13 9 145.158 130.214 25.591 296.491 o
0 13 10 8688.160 8782.950 200.154 4.691 o
0 13 11 38.879 18.384 29.885 300.626 o
0 13 12 4582.130 4587.290 121.040 11.288 o
0 13 13 214.131 209.785 34.450 172.931 o
0 13 14 2129.330 2085.120 89.638 22.293 o
0 13 15 380.121 283.098 43.507 107.584 o
0 13 16 678.803 556.735 52.443 68.568 o
0 14 0 59254.500 59553.400 911.812 0.278 o
0 14 1 2951.940 2900.700 54.794 29.047 o
0 14 2 28742.100 29222.300 432.683 1.066 o
0 14 3 3387.190 3382.160 82.502 19.485 o
0 14 4 24094.700 24806.100 312.724 1.737 o
0 14 5 292.437 275.791 21.244 259.743 o
0 14 6 4661.200 4449.570 84.057 15.981 o
0 14 7 14.914 18.162 16.198 971.026 o
0 14 8 4857.690 4801.240 101.961 13.126 o
0 14 9 2650.030 2532.650 68.920 26.519 o
0 14 10 1983.390 1953.520 66.334 32.061 o
0 14 11 4300.110 4328.250 123.172 11.363 o
0 14 12 1833.380 1773.340 74.682 29.487 o
0 14 13 1896.020 1913.010 75.614 28.470 o
0 14 14 971.810 991.892 66.456 43.340 o
0 14 15 1725.040 1845.330 77.781 28.459 o
0 15 1 467.005 395.720 24.665 177.061 o
0 15 2 236.159 210.472 29.358 208.972 o
0 15 3 7156.600 7145.420 143.924 7.561 o
0 15 4 1626.000 1559.060 65.646 35.941 o
0 15 5 7182.810 7164.470 123.782 8.777 o
0 15 6 522.704 514.668 36.056 115.679 o
0 15 7 15058.800 14815.200 239.562 2.993 o
0 15 8 4341.150 4407.990 107.010 13.214 o
0 15 9 11292.400 11317.100 199.280 4.227 o
0 15 10 1676.360 1808.850 69.305 32.804 o
0 15 11 6579.330 6671.990 146.286 7.709 o
0 15 12 1544.210 1559.630 76.680 30.511 o
0 15 13 2961.060 2956.260 87.505 19.749 o
0 15 14 463.985 471.906 49.423 82.359 o
0 15 15 1322.230 1336.070 70.963 35.654 o
0 16 0 75.693 57.427 34.530 214.800 o
0 16 1 3588.390 3733.380 99.033 15.679 o
0 16 2 3317.690 2970.340 80.427 20.576 o
0 16 3 6688.750 6845.850 143.281 7.819 o
0 16 4 5243.280 5218.950 114.451 11.243 o
0 16 5 8703.430 8871.240 152.351 6.426 o
0 16 6 10074.600 9987.360 174.965 5.176 o
0 16 7 1815.710 1865.530 62.409 35.354 o
0 16 8 14460.100 14491.700 245.751 2.948 o
0 16 9 43.154 57.643 26.630 354.417 o
0 16 10 12084.100 12397.900 220.690 3.621 o
0 16 11 679.560 700.691 49.385 71.912 o
0 16 12 14430.500 15360.100 254.528 2.801 o
0 16 13 1902.650 1852.790 81.274 26.283 o
0 16 14 8797.810 9422.520 208.533 4.393 o
0 17 1 27.464 25.472 26.684 375.660 o
0 17 2 883.437 738.508 38.352 84.875 o
0 17 3 203.553 150.267 26.835 252.358 o
0 17 4 841.352 867.060 46.793 69.575 o
0 17 5 2935.160 2946.800 137.339 11.238 o
0 17 6 2808.290 2812.960 81.207 21.871 o
0 17 7 3081.740 3164.880 83.590 20.161 o
0 17 8 3556.560 3677.550 106.372 14.572 o
0 17 9 1961.630 1977.760 78.839 26.753 o
0 17 10 489.083 541.276 44.826 91.126 o
0 17 11 3146.570 3118.050 99.558 16.698 o
0 17 12 1136.870 1008.530 60.228 46.942 o
0 17 13 3782.330 3897.960 116.325 12.794 o
0 17 14 62.443 53.721 41.583 155.754 o
0 18 0 4024.090 3607.450 231.469 4.621 o
0 18 1 1298.920 1252.710 62.544 41.967 o
0 18 2 418.234 347.194 39.268 118.132 o
0 18 3 309.253 290.127 36.611 142.152 o
0 18 4 703.576 677.647 69.234 45.316 o
0 18 5 764.890 672.434 60.563 54.010 o
0 18 6 4627.060 4484.210 119.059 11.505 o
0 18 7 1609.330 1633.950 68.601 34.128 o
0 18 8 6384.720 6574.830 154.107 7.335 o
0 18 9 2398.940 2345.960 81.215 23.735 o
0 18 10 9712.160 10169.700 215.324 4.071 o
0 18 11 5020.780 5222.450 197.688 5.651 o
0 18 12 8577.150 9345.810 212.216 4.323 o
0 18 13 6016.800 6129.540 160.480 7.158 o
0 19 1 44.885 44.443 30.625 279.179 o
0 19 2 224.223 190.813 34.404 173.163 o
0 19 3 7.423 0.000 16.885 980.675 o
0 19 4 1543.740 1459.100 69.335 34.710 o
0 19 5 73.863 30.480 31.370 259.213 o
0 19 6 1677.450 1670.880 70.481 32.599 o
0 19 7 182.043 153.857 28.417 240.511 o
0 19 8 3600.400 3548.000 140.189 10.291 o
0 19 9 65.110 32.255 32.163 250.682 o
0 19 10 3585.910 3662.950 149.107 9.409 o
0 19 11 39.977 0.000 47.473 125.616 o
0 19 12 1270.870 1204.390 73.906 34.635 o
0 20 0 7574.940 7472.570 247.178 3.641 o
0 20 1 1.885 0.000 33.747 254.761 o
0 20 2 5893.850 5869.140 152.552 7.712 o
0 20 3 156.787 74.013 30.861 232.149 o
0 20 4 5614.610 5775.580 151.226 7.914 o
0 20 5 1688.120 1748.290 75.545 29.860 o
0 20 6 2239.600 2213.630 129.752 13.144 o
0 20 7 4638.940 4421.840 135.431 9.888 o
0 20 8 418.315 327.902 57.517 69.034 o
0 20 9 8343.000 8559.030 203.472 4.652 o
0 20 10 1.989 0.000 34.071 249.919 o
0 20 11 10783.500 11435.300 277.300 2.766 o
0 21 1 155.883 91.556 37.836 166.755 o
0 21 2 359.350 401.803 43.861 104.078 o
0 21 3 0.021 0.000 39.713 184.441 o
0 21 4 1499.010 1393.310 69.637 35.052 o
0 21 5 940.459 888.411 56.671 54.110 o
0 21 6 3434.130 3549.560 118.323 13.022 o
0 21 7 9.954 0.000 37.801 201.395 o
0 21 8 1822.910 2037.370 113.109 16.838 o
0 21 9 1208.050 1217.860 71.958 36.244 o
0 21 10 1940.250 1769.730 105.526 18.657 o
0 21 11 875.249 835.097 102.006 23.412 o
0 22 0 4307.000 4359.510 211.470 5.271 o
0 22 1 7715.580 7960.220 205.176 4.725 o
0 22 2 4794.140 4806.280 151.642 8.393 o
0 22 3 4529.600 4464.510 171.574 7.206 o
0 22 4 1332.700 1212.600 70.649 36.214 o
0 22 5 3001.430 2943.490 103.213 16.360 o
0 22 6 437.191 316.100 45.648 96.656 o
0 22 7 1918.260 1965.780 94.966 21.394 o
0 22 8 949.499 985.119 86.652 29.794 o
0 22 9 2646.490 2824.840 129.098 12.583 o
0 23 1 360.607 358.278 58.259 68.715 o
0 23 2 54.634 14.763 39.445 176.081 o
0 23 3 3091.300 2975.700 148.002 9.960 o
0 23 4 426.802 368.070 46.110 94.560 o
0 23 5 1887.000 1821.620 85.548 24.797 o
0 23 6 16.173 6.050 36.063 218.661 o
0 23 7 3687.790 3526.850 124.080 12.053 o
0 23 8 8.313 41.901 50.444 112.316 o
0 24 0 4.280 0.000 70.276 58.820 o
0 24 1 7821.500 8219.830 251.033 3.509 o
0 24 2 290.098 147.557 47.995 101.404 o
0 24 3 5581.250 5611.900 166.704 7.013 o
0 24 4 1204.570 1093.580 73.967 35.410 o
0 24 5 2048.410 2095.590 103.623 18.611 o
0 24 6 1263.570 1180.040 71.149 36.507 o
0 25 1 2.303 32.467 49.795 115.972 o
0 25 2 365.765 262.730 57.691 70.931 o
0 25 3 182.734 191.428 53.049 89.604 o
0 25 4 1675.730 1738.210 108.299 18.486 o
1 0 1 84875.100 85332.600 868.149 0.262 o
1 0 3 16616.200 17578.300 193.899 3.491 o
1 0 5 61.297 74.352 10.401 1115.160 o
1 0 7 26390.700 25782.700 400.833 1.229 o
1 0 9 31333.800 31730.400 413.830 1.092 o
1 0 11 9954.420 9753.190 163.167 5.619 o
1 0 13 29957.300 30594.200 472.205 0.929 o
1 0 15 9481.860 9596.050 250.431 3.349 o
1 0 17 3375.290 3454.000 134.123 11.123 o
1 1 1 15115.100 15673.500 137.544 4.875 o
1 1 2 5838.150 6618.900 66.851 14.943 o
1 1 3 14939.300 15495.100 143.849 4.775 o
1 1 4 20865.600 20915.300 205.441 2.897 o
1 1 5 3006.060 3051.990 43.268 31.978 o
1 1 6 6928.950 7157.720 93.717 11.123 o
1 1 7 1413.890 1378.110 30.570 68.665 o
1 1 8 4286.190 4271.760 60.067 20.830 o
1 1 9 21.362 16.943 8.443 2475.370 o
1 1 10 2183.130 2147.780 36.092 45.074 o
1 1 11 1133.120 1112.620 27.624 85.334 o
1 1 12 4343.080 4259.810 70.240 18.919 o
1 1 13 297.474 321.551 22.613 237.764 o
1 1 14 579.765 536.310 26.809 142.622 o
1 1 15 224.839 235.133 29.306 209.196 o
1 1 16 2476.340 2557.390 80.047 23.526 o
1 1 17 24.848 35.830 31.035 282.557 o
1 1 18 1261.220 1297.630 64.232 40.849 o
1 2 1 19318.200 18965.300 194.901 3.204 o
1 2 2 582.808 617.710 14.245 182.688 o
1 2 3 2322.400 2556.770 38.329 40.537 o
1 2 4 1360.390 1379.560 27.292 73.405 o
1 2 5 70.301 59.833 6.535 1468.560 o
1 2 6 12449.700 12288.400 122.661 6.155 o
1 2 7 206.507 164.440 10.426 522.355 o
1 2 8 17795.800 17497.800 174.168 3.710 o
1 2 9 43.021 46.937 8.108 1723.250 o
1 2 10 33923.200 33587.200 301.341 1.494 o
1 2 11 1987.870 1869.230 35.096 49.776 o
1 2 12 24775.300 24653.600 249.027 2.186 o
1 2 13 43.446 47.970 14.013 966.733 o
1 2 14 11728.200 12120.000 189.395 4.371 o
1 2 15 1687.130 1619.410 58.917 39.303 o
1 2 16 5617.780 5748.320 118.469 10.425 o
1 2 17 1079.840 1163.850 59.560 47.304 o
1 2 18 1163.610 1064.920 62.689 44.166 o
1 3 1 6146.770 6362.090 64.299 14.960 o
1 3 2 91.296 141.578 7.933 925.452 o
1 3 3 68.040 85.409 7.317 1291.390 o
1 3 4 5743.810 5589.000 75.585 14.795 o
1 3 5 1066.270 1089.880 22.785 95.652 o
1 3 6 452.686 501.581 14.322 223.771 o
1 3 7 580.306 527.911 15.487 187.073 o
1 3 8 5362.480 5193.880 60.594 17.493 o
1 3 9 0.495 11.540 9.018 3195.550 o
1 3 10 3867.490 3818.230 58.206 22.964 o
1 3 11 158.503 152.561 16.612 454.311 o
1 3 12 6214.750 6083.420 91.387 12.358 o
1 3 13 294.444 298.385 23.524 234.079 o
1 3 14 7556.220 7571.020 121.860 8.634 o
1 3 15 806.592 864.458 41.347 79.824 o
1 3 16 2308.850 2251.630 73.910 26.685 o
1 3 17 498.719 537.634 44.914 90.554 o
1 3 18 344.621 251.559 44.790 106.273 o
1 4 1 4933.730 5389.920 54.546 18.927 o
1 4 2 1338.220 1417.250 26.325 74.478 o
1 4 3 2659.650 2910.600 40.695 35.480 o
1 4 4 31.907 36.539 5.990 2559.580 o
1 4 5 10370.300 10274.400 125.497 6.902 o
1 4 6 6293.600 6131.440 79.007 13.463 o
1 4 7 16553.300 16454.600 173.277 3.906 o
1 4 8 7978.820 7993.750 92.641 10.188 o
1 4 9 20029.100 19709.600 203.275 3.017 o
1 4 10 16201.400 16450.600 195.133 3.556 o
1 4 11 12746.800 12684.300 156.719 5.039 o
1 4 12 11415.300 11449.400 141.285 5.887 o
1 4 13 7151.250 7157.330 108.538 9.847 o
1 4 14 7387.350 7468.180 121.642 8.749 o
1 4 15 2606.320 2297.480 61.447 29.887 o
1 4 16 5566.340 5831.520 130.178 9.445 o
1 4 17 2000.720 2048.180 100.685 19.504 o
1 4 18 1909.670 1895.750 74.598 28.878 o
1 5 1 6407.910 6635.030 71.729 13.756 o
1 5 2 11821.800 12594.500 128.899 6.070 o
1 5 3 1814.700 1830.680 27.976 57.194 o
1 5 4 10139.100 9829.030 100.156 8.174 o
1 5 5 90.590 79.358 8.223 1078.870 o
1 5 6 22335.700 22378.300 266.379 2.171 o
1 5 7 1127.690 1103.590 25.094 89.238 o
1 5 8 7123.520 6931.950 90.139 11.346 o
1 5 9 1955.560 1867.420 35.597 49.929 o
1 5 10 5681.310 5734.060 86.280 13.587 o
1 5 11 3685.890 3664.140 72.622 20.596 o
1 5 12 833.489 736.113 35.767 92.193 o
1 5 13 5839.720 5969.940 102.661 11.645 o
1 5 14 3.681 6.475 23.480 517.562 o
1 5 15 3961.230 4018.280 94.482 15.699 o
1 5 16 169.252 143.494 31.901 209.023 o
1 5 17 4448.070 4357.370 118.909 11.711 o
1 5 18 36.922 49.904 36.638 202.250 o
1 6 1 1289.620 1404.280 23.346 79.258 o
1 6 2 10027.600 10270.200 113.772 7.516 o
1 6 3 3861.250 4034.610 47.975 24.756 o
1 6 4 1669.510 1659.230 31.538 59.024 o
1 6 5 11824.500 11591.900 146.313 5.619 o
1 6 6 301.331 304.126 15.752 305.357 o
1 6 7 14962.000 14991.500 185.283 3.926 o
1 6 8 64.811 62.633 10.931 1083.290 o
1 6 9 18040.500 18155.700 200.864 3.246 o
1 6 10 1894.600 1807.440 42.724 46.630 o
1 6 11 10886.100 10797.500 154.366 5.629 o
1 6 12 56.477 44.939 20.606 531.808 o
1 6 13 14474.000 14742.500 213.753 3.453 o
1 6 14 51.305 14.431 22.776 477.308 o
1 6 15 8553.340 8803.060 158.009 6.230 o
1 6 16 359.497 302.338 41.162 116.910 o
1 6 17 6181.860 6346.630 170.280 6.559 o
1 6 18 821.077 801.134 64.759 47.677 o
1 7 1 14792.000 14963.300 158.206 4.515 o
1 7 2 6018.730 6293.400 73.441 14.243 o
1 7 3 15516.800 15755.900 163.451 4.255 o
1 7 4 20653.600 20786.900 211.201 2.846 o
1 7 5 25517.800 25432.000 282.026 1.899 o
1 7 6 3126.690 3181.310 56.197 27.220 o
1 7 7 11314.600 11452.700 178.533 4.758 o
1 7 8 3176.790 3038.840 62.561 25.500 o
1 7 9 5707.550 5588.850 93.808 12.823 o
1 7 10 1342.220 1269.250 37.959 64.040 o
1 7 11 1417.780 1359.760 48.868 51.199 o
1 7 12 515.101 484.611 33.837 125.160 o
1 7 13 1233.610 1261.690 49.333 54.303 o
1 7 14 2148.400 2156.990 72.125 28.229 o
1 7 15 8.124 0.000 31.887 282.594 o
1 7 16 1043.910 1180.070 66.867 41.383 o
1 7 17 35.789 56.345 39.974 171.404 o
1 7 18 1102.110 1086.910 71.784 37.634 o
1 8 1 34849.600 34779.300 335.889 1.318 o
1 8 2 1297.620 1331.440 27.873 75.421 o
1 8 3 9458.580 9650.480 111.207 7.967 o
1 8 4 6324.530 6321.400 82.699 12.973 o
1 8 5 16980.500 16878.600 182.822 3.674 o
1 8 6 23.552 25.576 10.663 1711.000 o
1 8 7 6065.200 6010.650 96.002 12.079 o
1 8 8 174.817 155.031 17.387 419.213 o
1 8 9 11979.000 12085.100 209.300 3.882 o
1 8 10 2169.300 2182.510 59.093 33.634 o
1 8 11 3351.780 3329.190 83.654 19.369 o
1 8 12 3823.640 3751.230 85.711 17.633 o
1 8 13 9072.790 9144.840 156.922 6.111 o
1 8 14 615.775 597.669 39.550 97.302 o
1 8 15 4694.000 4850.580 118.409 11.385 o
1 8 16 1850.280 1969.390 104.482 18.903 o
1 8 17 4615.100 5000.990 145.208 8.920 o
1 9 1 23688.800 23840.000 244.330 2.284 o
1 9 2 15461.500 15254.900 166.425 4.233 o
1 9 3 20357.700 20619.100 229.134 2.662 o
1 9 4 22919.500 23229.700 230.468 2.457 o
1 9 5 30748.800 30870.000 308.319 1.550 o
1 9 6 10499.800 10340.800 145.267 6.085 o
1 9 7 11506.300 11394.500 158.708 5.312 o
1 9 8 4755.040 4900.160 105.826 12.717 o
1 9 9 3094.840 3266.060 96.290 17.297 o
1 9 10 837.143 768.599 45.839 72.570 o
1 9 11 1317.150 1320.930 84.969 28.180 o
1 9 12 657.663 638.309 52.435 68.087 o
1 9 13 1462.770 1483.540 59.368 41.626 o
1 9 14 31.660 16.571 26.493 380.855 o
1 9 15 2178.130 2309.450 80.782 24.653 o
1 9 16 53.696 9.226 34.377 228.661 o
1 9 17 2726.400 2934.750 107.291 15.998 o
1 10 1 20320.400 20248.900 201.011 3.008 o
1 10 2 2370.750 2372.010 44.901 38.017 o
1 10 3 16453.300 16868.800 193.016 3.551 o
1 10 4 1512.640 1485.690 31.372 64.229 o
1 10 5 13402.100 13533.100 148.200 5.083 o
1 10 6 1184.410 1060.780 32.699 77.465 o
1 10 7 13796.500 13627.200 199.569 3.830 o
1 10 8 1053.710 1013.790 78.234 33.972 o
1 10 9 5496.560 5379.010 152.392 7.955 o
1 10 10 7085.420 7171.760 162.545 6.599 o
1 10 11 5857.810 5926.700 136.638 8.787 o
1 10 12 5046.950 5106.110 110.329 11.865 o
1 10 13 594.128 563.155 41.225 94.942 o
1 10 14 4509.640 4710.910 123.551 11.033 o
1 10 15 430.721 342.413 40.119 114.266 o
1 10 16 2469.220 2530.820 92.401 20.114 o
1 10 17 968.135 946.522 65.466 44.481 o
1 11 1 15185.500 15189.300 154.880 4.517 o
1 11 2 20099.600 20179.300 206.159 2.960 o
1 11 3 4929.860 4912.940 77.333 16.194 o
1 11 4 32515.400 33053.900 358.763 1.274 o
1 11 5 11182.100 11059.500 138.537 6.081 o
1 11 6 15668.800 15378.100 183.342 3.869 o
1 11 7 10673.300 10825.600 180.032 4.857 o
1 11 8 13139.400 13571.700 249.537 2.997 o
1 11 9 4774.440 4927.220 148.799 8.588 o
1 11 10 1266.590 1432.930 82.757 29.205 o
1 11 11 5044.900 4895.370 129.709 10.035 o
1 11 12 207.160 203.096 34.531 174.014 o
1 11 13 318.841 217.930 34.472 156.986 o
1 11 14 425.353 391.756 39.809 114.026 o
1 11 15 216.207 138.928 36.881 161.279 o
1 11 16 1973.060 2016.910 88.641 23.152 o
1 12 1 15114.300 14906.200 161.400 4.405 o
1 12 2 17199.400 17395.900 209.327 3.212 o
1 12 3 4920.700 5081.270 87.257 14.749 o
1 12 4 8242.620 8387.530 113.351 8.647 o
1 12 5 3995.120 4029.900 68.267 20.302 o
1 12 6 12049.800 12079.000 166.494 4.933 o
1 12 7 6.691 0.931 19.119 772.377 o
1 12 8 7524.520 7471.720 181.956 5.615 o
1 12 9 1.589 0.000 25.460 447.060 o
1 12 10 6369.440 6361.810 163.025 6.881 o
1 12 11 44.784 71.141 34.825 217.510 o
1 12 12 4336.210 4556.330 116.162 12.034 o
1 12 13 455.100 438.195 41.884 103.763 o
1 12 14 2586.780 2549.720 97.364 18.635 o
1 12 15 110.283 55.324 34.246 209.771 o
1 12 16 959.461 973.426 63.430 46.285 o
1 13 1 42967.900 42946.800 516.559 0.714 o
1 13 2 4935.970 4946.250 96.005 13.697 o
1 13 3 49886.200 50059.300 541.011 0.627 o
1 13 4 7833.170 7937.110 121.948 8.424 o
1 13 5 24114.300 23978.500 306.816 1.785 o
1 13 6 39.158 20.695 17.525 757.816 o
1 13 7 18756.800 19130.100 293.760 2.107 o
1 13 8 2546.320 2612.850 72.879 25.456 o
1 13 9 9026.100 9461.400 164.067 5.806 o
1 13 10 57.190 9.089 27.042 351.757 o
1 13 11 2387.400 2509.400 113.294 15.631 o
1 13 12 391.092 323.023 39.605 119.817 o
1 13 13 145.392 130.991 31.330 222.260 o
1 13 14 337.050 404.501 52.325 81.337 o
1 13 15 47.753 0.000 35.295 220.408 o
1 13 16 1742.890 1768.770 85.056 25.576 o
1 14 1 7981.810 7887.420 124.206 8.239 o
1 14 2 15809.400 15891.100 288.354 2.318 o
1 14 3 172.715 144.166 16.821 438.855 o
1 14 4 7502.430 7515.220 120.636 8.749 o
1 14 5 3653.840 3787.600 91.538 16.836 o
1 14 6 2254.440 2193.100 59.688 32.812 o
1 14 7 1552.360 1608.040 56.616 42.090 o
1 14 8 1496.610 1502.480 57.701 42.391 o
1 14 9 3907.960 3742.800 90.862 16.585 o
1 14 10 0.756 0.000 25.131 459.706 o
1 14 11 1851.620 1737.410 65.359 33.984 o
1 14 12 102.736 91.662 27.138 300.853 o
1 14 13 326.639 309.625 35.978 142.405 o
1 14 14 0.833 0.000 35.419 231.634 o
1 14 15 256.047 183.594 37.819 147.625 o
1 15 1 2183.320 2068.000 68.690 29.667 o
1 15 2 31402.700 32152.200 500.250 0.841 o
1 15 3 1548.970 1622.440 56.912 41.850 o
1 15 4 38753.200 39160.700 501.007 0.776 o
1 15 5 4473.840 4403.760 124.976 11.018 o
1 15 6 33093.200 33419.300 454.066 0.945 o
1 15 7 3150.570 3082.120 87.798 19.144 o
1 15 8 18949.200 19147.200 301.240 2.035 o
1 15 9 1288.650 1234.950 60.178 44.004 o
1 15 10 9209.060 9250.690 196.990 4.682 o
1 15 11 1293.160 1270.630 61.028 43.100 o
1 15 12 2920.220 2952.100 131.660 11.953 o
1 15 13 115.195 87.554 35.067 197.041 o
1 15 14 465.669 388.810 49.544 83.549 o
1 15 15 4.643 0.000 37.922 201.273 o
1 16 1 11479.300 12084.900 218.096 3.742 o
1 16 2 891.664 878.646 45.987 69.350 o
1 16 3 2586.080 2487.490 78.962 23.623 o
1 16 4 971.890 954.948 47.989 63.661 o
1 16 5 282.564 295.318 32.667 167.607 o
1 16 6 169.400 140.349 23.671 312.090 o
1 16 7 34.754 1.538 26.802 376.123 o
1 16 8 2245.280 2098.870 79.828 25.111 o
1 16 9 671.126 641.515 49.091 73.522 o
1 16 10 1848.570 1731.200 76.780 28.594 o
1 16 11 581.842 695.892 56.086 63.309 o
1 16 12 1832.140 1846.660 75.900 28.787 o
1 16 13 750.280 649.627 54.043 63.267 o
1 16 14 39.990 49.385 38.392 184.779 o
1 17 1 15820.200 15755.500 272.044 2.502 o
1 17 2 22455.600 22277.900 355.574 1.534 o
1 17 3 5004.660 4941.770 115.426 11.427 o
1 17 4 15880.300 16063.200 273.589 2.475 o
1 17 5 10128.400 10021.200 180.921 4.977 o
1 17 6 15004.900 15502.000 256.905 2.735 o
1 17 7 4734.800 4729.490 137.389 9.577 o
1 17 8 11728.400 11837.200 228.198 3.526 o
1 17 9 2086.070 2010.210 95.966 20.640 o
1 17 10 7084.740 7338.630 193.751 5.256 o
1 17 11 1782.080 1816.660 88.653 24.042 o
1 17 12 2896.060 2968.420 105.328 16.098 o
1 17 13 592.073 503.305 50.586 75.101 o
1 17 14 2961.190 2874.330 123.677 13.043 o
1 18 1 5372.810 5439.170 131.302 9.561 o
1 18 2 1683.440 1732.860 63.903 35.919 o
1 18 3 780.138 646.355 48.105 72.081 o
1 18 4 1678.950 1546.780 64.260 36.415 o
1 18 5 598.210 515.599 42.454 92.761 o
1 18 6 44.974 29.619 23.158 462.503 o
1 18 7 1756.920 1761.220 76.227 29.189 o
1 18 8 132.843 89.062 30.851 237.092 o
1 18 9 2760.940 2726.030 151.558 9.852 o
1 18 10 291.875 268.329 41.893 120.355 o
1 18 11 937.206 932.740 66.948 43.572 o
1 18 12 13.795 0.000 41.218 169.089 o
1 18 13 1619.630 1667.600 87.832 25.130 o
1 19 1 7858.600 8479.560 176.371 5.671 o
1 19 2 2043.590 2041.800 95.305 20.892 o
1 19 3 10197.500 10404.100 185.660 4.795 o
1 19 4 1497.110 1496.170 79.561 29.507 o
1 19 5 9559.000 9764.100 221.638 3.955 o
1 19 6 1991.130 2012.190 82.138 25.341 o
1 19 7 9351.980 9163.910 194.185 4.752 o
1 19 8 1294.500 1291.440 74.790 33.680 o
1 19 9 7906.450 8206.300 207.118 4.623 o
1 19 10 501.867 624.854 60.395 59.174 o
1 19 11 3729.920 3708.480 128.654 11.402 o
1 19 12 563.519 616.170 60.664 57.738 o
1 20 1 4820.550 4555.260 128.707 10.367 o
1 20 2 4768.750 4916.040 128.412 10.315 o
1 20 3 1741.380 1669.380 74.014 30.508 o
1 20 4 647.496 711.729 49.682 72.131 o
1 20 5 600.288 598.696 51.840 71.135 o
1 20 6 37.370 0.000 25.752 403.419 o
1 20 7 245.204 210.566 41.476 128.453 o
1 20 8 908.550 930.083 63.726 46.858 o
1 20 9 87.177 55.881 44.504 134.728 o
1 20 10 2732.830 2738.980 128.605 12.614 o
1 20 11 537.053 514.657 62.001 57.249 o
1 21 1 8027.780 8069.190 199.529 4.853 o
1 21 2 89.659 82.297 34.974 203.985 o
1 21 3 7248.840 7556.380 189.559 5.365 o
1 21 4 950.648 963.078 57.636 52.307 o
1 21 5 7714.830 8002.670 216.213 4.390 o
1 21 6 1049.890 1098.170 99.707 23.376 o
1 21 7 4534.260 4615.340 143.439 9.194 o
1 21 8 1066.800 962.791 84.201 30.581 o
1 21 9 6953.970 7132.790 258.053 3.464 o
1 21 10 1140.410 1109.180 78.607 32.930 o
1 22 1 9943.180 9895.420 222.640 3.888 o
1 22 2 578.320 513.863 58.193 62.056 o
1 22 3 3104.080 3199.230 127.168 12.285 o
1 22 4 390.463 308.208 48.257 91.606 o
1 22 5 3058.570 3155.670 105.822 15.644 o
1 22 6 58.321 32.316 38.301 183.823 o
1 22 7 41.584 25.894 32.995 247.942 o
1 22 8 296.069 308.882 57.583 72.436 o
1 22 9 9.518 0.000 50.186 114.822 o
1 23 1 1240.950 1485.910 100.537 22.003 o
1 23 2 5561.480 5679.030 178.077 6.404 o
1 23 3 317.392 247.196 48.911 94.521 o
1 23 4 9430.630 9788.220 250.901 3.337 o
1 23 5 688.156 561.533 63.094 52.972 o
1 23 6 4517.900 4300.610 159.253 8.051 o
1 23 7 202.262 128.946 46.992 110.931 o
1 23 8 3053.630 2899.700 157.328 9.110 o
1 24 1 3634.870 3597.440 175.844 7.340 o
1 24 2 3432.370 3499.350 205.968 5.736 o
1 24 3 2581.200 2487.180 118.190 14.516 o
1 24 4 730.234 683.836 65.120 49.193 o
1 24 5 900.795 970.747 88.285 29.203 o
1 24 6 72.087 71.928 46.193 126.402 o
1 25 1 3058.310 3129.500 153.334 9.418 o
1 25 2 4207.010 4198.150 168.187 7.565 o
1 25 3 782.819 819.018 76.485 37.722 o
1 25 4 955.340 1045.310 100.771 23.334 o
2 0 2 40830.900 40822.400 467.110 0.831 o
2 0 4 44879.100 46238.800 594.804 0.576 o
2 0 6 28082.500 27516.300 349.972 1.422 o
2 0 8 38655.300 38254.300 457.187 0.878 o
2 0 10 16013.500 16013.800 247.663 2.791 o
2 0 12 24154.000 24003.100 365.736 1.435 o
2 0 14 127.240 89.911 33.450 209.873 o
2 0 16 87.096 86.610 40.503 157.860 o
2 0 18 176.746 241.310 62.723 66.172 o
2 1 2 7512.710 7686.770 69.516 12.274 o
2 1 3 38421.700 39847.300 336.774 1.225 o
2 1 4 5308.210 5395.740 65.975 16.728 o
2 1 5 21263.300 20831.200 204.246 2.889 o
2 1 6 6064.820 6084.200 69.379 14.735 o
2 1 7 17239.600 17623.300 171.033 3.812 o
2 1 8 4327.770 4331.470 55.900 21.387 o
2 1 9 11619.500 11463.800 122.354 6.490 o
2 1 10 7128.450 7220.940 91.181 11.150 o
2 1 11 2712.890 2627.320 45.465 34.361 o
2 1 12 514.243 494.849 21.202 177.872 o
2 1 13 2622.090 2374.490 48.015 34.834 o
2 1 14 1912.320 1891.510 57.887 37.010 o
2 1 15 293.481 285.230 33.132 163.855 o
2 1 16 221.522 204.949 33.147 181.604 o
2 1 17 17.563 22.372 34.368 237.319 o
2 1 18 300.439 241.367 46.215 104.257 o
2 2 2 3859.310 3680.620 40.830 26.889 o
2 2 3 2825.480 2982.630 37.950 34.995 o
2 2 4 553.898 634.663 15.748 181.201 o
2 2 5 41526.300 41707.800 401.205 0.983 o
2 2 6 3503.130 3294.480 51.554 26.689 o
2 2 7 42087.600 41763.800 381.830 1.030 o
2 2 8 3799.680 3902.320 55.404 23.638 o
2 2 9 39418.700 39574.800 361.275 1.133 o
2 2 10 1998.530 1883.760 42.857 44.906 o
2 2 11 11594.200 11501.300 126.325 6.352 o
2 2 12 419.506 401.425 22.343 198.697 o
2 2 13 4611.850 4551.690 81.507 16.358 o
2 2 14 926.507 858.302 43.974 71.784 o
2 2 15 635.440 593.617 43.798 86.286 o
2 2 16 67.041 38.097 28.759 302.844 o
2 2 17 1.440 0.956 31.801 286.785 o
2 2 18 3.168 0.000 33.991 250.701 o
2 3 2 61703.600 62910.800 543.101 0.554 o
2 3 3 980.153 882.795 19.968 110.976 o
2 3 4 44260.100 44302.300 402.704 0.943 o
2 3 5 85.254 110.284 8.247 1018.060 o
2 3 6 59417.400 59268.500 622.264 0.482 o
2 3 7 4676.820 4577.630 60.882 19.422 o
2 3 8 16547.200 16516.000 159.453 4.160 o
2 3 9 7877.330 7937.710 94.759 10.130 o
2 3 10 15570.900 15438.300 176.387 4.010 o
2 3 11 2334.990 2233.590 45.142 38.768 o
2 3 12 6796.510 6746.220 101.214 10.765 o
2 3 13 1869.750 1820.620 60.693 36.058 o
2 3 14 231.681 193.864 23.537 273.338 o
2 3 15 851.335 835.365 43.894 74.420 o
2 3 16 640.543 602.514 47.489 78.130 o
2 3 17 10.390 0.000 33.224 259.743 o
2 3 18 182.217 163.906 36.940 163.920 o
2 4 2 1837.670 2065.940 29.761 53.722 o
2 4 3 6731.210 6659.500 76.459 12.967 o
2 4 4 12336.600 11800.900 125.852 6.140 o
2 4 5 11858.100 11800.800 131.672 6.065 o
2 4 6 17137.500 17057.100 177.745 3.736 o
2 4 7 1848.560 1861.980 31.876 53.880 o
2 4 8 19620.600 19338.000 188.541 3.254 o
2 4 9 5899.710 5887.760 76.280 14.335 o
2 4 10 4737.260 4699.620 98.182 13.776 o
2 4 11 11079.100 11140.200 149.187 5.728 o
2 4 12 2252.680 2084.950 45.241 40.071 o
2 4 13 4277.880 4211.960 84.849 16.630 o
2 4 14 732.299 596.526 34.761 103.316 o
2 4 15 1521.010 1436.680 57.762 42.432 o
2 4 16 10.697 0.000 29.753 322.567 o
2 4 17 644.031 647.005 53.241 66.980 o
2 4 18 355.874 275.112 44.041 107.475 o
2 5 2 48458.500 49731.300 485.572 0.723 o
2 5 3 80188.600 79599.100 762.369 0.320 o
2 5 4 23564.900 23516.300 231.886 2.408 o
2 5 5 50538.300 51147.400 551.926 0.606 o
2 5 6 5521.070 5507.480 86.794 13.833 o
2 5 7 39461.300 39329.100 421.297 0.958 o
2 5 8 8133.700 8206.690 113.255 8.745 o
2 5 9 14601.300 14808.000 192.903 3.823 o
2 5 10 4193.900 4093.540 76.113 18.357 o
2 5 11 6627.400 6548.470 104.460 10.687 o
2 5 12 2113.280 2011.690 51.801 38.214 o
2 5 13 5082.340 5276.940 102.800 12.583 o
2 5 14 402.828 351.300 31.724 152.616 o
2 5 15 1063.870 959.513 50.479 58.608 o
2 5 16 154.610 126.797 32.769 206.006 o
2 5 17 813.720 835.236 57.202 55.996 o
2 5 18 244.026 221.736 46.420 107.499 o
2 6 2 1508.870 1584.890 27.373 66.609 o
2 6 3 1788.980 1826.990 29.956 56.411 o
2 6 4 7796.980 7563.100 91.304 10.540 o
2 6 5 1176.620 1143.850 27.308 83.468 o
2 6 6 10736.200 10617.400 146.386 5.958 o
2 6 7 15.677 21.162 11.073 1781.160 o
2 6 8 13246.500 12689.600 154.388 5.018 o
2 6 9 582.403 590.575 24.526 147.735 o
2 6 10 13961.300 14003.800 196.522 3.856 o
2 6 11 2403.890 2504.000 63.355 29.652 o
2 6 12 6249.450 6316.070 111.857 10.404 o
2 6 13 38.645 8.300 22.439 510.469 o
2 6 14 6495.570 6454.680 127.364 9.029 o
2 6 15 10.271 0.000 30.291 311.628 o
2 6 16 1511.400 1604.450 73.524 32.166 o
2 6 17 366.265 433.825 54.874 74.241 o
2 7 2 4610.000 4664.380 57.504 20.009 o
2 7 3 131510.000 131553.000 1228.360 0.132 o
2 7 4 1759.840 1770.130 30.876 56.811 o
2 7 5 90131.100 90546.200 913.771 0.237 o
2 7 6 1250.230 1167.350 33.979 72.196 o
2 7 7 31630.900 31683.900 388.917 1.178 o
2 7 8 649.227 618.536 25.172 136.710 o
2 7 9 12166.100 12054.600 218.544 3.672 o
2 7 10 17.052 20.860 19.586 682.510 o
2 7 11 791.485 741.012 38.484 88.290 o
2 7 12 160.529 153.301 24.363 302.500 o
2 7 13 1188.500 1167.900 59.053 46.434 o
2 7 14 2119.440 2244.880 78.042 25.933 o
2 7 15 1721.380 1598.350 72.573 31.499 o
2 7 16 1544.910 1500.810 77.959 30.032 o
2 7 17 695.037 581.583 56.922 60.892 o
2 8 2 4803.370 5023.190 62.384 18.466 o
2 8 3 140.853 127.060 10.467 681.811 o
2 8 4 2723.120 2573.320 41.209 36.048 o
2 8 5 1030.460 991.162 26.539 94.087 o
2 8 6 483.864 574.685 21.527 174.797 o
2 8 7 3616.030 3632.080 88.498 17.588 o
2 8 8 1243.830 1175.040 44.860 59.572 o
2 8 9 1332.360 1338.680 55.536 46.728 o
2 8 10 1822.450 1749.430 64.369 34.654 o
2 8 11 1527.300 1442.060 49.164 48.885 o
2 8 12 3255.580 3423.550 116.650 13.500 o
2 8 13 2065.770 2167.600 70.328 29.312 o
2 8 14 499.295 420.135 40.122 107.187 o
2 8 15 1692.600 1740.490 94.685 22.375 o
2 8 16 173.112 169.570 40.422 142.999 o
2 8 17 1261.110 1222.830 71.418 36.196 o
2 9 2 64422.700 64734.600 596.722 0.486 o
2 9 3 12426.800 12354.600 138.860 5.646 o
2 9 4 27461.700 27547.600 266.854 1.915 o
2 9 5 6700.960 6836.580 94.100 11.388 o
2 9 6 28674.400 28570.900 318.119 1.564 o
2 9 7 15596.500 15383.600 209.338 3.412 o
2 9 8 7514.840 7519.600 145.334 7.301 o
2 9 9 11733.400 11894.600 222.914 3.629 o
2 9 10 5459.670 5346.330 142.282 8.684 o
2 9 11 13064.900 13099.700 214.578 3.626 o
2 9 12 54.383 49.295 25.998 364.322 o
2 9 13 12497.100 12981.600 212.221 3.729 o
2 9 14 331.490 302.717 35.497 144.688 o
2 9 15 4778.840 4955.160 167.295 7.318 o
2 9 16 695.747 782.385 58.726 56.544 o
2 9 17 6645.770 7376.380 185.936 5.633 o
2 10 2 20081.100 20394.700 212.279 2.880 o
2 10 3 1112.570 1105.550 25.248 89.640 o
2 10 4 14778.900 14782.400 169.201 4.289 o
2 10 5 1898.800 1858.280 38.907 48.691 o
2 10 6 7830.750 7825.250 116.326 8.792 o
2 10 7 4895.210 4837.880 81.706 15.693 o
2 10 8 1743.460 1741.340 73.490 30.561 o
2 10 9 1783.430 1822.030 76.168 28.950 o
2 10 10 41.695 32.016 24.018 436.571 o
2 10 11 2802.390 2651.140 87.483 20.460 o
2 10 12 1350.670 1350.300 60.138 42.804 o
2 10 13 1410.570 1260.850 58.510 43.896 o
2 10 14 790.498 803.154 49.906 66.846 o
2 10 15 952.783 991.991 62.960 46.696 o
2 10 16 138.166 90.852 40.828 149.044 o
2 10 17 96.981 132.118 45.753 123.979 o
2 11 2 9578.930 9676.000 124.796 7.279 o
2 11 3 12706.500 13007.200 150.552 5.188 o
2 11 4 4573.590 4678.200 70.686 17.980 o
2 11 5 245.748 216.045 17.899 334.451 o
2 11 6 14118.900 14283.900 206.068 3.642 o
2 11 7 194.317 150.051 26.331 261.748 o
2 11 8 7064.900 7122.340 143.523 7.620 o
2 11 9 5331.260 5446.720 124.182 10.192 o
2 11 10 7412.460 7135.900 153.540 6.963 o
2 11 11 16549.500 16850.200 354.485 1.706 o
2 11 12 3391.890 3388.910 100.481 15.955 o
2 11 13 7460.280 7920.900 165.017 6.295 o
2 11 14 3504.660 3758.850 105.498 14.723 o
2 11 15 9262.720 9803.620 247.307 3.419 o
2 11 16 2355.310 2363.950 100.018 18.637 o
2 12 2 2798.920 2822.910 55.179 29.856 o
2 12 3 15010.200 15066.600 185.430 3.914 o
2 12 4 831.397 787.956 30.977 101.249 o
2 12 5 18359.300 18460.800 227.663 2.850 o
2 12 6 2595.120 2567.020 62.189 29.015 o
2 12 7 2012.440 1999.540 65.418 32.192 o
2 12 8 5324.780 5401.610 121.429 10.458 o
2 12 9 1670.020 1707.980 65.145 35.399 o
2 12 10 2139.940 2159.880 74.164 27.465 o
2 12 11 46.615 41.725 33.564 236.276 o
2 12 12 1696.910 1756.740 84.143 26.122 o
2 12 13 0.281 0.000 30.366 315.317 o
2 12 14 1125.680 1149.310 63.146 43.740 o
2 12 15 284.815 240.174 39.519 132.780 o
2 12 16 318.220 281.426 45.792 103.517 o
2 13 2 1876.480 1921.320 51.425 40.857 o
2 13 3 24.709 26.375 13.754 1173.420 o
2 13 4 59.770 60.435 13.691 889.715 o
2 13 5 616.030 577.753 29.357 128.036 o
2 13 6 3.012 0.000 17.272 960.051 o
2 13 7 253.948 215.690 31.163 189.756 o
2 13 8 3940.580 3933.620 95.261 15.663 o
2 13 9 267.833 206.428 26.801 224.698 o
2 13 10 6540.640 6522.290 141.432 8.050 o
2 13 11 80.797 75.538 29.320 278.754 o
2 13 12 7318.780 7601.050 178.552 5.780 o
2 13 13 16.245 10.956 23.228 507.462 o
2 13 14 11014.700 11393.100 210.815 3.980 o
2 13 15 39.084 0.000 38.621 187.411 o
2 14 2 2085.980 1979.940 65.472 31.806 o
2 14 3 4414.900 4417.440 87.113 15.910 o
2 14 4 8752.690 8997.040 134.917 7.189 o
2 14 5 327.667 340.084 23.877 216.485 o
2 14 6 1190.530 1216.980 48.193 56.573 o
2 14 7 1214.750 1220.250 53.458 50.872 o
2 14 8 1372.690 1423.540 57.106 44.522 o
2 14 9 2385.270 2478.400 72.317 26.505 o
2 14 10 877.597 809.745 48.574 66.676 o
2 14 11 1662.800 1563.630 63.018 37.208 o
2 14 12 57.649 61.285 25.201 376.800 o
2 14 13 1058.020 1010.880 53.994 54.251 o
2 14 14 336.707 341.223 42.112 113.538 o
2 14 15 396.445 343.405 51.021 83.430 o
2 15 2 35.072 3.121 21.678 552.256 o
2 15 3 5416.640 5350.740 112.775 11.231 o
2 15 4 149.663 144.591 27.155 268.892 o
2 15 5 1742.660 1871.580 64.864 34.515 o
2 15 6 181.236 132.961 25.599 279.776 o
2 15 7 13.421 0.000 23.285 516.694 o
2 15 8 200.092 181.637 29.294 222.102 o
2 15 9 141.575 81.302 23.997 338.821 o
2 15 10 1.776 0.000 26.800 403.442 o
2 15 11 2302.630 2280.820 85.235 22.875 o
2 15 12 360.567 324.852 48.806 91.043 o
2 15 13 3420.760 3534.420 109.866 14.277 o
2 15 14 2040.060 1966.610 88.086 23.209 o
2 16 2 5934.930 5889.590 198.773 5.382 o
2 16 3 459.982 410.639 32.825 137.688 o
2 16 4 188.421 172.622 26.773 254.450 o
2 16 5 3182.580 3177.180 84.020 19.820 o
2 16 6 48.372 40.452 25.866 375.149 o
2 16 7 7403.880 7617.410 192.341 5.231 o
2 16 8 1436.150 1421.610 65.179 38.173 o
2 16 9 2159.100 2106.690 84.462 23.818 o
2 16 10 1662.110 1539.130 88.045 25.124 o
2 16 11 121.707 100.350 41.776 144.590 o
2 16 12 1000.980 835.849 64.986 45.159 o
2 16 13 421.751 362.967 51.226 81.655 o
2 16 14 236.603 211.623 39.501 139.045 o
2 17 2 2383.220 2506.010 82.951 23.004 o
2 17 3 1530.270 1619.470 60.547 39.601 o
2 17 4 1256.520 1314.230 50.710 52.200 o
2 17 5 2735.640 2826.410 105.622 16.384 o
2 17 6 468.013 502.019 40.663 104.915 o
2 17 7 1718.520 1627.800 70.593 32.428 o
2 17 8 260.712 285.233 36.431 148.887 o
2 17 9 262.215 203.924 33.902 169.624 o
2 17 10 90.428 76.583 39.490 165.361 o
2 17 11 68.610 46.730 41.940 152.975 o
2 17 12 32.304 0.000 44.822 141.267 o
2 17 13 32.599 0.000 49.633 115.708 o
2 18 2 145.786 134.668 29.330 244.260 o
2 18 3 398.982 353.802 36.606 130.118 o
2 18 4 1943.290 2044.810 79.857 26.303 o
2 18 5 135.519 93.655 32.032 222.241 o
2 18 6 2422.440 2341.020 83.245 23.043 o
2 18 7 1028.380 973.934 54.691 54.253 o
2 18 8 3361.510 3343.560 115.237 13.639 o
2 18 9 956.350 1028.690 90.258 27.845 o
2 18 10 1676.180 1705.890 89.718 24.178 o
2 18 11 483.115 467.842 56.422 67.656 o
2 18 12 817.468 704.564 65.509 47.551 o
2 18 13 473.396 337.136 59.151 64.677 o
2 19 2 811.953 789.674 54.184 60.349 o
2 19 3 1454.870 1504.460 67.151 36.466 o
2 19 4 183.450 85.730 36.647 171.700 o
2 19 5 347.258 396.340 49.311 88.697 o
2 19 6 17.760 0.000 36.401 215.060 o
2 19 7 340.847 271.911 41.322 118.801 o
2 19 8 3.694 0.000 41.203 170.769 o
2 19 9 26.355 0.000 40.883 169.888 o
2 19 10 5.593 0.000 41.321 169.502 o
2 19 11 249.478 311.533 55.169 79.194 o
2 19 12 277.697 214.156 66.904 57.332 o
2 20 2 3.473 0.000 31.416 293.135 o
2 20 3 276.103 176.443 37.422 147.945 o
2 20 4 97.334 60.779 30.987 251.139 o
2 20 5 14.118 0.461 39.223 186.382 o
2 20 6 144.038 90.942 39.939 153.979 o
2 20 7 2400.450 2472.020 102.482 17.882 o
2 20 8 489.706 447.940 59.924 61.869 o
2 20 9 1629.600 1566.500 88.986 24.832 o
2 20 10 63.135 66.559 44.263 137.945 o
2 20 11 4677.200 4967.250 175.455 6.863 o
2 21 2 205.834 201.192 39.742 141.539 o
2 21 3 332.645 252.101 44.954 106.412 o
2 21 4 19.090 31.450 32.685 259.194 o
2 21 5 315.004 224.639 50.100 91.649 o
2 21 6 174.468 140.535 42.957 130.729 o
2 21 7 107.523 120.226 42.670 139.797 o
2 21 8 190.985 108.422 61.263 70.370 o
2 21 9 37.621 33.326 45.739 133.665 o
2 21 10 90.365 72.171 44.600 133.114 o
2 22 2 1966.400 2072.100 96.529 20.691 o
2 22 3 1069.210 1133.290 82.680 30.956 o
2 22 4 3.129 0.000 37.217 209.281 o
2 22 5 592.936 516.063 77.137 39.980 o
2 22 6 1368.380 1314.770 83.291 28.754 o
2 22 7 508.344 544.983 60.261 60.011 o
2 22 8 1167.330 1196.510 139.377 13.108 o
2 22 9 74.401 20.042 47.144 123.603 o
2 23 2 5.846 0.000 40.959 172.461 o
2 23 3 60.943 19.812 38.782 180.246 o
2 23 4 339.491 192.837 42.442 117.361 o
2 23 5 71.514 51.026 40.795 160.299 o
2 23 6 391.141 178.100 47.806 95.947 o
2 23 7 628.671 561.995 80.801 36.606 o
2 24 2 2750.610 2717.430 115.615 14.617 o
2 24 3 11.943 0.211 42.799 157.200 o
2 24 4 1436.750 1346.480 93.397 24.168 o
2 24 5 778.787 843.769 78.319 36.323 o
2 24 6 1853.910 2060.300 107.210 18.130 o
2 25 2 4.938 0.000 42.135 163.140 o
2 25 3 1633.970 1754.430 107.585 18.734 o
3 0 3 409.799 445.672 20.544 206.864 o
3 0 5 6630.100 6353.950 104.281 10.767 o
3 0 7 194.564 219.560 18.472 357.499 o
3 0 9 105.466 75.953 16.301 595.858 o
3 0 11 3.842 0.000 22.732 556.509 o
3 0 13 2256.810 2179.740 117.268 15.272 o
3 0 15 4091.890 4445.900 157.536 8.312 o
3 0 17 4495.270 4983.330 270.966 3.433 o
3 1 3 2788.330 3000.560 40.886 34.232 o
3 1 4 4291.600 4220.180 52.535 22.235 o
3 1 5 4521.420 4554.510 54.987 20.759 o
3 1 6 3980.280 4079.520 56.297 22.630 o
3 1 7 2535.880 2550.970 38.770 38.520 o
3 1 8 514.962 521.495 16.632 195.961 o
3 1 9 102.456 99.804 11.460 791.251 o
3 1 10 2100.910 2052.360 42.593 43.059 o
3 1 11 34.271 22.735 13.873 1105.240 o
3 1 12 3118.590 3214.030 62.403 25.436 o
3 1 13 127.952 91.243 16.926 523.457 o
3 1 14 2082.390 1991.270 71.422 29.195 o
3 1 15 642.627 625.057 45.084 82.604 o
3 1 16 4049.280 4012.250 115.080 12.655 o
3 1 17 298.614 328.190 49.335 92.259 o
3 1 18 3710.170 3971.240 183.802 6.776 o
3 2 3 950.323 892.529 17.578 116.725 o
3 2 4 8431.050 8208.330 85.254 10.301 o
3 2 5 3963.100 4094.520 54.921 22.932 o
3 2 6 9684.830 9481.500 112.485 7.850 o
3 2 7 22.279 30.258 9.748 1901.310 o
3 2 8 1873.830 1826.300 37.562 50.105 o
3 2 9 472.815 506.024 21.709 181.684 o
3 2 10 61.220 57.539 13.197 927.406 o
3 2 11 241.337 200.391 16.617 360.700 o
3 2 12 1469.600 1415.180 36.229 61.465 o
3 2 13 132.595 131.593 24.540 319.660 o
3 2 14 2130.690 2175.000 69.281 29.418 o
3 2 15 566.870 528.437 41.524 96.361 o
3 2 16 2612.070 2884.340 97.574 18.221 o
3 2 17 1075.760 1171.460 65.327 42.347 o
3 2 18 2365.150 2712.810 110.753 16.010 o
3 3 3 21527.400 21744.500 199.998 2.893 o
3 3 4 10657.800 11118.300 111.031 7.264 o
3 3 5 26416.400 26310.400 252.710 2.069 o
3 3 6 11552.400 11426.700 129.744 6.253 o
3 3 7 533.072 543.311 18.172 183.707 o
3 3 8 22021.800 22126.000 221.889 2.614 o
3 3 9 1599.580 1575.720 32.816 60.199 o
3 3 10 7355.760 7283.920 96.859 10.534 o
3 3 11 272.585 278.340 17.770 304.468 o
3 3 12 7622.880 7694.530 114.956 9.010 o
3 3 13 5222.340 5526.960 123.561 10.290 o
3 3 14 898.401 969.106 51.854 59.972 o
3 3 15 5688.800 5791.830 124.637 9.840 o
3 3 16 487.408 454.764 46.718 88.278 o
3 3 17 2545.270 2613.340 100.075 18.035 o
3 3 18 9.649 0.000 36.422 216.839 o
3 4 3 10823.900 10678.600 111.155 7.277 o
3 4 4 6539.720 6601.030 89.580 12.008 o
3 4 5 10194.700 10114.500 113.763 7.484 o
3 4 6 10283.700 10297.200 112.443 7.478 o
3 4 7 5872.980 5778.110 75.431 14.528 o
3 4 8 1211.060 1198.160 27.863 80.507 o
3 4 9 1473.600 1432.510 30.904 66.183 o
3 4 10 1671.670 1544.010 35.889 56.669 o
3 4 11 108.304 66.680 15.972 612.688 o
3 4 12 510.987 519.214 25.135 158.818 o
3 4 13 78.801 76.626 18.133 569.919 o
3 4 14 2099.730 2013.250 69.768 29.756 o
3 4 15 1062.150 1174.250 57.355 49.540 o
3 4 16 967.842 963.736 59.385 50.209 o
3 4 17 391.068 424.002 62.401 60.202 o
3 5 3 2007.580 2016.370 32.863 49.791 o
3 5 4 53860.000 54604.200 496.432 0.665 o
3 5 5 403.699 427.923 15.090 244.762 o
3 5 6 18199.400 17791.000 190.144 3.407 o
3 5 7 600.705 562.678 18.364 169.957 o
3 5 8 7359.940 7311.520 91.776 10.900 o
3 5 9 2429.920 2377.670 49.546 35.514 o
3 5 10 748.516 635.921 28.334 117.939 o
3 5 11 868.398 889.051 39.626 80.323 o
3 5 12 39.824 57.389 22.186 486.082 o
3 5 13 1197.630 1242.440 51.896 52.470 o
3 5 14 15.109 0.000 27.926 362.128 o
3 5 15 1155.510 1113.370 56.105 49.900 o
3 5 16 179.811 143.756 34.818 181.477 o
3 5 17 654.726 673.401 53.755 65.583 o
3 6 3 13123.000 13719.900 156.423 4.900 o
3 6 4 21070.600 20929.700 211.657 2.812 o
3 6 5 2960.370 2871.870 45.924 31.927 o
3 6 6 9859.030 9622.710 116.710 7.561 o
3 6 7 1024.160 1009.320 28.692 90.478 o
3 6 8 13630.200 13599.200 166.625 4.579 o
3 6 9 244.890 224.830 21.789 282.517 o
3 6 10 8420.030 8249.340 127.945 7.787 o
3 6 11 191.514 137.820 19.231 375.823 o
3 6 12 3897.220 3966.600 85.257 17.397 o
3 6 13 0.757 11.102 21.657 607.553 o
3 6 14 337.336 258.121 33.764 155.988 o
3 6 15 523.816 530.821 47.802 82.779 o
3 6 16 298.738 285.200 39.938 127.539 o
3 6 17 1790.300 1985.530 99.887 20.249 o
3 7 3 7512.870 7442.710 96.475 10.405 o
3 7 4 42453.500 43420.000 426.014 0.905 o
3 7 5 2769.510 2804.100 48.068 32.518 o
3 7 6 7899.580 7850.920 107.257 9.322 o
3 7 7 2480.880 2291.530 48.195 36.039 o
3 7 8 237.337 195.493 18.654 335.023 o
3 7 9 9.950 8.369 15.045 1171.730 o
3 7 10 1918.090 1888.870 59.491 36.112 o
3 7 11 226.945 165.898 22.434 295.505 o
3 7 12 3263.600 3218.010 77.935 20.991 o
3 7 13 653.989 640.578 44.846 82.403 o
3 7 14 1221.630 1221.960 65.365 40.712 o
3 7 15 478.132 417.826 47.015 88.697 o
3 7 16 257.857 277.345 44.096 113.609 o
3 7 17 257.321 267.614 49.594 94.840 o
3 8 3 54406.700 55002.700 512.496 0.638 o
3 8 4 677.885 661.766 20.554 145.774 o
3 8 5 27640.300 27500.700 300.855 1.696 o
3 8 6 6165.730 6158.550 98.601 11.688 o
3 8 7 24424.300 24130.400 286.970 1.914 o
3 8 8 8967.620 9066.450 159.922 6.024 o
3 8 9 8983.060 8947.350 151.032 6.401 o
3 8 10 3912.380 3724.240 85.801 17.484 o
3 8 11 5451.040 5454.410 107.820 11.656 o
3 8 12 1079.790 999.910 46.327 62.984 o
3 8 13 4253.830 4143.690 109.546 13.105 o
3 8 14 1543.340 1559.720 74.382 31.668 o
3 8 15 2307.300 2246.460 91.953 20.947 o
3 8 16 655.156 562.527 50.666 72.242 o
3 8 17 1764.730 1652.430 85.342 25.598 o
3 9 3 8798.310 8836.160 101.802 8.933 o
3 9 4 3067.440 3060.530 51.411 29.162 o
3 9 5 277.368 263.609 14.494 343.960 o
3 9 6 2277.030 2171.320 54.356 35.148 o
3 9 7 162.673 184.512 18.688 390.518 o
3 9 8 2826.300 2890.600 91.564 19.160 o
3 9 9 1173.000 1103.980 40.247 67.307 o
3 9 10 1211.730 1119.290 45.432 60.107 o
3 9 11 256.110 242.135 27.463 217.078 o
3 9 12 3200.250 3376.510 81.782 20.064 o
3 9 13 1892.470 1941.960 73.830 29.181 o
3 9 14 1977.960 1990.040 84.728 24.502 o
3 9 15 2033.570 2223.110 93.777 21.133 o
3 9 16 1022.130 891.077 64.876 44.724 o
3 10 3 2690.750 2843.980 54.318 30.654 o
3 10 4 3860.090 3837.930 60.176 22.542 o
3 10 5 5774.610 5722.470 84.329 13.704 o
3 10 6 1617.220 1561.120 36.657 56.864 o
3 10 7 12376.400 12790.400 200.942 3.988 o
3 10 8 667.783 634.795 38.959 95.256 o
3 10 9 17736.600 17154.100 245.818 2.693 o
3 10 10 988.119 864.757 38.529 78.507 o
3 10 11 19041.800 19505.700 287.776 2.145 o
3 10 12 14.338 22.837 30.237 304.852 o
3 10 13 8636.710 8617.460 167.618 5.840 o
3 10 14 1150.960 1104.140 77.779 33.371 o
3 10 15 5501.630 5719.620 154.858 7.731 o
3 10 16 513.254 529.242 56.270 66.451 o
3 11 3 3304.610 3407.530 72.908 21.834 o
3 11 4 1371.430 1314.090 38.768 62.070 o
3 11 5 3883.610 3836.520 74.558 19.549 o
3 11 6 2326.180 2280.370 57.510 33.068 o
3 11 7 216.134 165.996 21.951 307.433 o
3 11 8 6294.200 6246.950 132.497 8.809 o
3 11 9 4007.820 3823.310 94.400 15.785 o
3 11 10 17451.800 16612.000 339.432 1.799 o
3 11 11 487.749 403.043 39.493 110.506 o
3 11 12 11162.100 11959.500 235.391 3.428 o
3 11 13 24.177 52.141 27.773 342.529 o
3 11 14 2923.870 2862.190 113.079 14.750 o
3 11 15 189.551 131.729 39.390 149.327 o
3 11 16 2460.330 2468.430 98.463 18.702 o
3 12 3 2506.360 2498.930 61.703 29.787 o
3 12 4 11456.400 11597.000 163.607 5.154 o
3 12 5 5816.100 5743.670 115.709 10.542 o
3 12 6 15624.700 15918.300 235.235 2.988 o
3 12 7 10348.100 10255.300 211.025 4.104 o
3 12 8 5962.240 6272.060 150.257 7.759 o
3 12 9 3991.890 4114.000 119.154 12.155 o
3 12 10 12747.800 12642.700 224.533 3.482 o
3 12 11 2890.210 2994.200 96.221 17.905 o
3 12 12 11683.900 12173.800 217.319 3.735 o
3 12 13 1192.520 1148.060 58.015 47.425 o
3 12 14 8135.490 8582.090 193.258 5.005 o
3 12 15 418.777 304.258 43.633 104.201 o
3 13 3 133.896 72.880 17.291 516.524 o
3 13 4 43.447 10.736 17.098 790.457 o
3 13 5 51.691 36.283 16.724 749.858 o
3 13 6 511.592 489.221 36.026 117.523 o
3 13 7 1996.920 1975.870 85.890 24.061 o
3 13 8 446.224 453.718 47.706 87.533 o
3 13 9 554.941 513.842 44.070 90.717 o
3 13 10 444.382 410.768 46.377 92.001 o
3 13 11 1506.160 1241.830 67.973 36.541 o
3 13 12 1301.410 1272.330 74.001 34.161 o
3 13 13 2248.890 2336.530 82.982 23.658 o
3 13 14 758.487 830.728 57.506 56.601 o
3 13 15 1695.460 1781.840 84.262 26.034 o
3 14 3 45.121 42.837 17.021 740.450 o
3 14 4 21199.700 21724.700 304.262 1.909 o
3 14 5 342.748 345.616 38.121 129.019 o
3 14 6 10083.300 10307.300 190.177 4.687 o
3 14 7 7055.830 7130.950 162.748 6.603 o
3 14 8 21292.800 21316.100 392.368 1.362 o
3 14 9 1266.710 1315.490 66.594 39.030 o
3 14 10 11204.000 11253.900 240.404 3.356 o
3 14 11 3108.360 2937.810 101.628 16.503 o
3 14 12 6548.550 6656.160 168.715 6.503 o
3 14 13 2893.370 3141.130 109.206 15.279 o
3 14 14 3914.610 3916.990 127.359 11.336 o
3 14 15 2030.400 2042.740 115.864 15.944 o
3 15 3 94.757 83.182 18.019 542.587 o
3 15 4 1787.770 1724.860 61.955 36.298 o
3 15 5 609.679 644.479 47.093 79.255 o
3 15 6 195.870 203.372 34.898 173.168 o
3 15 7 35.899 4.269 33.276 249.418 o
3 15 8 2.453 4.086 32.596 271.984 o
3 15 9 270.396 215.830 36.977 148.801 o
3 15 10 456.979 380.233 47.438 89.310 o
3 15 11 170.534 146.756 40.106 146.393 o
3 15 12 100.466 76.269 41.966 147.206 o
3 15 13 735.670 715.991 74.838 39.809 o
3 15 14 162.500 102.766 42.230 137.519 o
3 16 3 9417.710 9211.350 164.348 5.740 o
3 16 4 1602.070 1665.080 55.859 41.849 o
3 16 5 16071.500 16879.300 321.366 1.976 o
3 16 6 9946.720 10465.700 225.188 3.802 o
3 16 7 11363.400 12135.700 282.289 2.652 o
3 16 8 1850.430 1915.330 96.689 21.113 o
3 16 9 13084.200 13885.100 322.092 2.097 o
3 16 10 118.011 192.659 43.797 129.239 o
3 16 11 7356.510 7407.690 208.800 4.696 o
3 16 12 6.379 0.000 40.184 179.044 o
3 16 13 3861.960 4019.020 130.179 11.025 o
3 17 3 522.153 595.773 51.414 74.196 o
3 17 4 8078.970 8051.260 160.516 6.329 o
3 17 5 684.463 781.457 61.260 53.570 o
3 17 6 6682.400 6843.520 173.454 6.222 o
3 17 7 117.043 77.471 39.294 162.906 o
3 17 8 5032.880 5447.590 189.804 5.981 o
3 17 9 328.295 316.050 53.611 80.134 o
3 17 10 1320.350 1416.630 81.298 29.703 o
3 17 11 49.352 14.971 43.134 149.276 o
3 17 12 166.587 215.879 45.548 116.322 o
3 17 13 147.912 119.379 46.399 117.532 o
3 18 3 13282.100 13118.500 264.537 2.781 o
3 18 4 7463.000 7306.050 167.268 6.266 o
3 18 5 13301.000 13730.800 245.685 3.042 o
3 18 6 11299.300 11748.800 250.609 3.151 o
3 18 7 7410.940 7515.650 188.894 5.365 o
3 18 8 7764.480 8173.230 211.443 4.513 o
3 18 9 5777.140 6011.500 181.049 6.170 o
3 18 10 5553.730 5630.450 168.738 6.905 o
3 18 11 2950.800 3142.410 125.636 12.652 o
3 18 12 3083.260 2866.900 120.167 13.443 o
3 19 3 4073.270 3950.000 131.950 10.717 o
3 19 4 1613.590 1476.120 78.036 29.719 o
3 19 5 4184.820 4007.530 113.294 12.757 o
3 19 6 1493.770 1551.850 89.206 25.239 o
3 19 7 2608.230 2759.170 109.888 15.800 o
3 19 8 504.275 426.328 58.588 63.943 o
3 19 9 832.749 835.512 73.793 39.318 o
3 19 10 75.862 0.000 43.458 144.993 o
3 19 11 45.577 54.575 48.688 117.129 o
3 20 3 2186.670 2288.910 117.228 15.299 o
3 20 4 12918.600 13549.100 296.083 2.384 o
3 20 5 1702.290 1636.090 82.921 26.826 o
3 20 6 14202.700 14937.400 328.584 1.990 o
3 20 7 1633.290 1692.800 93.679 22.944 o
3 20 8 8183.420 8070.570 234.564 3.857 o
3 20 9 1027.710 1042.660 79.592 33.212 o
3 20 10 5459.320 5760.750 176.970 6.475 o
3 21 3 1454.710 1292.790 107.182 19.672 o
3 21 4 403.924 385.872 49.394 86.366 o
3 21 5 546.303 503.656 55.397 67.463 o
3 21 6 3.788 0.000 43.411 153.879 o
3 21 7 241.831 224.321 50.289 94.485 o
3 21 8 414.819 330.322 66.470 54.676 o
3 21 9 63.618 127.719 48.637 113.486 o
3 22 3 8921.230 9362.650 279.958 2.872 o
3 22 4 986.617 1050.120 78.582 34.062 o
3 22 5 10871.700 11866.600 279.872 2.715 o
3 22 6 247.817 248.228 52.750 86.567 o
3 22 7 14399.600 14951.500 333.903 1.938 o
3 22 8 1177.660 1163.630 99.433 23.007 o
3 23 3 371.112 344.263 56.402 72.257 o
3 23 4 2.880 0.000 51.891 107.850 o
3 23 5 727.266 659.079 70.746 43.720 o
3 23 6 58.495 43.667 48.492 117.483 o
3 23 7 134.581 168.039 55.035 86.366 o
3 24 3 1585.340 1451.720 92.377 23.907 o
3 24 4 3366.790 3249.940 144.938 10.035 o
3 24 5 3059.860 3265.910 152.021 9.507 o
4 0 4 54289.400 52714.400 714.338 0.416 o
4 0 6 31303.300 31894.700 417.287 1.080 o
4 0 8 13964.400 13816.200 213.344 3.541 o
4 0 10 4947.350 4904.330 106.748 12.431 o
4 0 12 10268.300 10145.000 223.242 3.831 o
4 0 14 70.379 47.861 38.481 178.785 o
4 0 16 508.205 535.696 85.843 33.913 o
4 1 4 2060.960 2055.770 34.352 48.002 o
4 1 5 11206.300 11041.300 121.048 6.714 o
4 1 6 148.273 141.305 10.743 639.210 o
4 1 7 10440.900 10585.900 122.845 6.941 o
4 1 8 836.819 804.977 24.139 115.524 o
4 1 9 15506.100 15279.100 167.795 4.198 o
4 1 10 2297.100 2185.180 65.636 30.071 o
4 1 11 22722.000 23288.400 306.766 1.830 o
4 1 12 1535.780 1542.210 53.359 44.933 o
4 1 13 16910.200 17361.600 238.065 2.830 o
4 1 14 3266.680 3262.260 82.509 19.879 o
4 1 15 11272.600 12049.000 221.177 3.698 o
4 1 16 1575.420 1736.390 72.925 31.746 o
4 1 17 5422.380 5957.690 181.030 6.258 o
4 2 4 12247.200 12042.400 118.915 6.360 o
4 2 5 21035.700 20856.700 201.733 2.932 o
4 2 6 8849.230 9005.670 105.555 8.661 o
4 2 7 13179.300 13343.500 158.581 4.865 o
4 2 8 14956.400 14716.900 165.559 4.349 o
4 2 9 4659.030 4561.810 70.733 17.922 o
4 2 10 8867.800 8919.520 118.401 7.987 o
4 2 11 117.844 154.915 19.101 435.588 o
4 2 12 2933.510 2812.260 66.168 25.770 o
4 2 13 2.067 12.657 19.944 708.172 o
4 2 14 5128.250 5379.240 127.573 10.034 o
4 2 15 68.213 55.162 28.718 298.895 o
4 2 16 2237.630 2200.300 92.833 20.928 o
4 2 17 129.936 177.156 45.336 121.489 o
4 3 4 9621.260 9653.160 104.948 8.204 o
4 3 5 18418.000 18306.400 176.615 3.573 o
4 3 6 10425.900 9998.060 138.347 6.409 o
4 3 7 24207.500 24350.400 272.502 2.025 o
4 3 8 18101.100 17988.200 196.010 3.319 o
4 3 9 11794.400 11704.900 146.716 5.601 o
4 3 10 11607.300 11676.300 147.249 5.625 o
4 3 11 5036.540 4981.000 86.452 14.770 o
4 3 12 14089.800 14256.900 194.320 3.875 o
4 3 13 1454.890 1396.220 53.689 46.438 o
4 3 14 12651.300 12947.800 237.845 3.239 o
4 3 15 20.063 41.419 33.766 241.740 o
4 3 16 7484.590 7964.040 182.548 5.553 o
4 3 17 7.179 0.000 34.672 239.753 o
4 4 4 4027.580 4096.520 59.928 21.758 o
4 4 5 12749.100 12768.600 138.162 5.557 o
4 4 6 65.312 51.435 9.049 1304.350 o
4 4 7 17153.900 17106.000 195.054 3.447 o
4 4 8 64.853 69.626 13.474 865.564 o
4 4 9 9103.250 9114.460 126.776 7.444 o
4 4 10 434.210 481.735 23.370 182.190 o
4 4 11 4114.940 3939.260 71.449 19.526 o
4 4 12 1943.200 1990.340 57.168 36.794 o
4 4 13 1904.150 1688.000 65.700 33.633 o
4 4 14 1621.660 1674.630 75.477 30.408 o
4 4 15 524.082 461.725 46.272 87.712 o
4 4 16 1753.940 1870.950 80.484 27.145 o
4 4 17 393.627 238.594 45.153 102.565 o
4 5 4 31971.100 31918.600 317.340 1.472 o
4 5 5 4459.410 4411.160 65.142 19.382 o
4 5 6 36262.900 36017.000 341.615 1.266 o
4 5 7 1171.140 1090.000 27.837 84.002 o
4 5 8 19612.400 19378.700 206.076 3.020 o
4 5 9 1161.130 1139.270 29.942 80.630 o
4 5 10 13125.200 13337.600 167.205 4.655 o
4 5 11 10170.200 10053.500 134.336 6.631 o
4 5 12 4430.710 4290.710 88.445 15.777 o
4 5 13 1760.100 1717.450 86.339 25.121 o
4 5 14 3977.570 4061.320 111.578 13.154 o
4 5 15 1862.060 1883.610 71.732 30.404 o
4 5 16 821.476 843.581 56.110 57.150 o
4 5 17 541.103 415.666 67.681 50.618 o
4 6 4 413.535 424.475 18.048 223.906 o
4 6 5 14.772 10.457 8.666 2741.640 o
4 6 6 6915.170 6764.560 91.388 11.474 o
4 6 7 26.381 32.986 9.382 1883.180 o
4 6 8 3457.890 3383.450 56.325 25.488 o
4 6 9 1824.180 1739.270 58.449 37.967 o
4 6 10 4843.260 4578.180 85.085 15.480 o
4 6 11 972.778 926.052 38.098 78.695 o
4 6 12 1043.350 1001.810 67.687 41.569 o
4 6 13 2684.160 2711.900 90.344 19.948 o
4 6 14 95.194 69.117 35.241 201.567 o
4 6 15 1835.740 1883.970 76.459 28.446 o
4 6 16 86.123 36.675 38.618 175.941 o
4 6 17 1426.150 1669.790 90.891 24.620 o
4 7 4 10157.900 10270.500 104.569 7.876 o
4 7 5 9243.630 9191.990 103.926 8.523 o
4 7 6 5209.720 5186.950 76.902 15.636 o
4 7 7 16229.500 16020.000 194.069 3.591 o
4 7 8 26.913 33.478 11.089 1525.980 o
4 7 9 14927.600 15019.600 227.673 3.177 o
4 7 10 13.368 11.741 14.855 1161.240 o
4 7 11 9467.110 9497.520 188.009 4.900 o
4 7 12 13.181 11.209 23.959 482.302 o
4 7 13 5978.690 6219.180 150.664 7.737 o
4 7 14 265.312 293.832 46.489 103.827 o
4 7 15 1355.170 1378.230 73.772 33.625 o
4 7 16 21.573 0.000 42.163 160.604 o
4 8 4 1960.400 1914.150 35.204 49.780 o
4 8 5 12133.000 11955.700 132.820 5.944 o
4 8 6 697.474 667.650 19.567 146.084 o
4 8 7 5808.370 5751.720 112.503 10.832 o
4 8 8 9.730 10.631 17.006 930.766 o
4 8 9 5818.410 5784.800 130.261 9.320 o
4 8 10 265.968 169.156 20.904 296.428 o
4 8 11 1091.310 990.532 65.610 42.855 o
4 8 12 1666.400 1487.250 60.684 38.920 o
4 8 13 1018.730 925.882 58.319 50.868 o
4 8 14 69.019 26.563 38.322 182.242 o
4 8 15 90.650 63.980 44.848 132.128 o
4 8 16 176.319 186.596 45.187 118.229 o
4 9 4 3634.470 3508.700 53.376 25.328 o
4 9 5 4661.360 4646.690 67.536 18.336 o
4 9 6 11657.700 11690.500 150.494 5.511 o
4 9 7 2167.860 2202.380 52.761 36.571 o
4 9 8 13394.000 13419.300 212.284 3.627 o
4 9 9 665.202 600.359 33.774 109.950 o
4 9 10 11720.000 12028.300 198.176 4.164 o
4 9 11 1356.610 1327.540 57.986 44.526 o
4 9 12 4648.280 4835.050 115.434 11.746 o
4 9 13 9.333 0.000 33.690 253.054 o
4 9 14 3029.930 3185.970 124.503 12.717 o
4 9 15 557.661 572.958 55.630 65.967 o
4 9 16 745.739 700.810 57.578 57.884 o
4 10 4 5732.230 5816.880 95.913 12.472 o
4 10 5 649.654 696.627 26.774 127.981 o
4 10 6 13194.100 13290.900 169.211 4.599 o
4 10 7 2829.980 2819.560 62.939 27.167 o
4 10 8 12724.200 12542.000 172.865 4.627 o
4 10 9 3492.620 3676.410 137.287 10.621 o
4 10 10 6495.650 6514.960 138.262 8.272 o
4 10 11 2105.660 2065.360 74.267 27.769 o
4 10 12 6151.700 6221.640 153.348 7.514 o
4 10 13 999.394 1134.980 63.038 45.269 o
4 10 14 50.179 0.000 39.369 178.707 o
4 10 15 281.007 179.630 42.069 124.007 o
4 10 16 10.021 0.000 41.398 168.208 o
4 11 4 7970.000 8063.740 140.044 7.340 o
4 11 5 1576.200 1503.330 42.124 53.525 o
4 11 6 1320.430 1219.580 39.551 63.351 o
4 11 7 924.459 976.746 36.887 81.496 o
4 11 8 3658.940 3525.430 117.592 12.918 o
4 11 9 4539.470 4686.370 161.966 7.785 o
4 11 10 1594.250 1549.090 65.798 36.113 o
4 11 11 4844.760 4895.090 119.922 11.101 o
4 11 12 1312.490 1233.880 61.618 42.634 o
4 11 13 1017.010 1069.380 60.401 47.873 o
4 11 14 1658.360 1635.100 82.490 27.183 o
4 11 15 570.164 586.166 57.196 63.014 o
4 12 4 18555.200 18697.100 264.289 2.409 o
4 12 5 3545.220 3461.300 77.565 20.110 o
4 12 6 11739.300 11914.900 202.063 4.078 o
4 12 7 1052.820 960.313 55.182 53.438 o
4 12 8 6304.550 6275.290 129.739 8.994 o
4 12 9 3385.060 3129.910 86.986 18.794 o
4 12 10 5749.600 5959.450 141.529 8.479 o
4 12 11 253.193 219.352 35.217 161.266 o
4 12 12 1889.290 1778.250 73.222 29.858 o
4 12 13 436.170 360.698 41.187 109.548 o
4 12 14 236.990 224.407 40.976 130.954 o
4 12 15 5.379 0.000 42.922 157.179 o
4 13 4 2248.320 2170.740 63.297 31.341 o
4 13 5 28.901 34.258 21.979 524.668 o
4 13 6 2607.040 2550.960 72.981 25.316 o
4 13 7 3998.920 4148.800 132.135 10.681 o
4 13 8 368.876 338.382 34.333 144.342 o
4 13 9 1495.670 1427.890 86.847 26.410 o
4 13 10 228.893 136.372 36.292 163.576 o
4 13 11 4612.470 4669.260 139.950 9.437 o
4 13 12 99.990 50.553 32.504 232.573 o
4 13 13 2934.440 2886.700 102.682 16.608 o
4 13 14 35.559 0.000 39.854 176.994 o
4 14 4 4950.530 5181.030 109.342 12.020 o
4 14 5 7415.360 7469.530 165.660 6.331 o
4 14 6 436.526 474.330 47.163 88.884 o
4 14 7 9880.890 9716.970 238.778 3.548 o
4 14 8 731.559 687.221 59.829 55.336 o
4 14 9 3882.060 3863.630 109.958 13.573 o
4 14 10 48.630 42.438 25.605 380.808 o
4 14 11 846.002 785.968 68.365 44.017 o
4 14 12 25.027 22.778 39.144 183.095 o
4 14 13 102.919 12.385 42.994 144.168 o
4 14 14 13.977 0.000 48.390 123.085 o
4 15 4 4376.130 4425.470 101.320 13.916 o
4 15 5 5285.640 5310.960 128.948 9.843 o
4 15 6 200.370 148.589 36.721 163.903 o
4 15 7 1350.090 1198.590 77.168 32.275 o
4 15 8 3.836 0.000 36.174 221.288 o
4 15 9 1705.060 1620.060 66.853 34.512 o
4 15 10 165.278 142.707 30.960 219.418 o
4 15 11 578.971 627.466 57.515 61.904 o
4 15 12 561.850 587.738 57.126 63.285 o
4 15 13 936.920 780.792 67.063 44.266 o
4 16 4 394.701 414.664 34.600 136.341 o
4 16 5 4246.030 4469.680 112.012 12.646 o
4 16 6 961.252 964.359 55.424 54.588 o
4 16 7 814.591 833.145 64.480 47.842 o
4 16 8 187.810 181.313 40.696 139.289 o
4 16 9 1.532 0.000 35.307 232.897 o
4 16 10 192.826 148.497 43.958 123.951 o
4 16 11 193.248 119.625 42.507 132.245 o
4 16 12 634.330 660.904 65.603 50.086 o
4 16 13 336.906 243.142 54.308 79.438 o
4 17 4 1520.440 1432.660 58.774 41.738 o
4 17 5 20417.300 21221.900 357.979 1.566 o
4 17 6 563.980 447.367 48.884 80.441 o
4 17 7 8343.130 8353.560 226.160 4.035 o
4 17 8 228.386 176.292 45.579 113.236 o
4 17 9 3373.590 3348.600 116.104 13.497 o
4 17 10 498.412 416.052 55.735 69.163 o
4 17 11 245.298 245.429 49.542 96.132 o
4 17 12 3.130 0.000 45.776 138.501 o
4 18 4 1892.350 1934.330 101.015 19.768 o
4 18 5 1911.250 1818.290 78.443 27.438 o
4 18 6 8.472 55.552 38.046 193.448 o
4 18 7 551.006 567.403 52.778 71.198 o
4 18 8 14.068 0.000 42.820 156.781 o
4 18 9 136.150 150.098 46.286 117.766 o
4 18 10 534.945 434.240 58.052 64.061 o
4 18 11 2.156 40.341 44.870 142.043 o
4 19 4 14361.500 14848.200 315.143 2.112 o
4 19 5 1808.810 1597.680 90.204 23.757 o
4 19 6 10674.600 10926.100 225.444 3.710 o
4 19 7 1352.380 1383.580 75.298 32.764 o
4 19 8 3633.730 3537.730 128.134 11.600 o
4 19 9 730.734 554.014 59.012 57.558 o
4 19 10 1529.730 1386.740 84.887 27.188 o
4 19 11 26.213 0.561 44.745 142.368 o
4 20 4 3679.010 3762.030 128.307 11.460 o
4 20 5 1595.180 1400.930 86.254 26.328 o
4 20 6 1610.200 1535.250 90.178 24.502 o
4 20 7 1108.830 1134.410 90.327 26.975 o
4 20 8 1831.010 1845.490 107.788 18.227 o
4 20 9 159.999 183.325 49.654 101.848 o
4 20 10 148.558 135.966 52.927 92.719 o
4 21 4 3921.360 3878.700 140.077 10.017 o
4 21 5 1271.470 1132.770 87.540 27.588 o
4 21 6 3452.470 3503.080 201.680 5.936 o
4 21 7 1008.830 953.548 76.557 35.541 o
4 21 8 1272.460 1332.980 113.511 18.265 o
4 21 9 6.383 65.768 48.100 122.508 o
4 22 4 4523.170 4600.890 159.989 7.942 o
4 22 5 121.356 120.512 49.059 108.196 o
4 22 6 5327.100 5339.630 209.427 5.114 o
4 22 7 89.036 55.865 50.800 105.319 o
4 23 4 66.149 27.371 48.424 117.832 o
4 23 5 1569.030 1685.910 133.597 13.440 o
4 23 6 371.777 343.140 58.097 68.930 o
4 24 4 215.746 256.581 57.537 75.659 o
5 0 5 67588.900 67476.700 758.732 0.349 o
5 0 7 35932.400 34936.300 579.688 0.651 o
5 0 9 11609.200 11566.500 230.601 3.500 o
5 0 11 9233.510 8814.100 191.769 4.869 o
5 0 13 829.821 881.929 69.361 42.804 o
5 0 15 877.876 815.023 76.633 36.913 o
5 0 17 486.651 359.949 88.953 32.502 o
5 1 5 2299.030 2379.870 40.559 40.566 o
5 1 6 963.403 881.041 23.858 105.248 o
5 1 7 969.581 951.940 38.183 78.233 o
5 1 8 2.201 18.598 12.628 1640.710 o
5 1 9 49.537 36.883 17.444 710.085 o
5 1 10 1164.720 1213.850 45.495 60.030 o
5 1 11 659.556 647.136 36.576 101.334 o
5 1 12 90.108 67.948 23.355 394.228 o
5 1 13 1134.940 1101.820 57.418 48.996 o
5 1 14 443.817 398.685 43.224 101.392 o
5 1 15 112.318 127.753 36.523 180.985 o
5 1 16 2.544 0.000 33.115 264.305 o
5 1 17 37.995 45.627 42.930 150.156 o
5 2 5 35705.900 36125.400 341.862 1.272 o
5 2 6 10961.200 10907.000 142.375 6.015 o
5 2 7 26595.700 26466.500 320.524 1.615 o
5 2 8 5808.290 5855.840 86.347 13.378 o
5 2 9 14757.200 14712.600 182.168 4.025 o
5 2 10 353.075 290.562 24.866 208.833 o
5 2 11 7987.000 7824.420 128.917 7.980 o
5 2 12 313.753 298.447 29.052 186.050 o
5 2 13 8481.140 8600.260 163.007 6.062 o
5 2 14 33.103 32.630 25.442 401.826 o
5 2 15 486.940 393.588 46.223 90.887 o
5 2 16 1.799 0.000 35.938 224.743 o
5 2 17 650.858 731.535 70.569 44.307 o
5 3 5 2985.310 3044.340 52.874 29.148 o
5 3 6 246.303 248.872 16.587 341.863 o
5 3 7 1225.520 1183.820 34.956 71.464 o
5 3 8 1035.310 978.554 31.403 86.285 o
5 3 9 751.413 730.488 30.062 109.928 o
5 3 10 5659.990 5618.870 95.355 12.690 o
5 3 11 285.800 281.627 27.639 203.887 o
5 3 12 1525.980 1402.380 48.215 49.943 o
5 3 13 2.592 8.329 23.005 538.968 o
5 3 14 2599.770 2494.260 82.868 22.422 o
5 3 15 20.345 69.254 35.267 218.879 o
5 3 16 1211.420 1095.170 81.495 30.954 o
5 3 17 117.585 70.357 44.890 129.168 o
5 4 5 422.039 446.496 26.856 168.616 o
5 4 6 35584.100 36440.100 399.904 1.070 o
5 4 7 952.450 890.340 28.945 96.240 o
5 4 8 29525.700 29716.000 351.516 1.374 o
5 4 9 4772.430 4875.790 80.488 16.016 o
5 4 10 9479.330 9312.650 134.470 6.934 o
5 4 11 2190.390 2192.150 57.138 34.371 o
5 4 12 1389.970 1191.060 45.765 55.837 o
5 4 13 1935.150 1904.230 58.754 36.326 o
5 4 14 1595.040 1566.480 72.347 32.412 o
5 4 15 1793.070 1786.190 96.836 21.372 o
5 4 16 18.382 23.478 39.948 177.101 o
5 5 5 44.483 40.513 11.499 1250.770 o
5 5 6 1255.620 1116.860 44.041 60.821 o
5 5 7 60.057 67.955 12.303 978.921 o
5 5 8 575.977 564.712 24.027 151.945 o
5 5 9 74.022 86.197 14.217 758.083 o
5 5 10 1556.540 1504.080 40.388 55.295 o
5 5 11 410.531 376.185 22.929 199.679 o
5 5 12 4646.650 4633.770 95.530 14.264 o
5 5 13 2507.500 2479.050 93.033 19.925 o
5 5 14 1190.930 1131.380 66.653 40.431 o
5 5 15 1810.660 1871.780 102.756 19.537 o
5 5 16 155.893 166.879 42.731 132.382 o
5 6 5 13578.200 13249.900 162.126 4.721 o
5 6 6 7353.680 7247.550 96.385 10.583 o
5 6 7 7952.020 8170.570 122.714 8.279 o
5 6 8 2546.960 2556.840 65.631 28.028 o
5 6 9 4075.420 3997.760 76.675 18.582 o
5 6 10 7206.980 7212.120 144.390 7.506 o
5 6 11 1565.470 1316.220 79.811 29.490 o
5 6 12 5398.680 5352.620 172.383 6.785 o
5 6 13 24.598 19.904 35.522 221.142 o
5 6 14 1443.900 1565.480 99.259 21.788 o
5 6 15 936.944 894.800 68.593 42.349 o
5 6 16 1023.370 1283.170 81.847 31.258 o
5 7 5 1083.610 1007.460 26.246 91.674 o
5 7 6 1355.240 1298.420 41.937 59.317 o
5 7 7 1988.880 1895.900 59.014 35.833 o
5 7 8 34.002 36.756 13.704 1081.450 o
5 7 9 4417.420 4197.330 86.467 16.169 o
5 7 10 579.585 552.627 46.087 84.135 o
5 7 11 3234.400 3222.320 117.819 13.454 o
5 7 12 2177.110 2204.100 92.487 21.170 o
5 7 13 2955.780 2972.560 103.595 16.334 o
5 7 14 2088.400 1990.040 89.505 22.581 o
5 7 15 1371.860 1409.720 85.758 27.404 o
5 7 16 1027.010 1047.100 78.735 33.725 o
5 8 5 6854.140 6755.860 89.485 11.685 o
5 8 6 11030.200 11280.300 153.946 5.565 o
5 8 7 10274.700 10442.400 151.352 5.902 o
5 8 8 3540.250 3260.890 72.339 21.535 o
5 8 9 3622.330 3543.180 105.764 14.669 o
5 8 10 465.647 433.691 35.187 126.466 o
5 8 11 3004.310 2972.150 101.233 16.714 o
5 8 12 2.366 0.000 33.862 252.873 o
5 8 13 10.494 0.000 36.827 211.945 o
5 8 14 122.039 51.816 43.717 135.888 o
5 8 15 169.361 55.060 41.790 141.770 o
5 8 16 278.374 282.556 54.719 79.780 o
5 9 5 3455.660 3426.230 61.880 24.038 o
5 9 6 7662.430 7835.600 113.839 9.027 o
5 9 7 2139.750 2021.730 56.663 35.517 o
5 9 8 3853.660 3720.130 93.845 16.177 o
5 9 9 2641.870 2678.540 74.841 24.392 o
5 9 10 3851.780 3890.100 89.916 16.720 o
5 9 11 2531.790 2565.130 89.864 20.588 o
5 9 12 2462.910 2456.620 95.321 19.471 o
5 9 13 396.464 437.041 50.125 83.851 o
5 9 14 1377.190 1487.540 81.909 28.974 o
5 9 15 32.950 5.938 39.567 179.427 o
5 10 5 7827.260 7894.780 113.474 8.954 o
5 10 6 11790.600 11832.400 209.291 3.914 o
5 10 7 10948.300 10935.500 173.313 5.004 o
5 10 8 9486.490 9788.420 167.797 5.543 o
5 10 9 5030.030 4977.480 106.999 12.297 o
5 10 10 1432.060 1369.490 73.917 33.102 o
5 10 11 2920.330 2988.720 94.039 18.323 o
5 10 12 358.598 319.085 40.408 119.302 o
5 10 13 10.293 0.000 34.723 238.113 o
5 10 14 246.720 182.399 44.614 115.656 o
5 10 15 195.858 174.043 43.000 127.130 o
5 11 5 4173.310 4010.990 73.227 18.997 o
5 11 6 3445.190 3412.290 73.890 21.229 o
5 11 7 1552.330 1526.060 47.708 49.168 o
5 11 8 9309.820 9528.690 192.217 4.792 o
5 11 9 1412.470 1359.830 58.029 43.727 o
5 11 10 3488.790 3538.650 101.958 15.460 o
5 11 11 2011.500 1901.870 87.934 23.442 o
5 11 12 1345.860 1374.110 65.007 39.222 o
5 11 13 1332.940 1231.300 66.282 39.046 o
5 11 14 792.410 852.114 68.889 43.754 o
5 11 15 1022.420 1080.880 83.909 30.664 o
5 12 5 15159.600 15555.300 202.194 3.564 o
5 12 6 400.710 314.166 22.551 211.427 o
5 12 7 8594.990 8382.290 186.213 5.185 o
5 12 8 38.438 0.000 22.027 533.984 o
5 12 9 2958.790 2913.820 97.681 17.549 o
5 12 10 142.906 146.001 32.593 208.176 o
5 12 11 2356.650 2243.750 87.299 22.155 o
5 12 12 618.087 531.345 47.424 80.222 o
5 12 13 136.483 108.092 37.596 170.204 o
5 12 14 75.340 51.707 38.789 175.076 o
5 13 5 2816.510 2800.620 72.908 24.191 o
5 13 6 919.929 793.987 37.714 83.592 o
5 13 7 15187.600 15405.400 238.110 2.989 o
5 13 8 427.784 349.437 35.814 131.047 o
5 13 9 8574.640 8969.190 192.847 4.922 o
5 13 10 469.924 408.520 43.292 99.509 o
5 13 11 5011.260 5326.390 134.586 9.511 o
5 13 12 451.343 389.618 46.427 92.032 o
5 13 13 2917.470 2973.610 110.007 15.216 o
5 13 14 157.397 158.361 48.168 108.245 o
5 14 5 3113.490 3170.790 86.821 19.346 o
5 14 6 1022.050 898.947 47.520 63.799 o
5 14 7 2371.090 2252.130 73.822 26.472 o
5 14 8 2853.230 2571.290 102.371 17.049 o
5 14 9 1299.690 1228.190 76.632 32.780 o
5 14 10 0.676 36.324 41.211 168.383 o
5 14 11 571.023 540.759 53.313 70.044 o
5 14 12 651.934 661.091 59.005 58.022 o
5 14 13 878.788 854.170 80.736 33.989 o
5 15 5 208.475 163.586 27.232 244.008 o
5 15 6 5005.680 5091.130 119.276 10.982 o
5 15 7 790.665 647.928 74.336 40.039 o
5 15 8 2228.740 2160.940 92.129 21.197 o
5 15 9 2197.670 2226.340 118.847 15.023 o
5 15 10 4298.080 4421.440 159.070 8.124 o
5 15 11 4242.560 4367.020 150.992 8.772 o
5 15 12 2589.760 2623.720 128.590 12.797 o
5 15 13 2183.830 2146.720 105.834 17.789 o
5 16 5 832.056 796.365 56.895 56.394 o
5 16 6 293.631 267.743 34.535 156.655 o
5 16 7 1424.200 1562.760 70.308 34.595 o
5 16 8 519.938 458.243 41.868 99.651 o
5 16 9 3246.880 3389.850 112.874 14.095 o
5 16 10 291.656 218.677 46.732 103.639 o
5 16 11 2606.140 2679.300 128.375 12.788 o
5 16 12 24.488 40.982 48.922 118.101 o
5 17 5 1449.380 1460.610 73.992 32.688 o
5 17 6 2426.070 2371.810 83.344 22.957 o
5 17 7 926.090 927.361 61.845 48.505 o
5 17 8 5346.150 5167.750 136.874 9.193 o
5 17 9 389.257 376.645 48.337 89.930 o
5 17 10 6072.330 5768.170 191.255 5.676 o
5 17 11 534.551 474.962 86.588 33.437 o
5 17 12 4225.970 4280.240 158.804 8.198 o
5 18 5 2856.880 2689.150 90.776 19.491 o
5 18 6 916.669 780.960 60.978 50.497 o
5 18 7 4131.960 4051.700 156.190 8.478 o
5 18 8 710.995 686.322 50.726 68.974 o
5 18 9 3470.250 3441.850 124.930 12.163 o
5 18 10 1182.040 1064.090 74.632 35.239 o
5 18 11 2706.750 2680.710 111.692 15.385 o
5 19 5 567.891 528.962 52.781 71.255 o
5 19 6 5.122 0.000 37.428 206.473 o
5 19 7 967.009 990.567 60.377 49.036 o
5 19 8 627.682 602.843 56.096 63.307 o
5 19 9 5367.230 5142.410 177.274 6.559 o
5 19 10 177.098 177.869 47.076 110.643 o
5 20 5 1413.130 1330.950 78.449 30.889 o
5 20 6 966.373 1028.850 77.275 35.100 o
5 20 7 431.862 417.396 50.428 82.183 o
5 20 8 1674.200 1736.690 100.610 20.593 o
5 20 9 69.615 29.259 53.527 97.099 o
5 21 5 1175.120 1035.520 94.079 25.290 o
5 21 6 0.036 0.000 42.800 158.786 o
5 21 7 2707.600 2797.520 122.127 13.565 o
5 21 8 1391.240 1450.780 108.721 19.208 o
5 22 5 773.570 647.158 65.580 48.380 o
5 22 6 1600.740 1641.370 109.729 18.352 o
5 23 5 458.711 425.223 88.844 32.546 o
6 0 6 2292.410 2335.900 77.543 25.311 o
6 0 8 3304.630 3269.820 117.712 13.374 o
6 0 10 5570.930 5540.780 160.239 7.404 o
6 0 12 7248.040 7158.070 248.112 3.659 o
6 0 14 3366.830 3206.540 170.837 7.834 o
6 0 16 2962.310 3209.760 174.537 7.707 o
6 1 6 42.404 40.753 12.703 1124.520 o
6 1 7 211.820 205.824 20.710 317.041 o
6 1 8 444.849 480.994 31.202 142.590 o
6 1 9 918.176 925.066 46.366 67.525 o
6 1 10 1388.140 1370.920 61.196 41.555 o
6 1 11 73.170 66.058 21.877 452.205 o
6 1 12 1110.750 1079.790 53.081 53.849 o
6 1 13 82.823 53.619 28.150 302.250 o
6 1 14 953.290 929.981 56.718 53.529 o
6 1 15 9.294 0.000 29.801 322.317 o
6 1 16 88.422 77.149 37.313 183.040 o
6 2 6 1563.110 1538.770 46.651 49.777 o
6 2 7 5399.500 5265.880 97.737 12.852 o
6 2 8 172.209 164.484 25.010 285.073 o
6 2 9 6033.420 6387.850 152.070 7.603 o
6 2 10 22.571 12.331 22.204 541.117 o
6 2 11 7299.740 7247.870 130.759 8.264 o
6 2 12 2.144 6.658 26.880 397.910 o
6 2 13 2665.580 2785.360 108.987 15.871 o
6 2 14 2772.720 2746.980 96.812 18.219 o
6 2 15 1718.370 1834.020 84.257 25.854 o
6 2 16 1164.650 1276.830 75.958 33.843 o
6 3 6 631.593 667.526 32.445 113.736 o
6 3 7 11831.800 12157.300 191.254 4.310 o
6 3 8 346.170 299.313 27.609 189.760 o
6 3 9 9009.400 8997.190 184.270 5.132 o
6 3 10 3251.270 3303.950 107.939 14.929 o
6 3 11 5573.240 5524.430 120.461 10.348 o
6 3 12 792.739 710.546 43.467 79.022 o
6 3 13 3470.680 3427.490 88.851 17.965 o
6 3 14 4.266 54.278 27.221 368.366 o
6 3 15 2012.010 2049.210 85.749 23.944 o
6 3 16 228.195 232.408 44.183 116.965 o
6 4 6 1285.240 1153.180 35.388 69.738 o
6 4 7 2.922 19.051 15.423 1131.100 o
6 4 8 9790.280 10092.400 167.867 5.454 o
6 4 9 4941.990 5117.130 97.621 13.402 o
6 4 10 1389.930 1331.420 47.232 53.300 o
6 4 11 7195.480 7072.120 128.438 8.491 o
6 4 12 1928.720 1965.840 64.216 33.364 o
6 4 13 8253.870 8654.880 155.761 6.419 o
6 4 14 1905.960 1974.710 78.786 27.003 o
6 4 15 3426.400 3868.200 124.152 12.119 o
6 4 16 530.668 541.280 56.336 65.788 o
6 5 6 5284.370 5285.340 98.529 12.866 o
6 5 7 6014.060 5982.950 106.294 11.166 o
6 5 8 1049.780 906.395 35.886 79.941 o
6 5 9 5733.400 5607.560 102.262 11.920 o
6 5 10 913.354 830.074 49.248 64.628 o
6 5 11 5138.200 5100.060 97.125 13.266 o
6 5 12 123.851 93.879 23.581 354.322 o
6 5 13 2813.360 2792.340 81.305 21.859 o
6 5 14 495.773 519.128 50.855 77.319 o
6 5 15 1408.380 1341.350 80.958 29.628 o
6 5 16 368.933 391.071 55.598 73.292 o
6 6 6 1052.270 991.000 36.670 77.233 o
6 6 7 2553.410 2437.430 69.120 27.028 o
6 6 8 1069.960 1046.290 42.865 67.168 o
6 6 9 1314.340 1247.930 48.656 53.792 o
6 6 10 5937.980 5991.140 123.534 9.732 o
6 6 11 787.520 718.370 51.388 65.657 o
6 6 12 6614.630 6737.560 154.629 7.207 o
6 6 13 657.164 682.036 57.788 59.416 o
6 6 14 11440.900 12481.300 259.413 2.975 o
6 6 15 1234.360 1495.520 91.731 25.241 o
6 7 6 8825.170 8852.820 134.681 7.200 o
6 7 7 1459.180 1426.150 46.558 52.132 o
6 7 8 9421.320 9328.050 163.210 5.770 o
6 7 9 9.508 22.383 18.859 750.197 o
6 7 10 4364.790 4238.390 97.872 14.516 o
6 7 11 1075.860 954.267 50.010 58.992 o
6 7 12 2993.580 2826.540 118.180 13.861 o
6 7 13 946.339 931.170 65.424 44.838 o
6 7 14 916.447 847.413 79.826 34.358 o
6 7 15 147.588 99.902 48.314 110.155 o
6 8 6 4071.440 3826.400 79.199 18.297 o
6 8 7 1471.830 1389.200 45.112 53.492 o
6 8 8 4527.980 4573.190 92.656 14.840 o
6 8 9 308.156 299.105 23.825 227.461 o
6 8 10 4394.700 4384.800 123.701 11.216 o
6 8 11 915.681 888.546 53.446 58.390 o
6 8 12 6090.950 6425.180 167.977 6.689 o
6 8 13 1215.150 1291.860 74.750 34.201 o
6 8 14 4777.760 4839.350 153.390 8.266 o
6 8 15 2251.030 2355.940 124.674 13.870 o
6 9 6 1333.300 1224.670 42.545 59.829 o
6 9 7 2128.420 2052.930 52.194 37.726 o
6 9 8 817.292 668.836 39.148 87.352 o
6 9 9 2502.540 2089.540 117.459 14.981 o
6 9 10 1276.040 1275.450 61.006 43.267 o
6 9 11 1100.200 1116.020 58.987 47.876 o
6 9 12 335.442 282.032 41.565 117.859 o
6 9 13 7.484 8.764 38.856 190.347 o
6 9 14 7.066 0.000 45.365 140.597 o
6 9 15 4.104 0.000 43.299 154.629 o
6 10 6 26379.100 26522.700 330.165 1.565 o
6 10 7 418.824 369.837 25.856 180.950 o
6 10 8 19290.400 19923.500 289.243 2.117 o
6 10 9 1537.630 1412.000 68.211 35.567 o
6 10 10 4676.350 4617.770 115.245 11.832 o
6 10 11 5566.360 5697.070 144.518 8.402 o
6 10 12 2083.060 2090.360 86.856 23.295 o
6 10 13 5485.460 5783.600 158.989 7.468 o
6 10 14 205.741 199.314 48.575 102.654 o
6 11 6 166.545 185.229 22.656 317.743 o
6 11 7 3050.960 2891.940 73.938 23.025 o
6 11 8 783.899 711.813 37.462 91.410 o
6 11 9 581.982 575.869 47.603 80.327 o
6 11 10 0.369 26.873 27.330 378.611 o
6 11 11 263.797 272.015 39.584 132.953 o
6 11 12 617.764 577.277 48.701 76.868 o
6 11 13 30.772 0.000 37.304 202.110 o
6 11 14 47.371 46.419 43.558 144.959 o
6 12 6 4025.640 4013.570 84.904 17.198 o
6 12 7 9800.930 9775.180 202.804 4.406 o
6 12 8 34.770 36.213 16.594 814.075 o
6 12 9 9893.330 10289.700 176.909 5.119 o
6 12 10 1081.660 978.332 60.988 47.087 o
6 12 11 2121.840 1963.340 83.784 24.397 o
6 12 12 27.260 0.000 36.638 210.087 o
6 12 13 769.895 721.382 56.632 58.511 o
6 12 14 592.369 678.344 68.117 47.751 o
6 13 6 9612.910 9670.900 147.018 6.316 o
6 13 7 2.114 30.293 19.664 703.624 o
6 13 8 7505.400 7780.910 159.684 6.546 o
6 13 9 134.371 57.037 32.487 222.383 o
6 13 10 4198.600 4267.710 135.490 10.184 o
6 13 11 78.909 15.096 42.491 149.977 o
6 13 12 1397.550 1328.220 74.566 33.069 o
6 13 13 8.840 7.967 43.115 154.824 o
6 14 6 3757.050 3633.110 91.335 16.830 o
6 14 7 12311.900 12552.800 240.951 3.223 o
6 14 8 140.403 100.116 34.689 194.082 o
6 14 9 801.017 793.156 56.851 57.017 o
6 14 10 2071.450 2113.650 94.741 20.898 o
6 14 11 106.774 48.015 41.518 150.991 o
6 14 12 608.419 558.235 57.938 61.372 o
6 14 13 20.549 0.000 45.026 141.261 o
6 15 6 1859.080 1935.530 79.713 26.902 o
6 15 7 2883.130 2702.180 89.798 19.653 o
6 15 8 1151.470 914.396 92.407 26.308 o
6 15 9 3882.010 3852.480 152.210 8.950 o
6 15 10 2575.410 2601.320 110.602 15.821 o
6 15 11 1627.620 1594.970 95.622 22.447 o
6 15 12 1489.840 1367.150 88.910 25.699 o
6 16 6 4592.170 4586.540 128.654 10.506 o
6 16 7 1288.450 1309.930 58.724 44.774 o
6 16 8 2224.620 2106.050 103.451 18.310 o
6 16 9 205.791 204.253 44.318 119.114 o
6 16 10 159.375 68.323 41.252 145.303 o
6 16 11 0.605 66.851 45.795 135.303 o
6 17 6 2080.860 2054.650 115.369 15.964 o
6 17 7 16985.400 17225.100 303.159 2.107 o
6 17 8 657.853 590.453 64.158 51.926 o
6 17 9 11908.500 11884.400 265.412 2.873 o
6 17 10 90.119 42.502 43.646 140.009 o
6 17 11 8150.390 8135.690 222.368 4.164 o
6 18 6 17.282 0.000 29.299 328.606 o
6 18 7 118.806 128.175 35.986 184.260 o
6 18 8 203.453 171.296 44.223 120.981 o
6 18 9 449.214 463.786 60.612 61.450 o
6 18 10 23.565 33.464 45.132 138.559 o
6 19 6 6903.970 7041.560 174.376 6.107 o
6 19 7 1477.990 1629.680 89.278 25.131 o
6 19 8 7613.770 8016.950 229.590 4.037 o
6 19 9 679.591 683.520 67.358 47.454 o
6 20 6 717.211 633.047 68.393 46.247 o
6 20 7 554.802 476.946 52.916 72.084 o
6 20 8 189.648 167.525 60.127 72.009 o
6 21 6 3925.140 4028.260 179.391 6.971 o
6 21 7 1598.470 1624.450 104.996 19.633 o
7 0 7 2175.030 2171.430 106.599 17.608 o
7 0 9 1340.460 1333.370 104.441 20.693 o
7 0 11 501.124 465.280 53.595 72.458 o
7 0 13 833.906 793.820 63.691 48.656 o
7 0 15 51.349 0.000 46.695 128.710 o
7 1 7 11734.800 12145.300 207.561 3.942 o
7 1 8 19351.400 20040.500 387.416 1.425 o
7 1 9 5999.740 6134.740 134.148 8.854 o
7 1 10 10911.300 11092.100 194.552 4.406 o
7 1 11 2916.070 2856.690 80.692 21.662 o
7 1 12 2859.510 2790.490 81.854 21.594 o
7 1 13 4576.720 4601.190 110.733 12.440 o
7 1 14 1907.550 1865.840 66.669 32.591 o
7 1 15 59.284 0.000 35.556 214.498 o
7 2 7 23.755 24.565 21.166 577.301 o
7 2 8 844.323 794.480 45.724 72.188 o
7 2 9 580.998 522.872 39.544 101.144 o
7 2 10 1352.590 1384.570 55.725 46.064 o
7 2 11 301.811 273.522 30.951 177.436 o
7 2 12 697.709 713.850 43.391 82.456 o
7 2 13 56.158 53.848 26.573 348.399 o
7 2 14 169.259 144.528 31.531 212.478 o
7 2 15 568.555 499.146 52.429 72.306 o
7 3 7 25567.400 25970.200 362.311 1.414 o
7 3 8 5035.150 5030.990 113.812 11.537 o
7 3 9 19064.600 19775.400 288.808 2.131 o
7 3 10 2445.870 2425.170 70.089 27.154 o
7 3 11 14807.600 15108.500 253.786 2.797 o
7 3 12 1151.750 1116.740 51.309 54.770 o
7 3 13 3100.770 3086.340 106.770 15.466 o
7 3 14 46.801 0.000 37.041 201.367 o
7 3 15 1223.950 1186.470 71.225 36.723 o
7 4 7 533.353 499.433 32.774 126.833 o
7 4 8 1532.680 1464.950 59.121 41.229 o
7 4 9 2471.390 2556.720 91.818 20.230 o
7 4 10 1878.020 1817.870 68.463 32.030 o
7 4 11 94.908 137.337 26.229 308.912 o
7 4 12 5300.280 5138.930 154.995 7.899 o
7 4 13 791.306 911.680 57.472 55.400 o
7 4 14 662.595 597.286 86.367 32.473 o
7 4 15 205.966 199.513 42.078 129.563 o
7 5 7 5214.220 5268.010 128.635 9.923 o
7 5 8 23301.700 23768.400 380.814 1.374 o
7 5 9 1960.660 1795.940 106.075 18.456 o
7 5 10 10178.700 10200.000 220.224 3.906 o
7 5 11 2106.950 1925.310 96.303 20.597 o
7 5 12 3542.110 3342.660 111.495 14.001 o
7 5 13 1946.860 1933.160 89.799 22.974 o
7 5 14 2207.560 2352.460 101.067 18.682 o
7 5 15 1034.830 1046.670 87.384 28.875 o
7 6 7 1312.740 1250.320 51.157 51.424 o
7 6 8 21.041 38.592 23.258 482.036 o
7 6 9 4098.970 4134.270 105.094 13.869 o
7 6 10 175.828 167.405 25.915 270.753 o
7 6 11 3140.420 3265.570 100.660 16.386 o
7 6 12 12.146 0.250 27.656 371.091 o
7 6 13 2797.470 2979.190 127.941 12.542 o
7 6 14 415.570 410.870 50.800 82.018 o
7 6 15 3047.070 3542.940 135.792 11.130 o
7 7 7 3304.420 3152.340 80.914 20.280 o
7 7 8 14231.300 14283.900 266.914 2.672 o
7 7 9 1371.060 1304.150 60.543 42.525 o
7 7 10 7941.800 8032.000 177.845 5.641 o
7 7 11 1218.570 1093.320 74.368 35.062 o
7 7 12 3465.730 3588.390 116.651 13.204 o
7 7 13 6.650 0.000 45.267 141.245 o
7 7 14 2798.140 2854.890 119.407 13.864 o
7 7 15 263.860 332.399 57.232 73.760 o
7 8 7 868.156 822.608 44.123 73.729 o
7 8 8 443.100 435.440 33.276 136.217 o
7 8 9 933.326 896.545 63.998 46.504 o
7 8 10 2847.730 2768.290 96.615 18.104 o
7 8 11 535.207 512.451 48.448 81.262 o
7 8 12 2015.390 1988.910 89.947 22.649 o
7 8 13 1069.380 1135.310 80.176 32.353 o
7 8 14 3245.740 3364.450 135.879 11.044 o
7 9 7 2967.010 2912.620 74.117 23.198 o
7 9 8 7143.330 7201.390 141.824 7.675 o
7 9 9 2994.430 3044.000 87.757 19.523 o
7 9 10 4789.520 4560.300 149.689 8.593 o
7 9 11 1797.670 1693.360 79.624 27.688 o
7 9 12 4708.510 5139.980 134.871 9.700 o
7 9 13 1137.820 1094.460 71.576 37.476 o
7 9 14 3753.820 3822.100 152.849 8.962 o
7 10 7 755.461 681.613 30.979 108.942 o
7 10 8 816.915 758.491 41.694 80.671 o
7 10 9 1.875 14.437 31.707 285.334 o
7 10 10 1849.470 1909.000 79.549 27.059 o
7 10 11 1125.330 1206.640 67.434 40.094 o
7 10 12 2677.960 2827.650 98.538 17.940 o
7 10 13 1945.970 2045.510 85.406 24.280 o
7 10 14 534.469 530.796 59.433 60.881 o
7 11 7 7852.310 7830.100 145.098 7.156 o
7 11 8 400.937 394.262 38.628 120.088 o
7 11 9 6957.740 7134.290 153.425 7.105 o
7 11 10 1114.870 1166.740 65.377 41.952 o
7 11 11 6176.300 6347.300 164.739 6.846 o
7 11 12 2760.780 2818.060 98.914 17.720 o
7 11 13 2439.960 2505.940 95.295 19.474 o
7 12 7 151.477 142.595 27.056 269.923 o
7 12 8 1900.090 1878.330 79.400 26.977 o
7 12 9 115.224 135.124 33.817 203.824 o
7 12 10 161.598 211.212 36.154 168.940 o
7 12 11 295.321 294.930 47.353 99.268 o
7 12 12 576.582 475.193 53.578 70.287 o
7 12 13 584.794 622.638 60.479 57.556 o
7 13 7 278.327 291.853 43.121 115.499 o
7 13 8 1457.590 1487.620 66.651 36.817 o
7 13 9 1953.380 2077.000 84.381 24.560 o
7 13 10 826.708 725.950 69.739 43.282 o
7 13 11 570.970 488.680 53.344 70.683 o
7 13 12 124.065 152.052 40.846 147.003 o
7 14 7 379.164 325.847 37.571 129.030 o
7 14 8 350.344 372.773 39.990 119.528 o
7 14 9 257.011 195.704 42.335 124.134 o
7 14 10 583.885 549.666 65.666 51.486 o
7 14 11 315.900 314.117 51.977 84.645 o
7 14 12 2104.810 2171.880 102.172 18.787 o
7 15 7 181.867 157.451 36.775 165.573 o
7 15 8 267.089 221.707 42.905 119.814 o
7 15 9 222.097 223.906 50.209 95.699 o
7 15 10 389.847 408.092 55.084 73.495 o
7 15 11 3.940 0.000 43.195 155.398 o
7 16 7 24.668 0.000 42.877 155.005 o
7 16 8 30.707 11.630 46.529 130.936 o
7 16 9 520.680 452.571 72.030 45.800 o
7 16 10 9.760 41.865 59.921 79.956 o
7 16 11 299.967 313.759 69.111 53.021 o
7 17 7 50.741 32.533 36.042 207.345 o
7 17 8 2884.850 2716.120 126.150 12.834 o
7 17 9 270.757 187.416 56.854 76.582 o
7 17 10 909.437 926.287 92.248 27.301 o
7 18 7 82.296 71.319 35.500 201.567 o
7 18 8 1.342 0.000 49.679 117.765 o
7 18 9 734.791 739.879 80.062 35.763 o
7 19 7 1154.190 1180.500 90.075 26.819 o
7 19 8 561.900 371.069 71.207 46.661 o
7 20 7 75.555 105.658 47.417 118.850 o
8 0 8 1054.340 1026.850 84.576 30.281 o
8 0 10 1547.100 1431.150 130.833 14.070 o
8 0 12 113.867 81.988 40.412 155.282 o
8 0 14 2619.370 2658.400 133.383 12.089 o
8 1 8 3489.260 3385.150 157.029 8.828 o
8 1 9 89.452 39.195 33.828 221.477 o
8 1 10 914.400 893.716 51.349 61.059 o
8 1 11 2396.680 2272.410 80.879 23.965 o
8 1 12 14.314 4.342 28.300 351.979 o
8 1 13 1671.160 1674.060 69.785 32.988 o
8 1 14 2339.710 2347.230 88.858 21.610 o
8 2 8 18.403 0.000 27.808 362.787 o
8 2 9 835.921 744.091 50.156 66.087 o
8 2 10 2.220 0.000 27.317 388.029 o
8 2 11 159.814 160.626 30.581 222.419 o
8 2 12 71.184 22.878 27.879 321.308 o
8 2 13 97.863 39.374 29.374 278.341 o
8 2 14 135.144 131.969 40.663 147.993 o
8 3 8 1704.280 1703.520 73.767 30.729 o
8 3 9 3580.690 3564.000 108.699 14.254 o
8 3 10 335.526 313.192 40.286 121.820 o
8 3 11 509.005 485.979 40.766 102.694 o
8 3 12 44.544 4.846 27.165 358.808 o
8 3 13 1848.010 1698.700 75.767 29.113 o
8 3 14 794.587 871.178 69.634 42.968 o
8 4 8 168.343 112.691 27.326 265.568 o
8 4 9 267.561 227.586 41.871 124.019 o
8 4 10 0.963 0.000 23.509 524.925 o
8 4 11 829.245 763.900 57.340 56.167 o
8 4 12 41.078 58.833 34.926 218.863 o
8 4 13 120.840 128.744 35.861 184.889 o
8 4 14 0.807 0.000 47.284 130.033 o
8 5 8 304.655 356.975 38.904 128.462 o
8 5 9 6786.010 6690.690 155.246 7.128 o
8 5 10 730.650 781.687 51.863 65.518 o
8 5 11 521.393 435.134 42.670 97.908 o
8 5 12 475.202 477.366 48.407 84.208 o
8 5 13 171.715 55.763 51.006 99.919 o
8 5 14 517.738 484.641 61.051 59.238 o
8 6 8 163.429 154.156 28.101 250.141 o
8 6 9 2727.890 2726.190 97.928 18.075 o
8 6 10 472.162 477.006 43.468 97.107 o
8 6 11 1653.710 1797.390 90.520 23.818 o
8 6 12 108.686 33.503 41.508 151.709 o
8 6 13 531.971 365.818 67.979 50.732 o
8 6 14 18.775 0.000 49.078 119.327 o
8 7 8 902.972 767.955 44.439 72.993 o
8 7 9 377.056 250.781 40.353 120.734 o
8 7 10 766.453 691.195 85.550 32.128 o
8 7 11 114.147 78.873 32.817 221.177 o
8 7 12 467.789 318.126 50.339 82.895 o
8 7 13 421.405 398.204 92.524 30.536 o
8 7 14 117.480 60.779 54.016 92.432 o
8 8 8 1578.810 1606.760 67.591 34.982 o
8 8 9 2002.530 2028.970 81.901 25.356 o
8 8 10 1082.110 1073.900 63.278 44.488 o
8 8 11 3142.540 3103.850 121.108 13.128 o
8 8 12 274.688 276.420 67.374 56.149 o
8 8 13 2424.510 2583.380 132.544 12.398 o
8 9 8 376.932 244.633 37.202 134.674 o
8 9 9 136.905 88.176 33.229 210.042 o
8 9 10 18.431 3.012 27.741 363.394 o
8 9 11 27.267 0.000 41.490 164.931 o
8 9 12 0.415 0.000 51.920 107.880 o
8 9 13 40.080 0.000 55.401 92.894 o
8 10 8 13266.000 13899.000 271.504 2.667 o
8 10 9 0.660 0.000 34.617 242.534 o
8 10 10 12141.300 12699.600 393.609 1.556 o
8 10 11 0.884 52.416 38.888 187.151 o
8 10 12 12224.300 13061.600 274.319 2.699 o
8 10 13 8.814 0.000 47.975 125.639 o
8 11 8 116.532 107.524 38.087 169.634 o
8 11 9 101.073 85.221 37.858 175.654 o
8 11 10 5.244 9.697 40.387 176.646 o
8 11 11 267.576 275.328 60.779 67.279 o
8 11 12 18.788 52.272 48.700 119.154 o
8 12 8 2136.580 2062.790 96.252 20.382 o
8 12 9 10224.400 10729.900 266.598 2.980 o
8 12 10 2129.950 2301.500 103.955 18.185 o
8 12 11 6393.030 6742.710 212.397 4.755 o
8 12 12 1564.010 1638.370 105.708 19.493 o
8 13 8 32.997 0.000 40.298 173.654 o
8 13 9 374.301 271.969 45.194 102.581 o
8 13 10 34.966 0.000 38.264 191.589 o
8 13 11 760.823 751.316 76.558 38.100 o
8 14 8 2380.310 2158.950 98.565 19.145 o
8 14 9 7749.950 8083.880 292.066 2.772 o
8 14 10 2534.170 2661.090 147.456 10.434 o
8 14 11 5573.890 5602.990 185.112 6.068 o
8 15 8 1027.820 1062.540 72.377 37.885 o
8 15 9 3213.860 3283.760 160.649 8.667 o
8 15 10 189.580 249.602 68.914 55.542 o
8 16 8 6140.190 6409.860 205.398 5.056 o
8 16 9 54.887 57.331 50.414 108.903 o
8 16 10 4226.400 4486.780 185.231 6.501 o
8 17 8 47.837 15.212 43.380 147.824 o
8 17 9 3140.430 3277.280 155.962 9.103 o
8 18 8 827.611 875.333 88.202 29.817 o
9 0 9 6144.380 6235.250 249.052 3.767 o
9 0 11 6314.900 6511.610 357.690 2.025 o
9 0 13 1114.050 1135.870 85.391 29.307 o
9 1 9 127.319 157.888 39.639 153.809 o
9 1 10 6940.200 7452.060 163.784 6.541 o
9 1 11 897.204 959.306 55.716 55.342 o
9 1 12 7282.400 7573.760 159.645 6.634 o
9 1 13 2813.050 3063.800 121.301 13.447 o
9 1 14 4846.180 4945.500 254.639 3.792 o
9 2 9 4636.110 4525.340 136.191 9.792 o
9 2 10 2715.690 2799.290 127.646 12.738 o
9 2 11 6132.460 6393.550 150.620 7.655 o
9 2 12 1922.540 1975.500 84.193 24.902 o
9 2 13 4238.240 4291.190 137.883 9.926 o
9 2 14 2037.670 1953.310 93.718 21.479 o
9 3 9 3227.950 3281.290 106.723 15.177 o
9 3 10 198.016 195.554 35.687 167.881 o
9 3 11 2681.410 2708.590 126.179 13.024 o
9 3 12 211.334 184.438 39.581 142.737 o
9 3 13 2574.040 2689.570 112.376 15.431 o
9 4 9 1086.830 989.353 55.283 52.590 o
9 4 10 5152.100 5455.570 157.935 7.703 o
9 4 11 4.059 0.000 33.753 253.924 o
9 4 12 3311.570 3418.440 125.456 12.239 o
9 4 13 48.432 26.882 49.500 114.243 o
9 5 9 2053.350 2171.860 102.368 18.839 o
9 5 10 140.910 145.906 38.709 158.937 o
9 5 11 1945.270 1790.530 94.652 21.644 o
9 5 12 1479.390 1567.190 94.123 23.429 o
9 5 13 988.574 958.528 89.086 28.430 o
9 6 9 7571.600 7518.890 187.862 5.375 o
9 6 10 1004.850 1022.290 66.860 42.516 o
9 6 11 3901.160 4120.130 132.389 10.729 o
9 6 12 156.743 97.213 39.775 153.046 o
9 6 13 2670.410 2953.750 178.484 7.565 o
9 7 9 610.688 581.607 50.784 73.017 o
9 7 10 748.536 694.485 63.865 50.254 o
9 7 11 83.284 0.000 42.922 147.556 o
9 7 12 311.690 244.904 50.738 89.535 o
9 7 13 52.488 75.842 58.233 82.374 o
9 8 9 1688.880 1681.660 82.236 27.071 o
9 8 10 2284.750 2365.800 108.653 16.817 o
9 8 11 2477.110 2359.790 110.191 16.214 o
9 8 12 815.857 853.977 76.047 37.660 o
9 9 9 8.868 19.079 42.097 161.544 o
9 9 10 941.165 1009.880 75.085 36.826 o
9 9 11 440.517 424.745 57.868 66.649 o
9 9 12 274.606 203.481 52.673 86.600 o
9 10 9 6987.200 7215.060 189.692 5.437 o
9 10 10 837.868 682.268 67.123 45.839 o
9 10 11 3567.710 3609.570 154.167 8.985 o
9 10 12 396.145 337.477 65.509 56.267 o
9 11 9 3045.960 3021.680 122.793 13.019 o
9 11 10 152.256 87.618 46.751 116.832 o
9 11 11 1466.280 1352.880 98.342 22.314 o
9 12 9 2539.370 2537.290 113.904 15.296 o
9 12 10 962.355 868.191 75.021 37.240 o
9 12 11 5556.320 5408.720 207.606 5.142 o
9 13 9 173.891 127.142 61.512 70.057 o
9 13 10 2211.960 2272.630 157.907 9.622 o
9 14 9 352.732 312.705 54.505 77.320 o
9 14 10 744.579 742.159 82.108 34.292 o
9 15 9 976.203 815.552 69.606 41.507 o
10 0 10 6970.950 7131.600 230.996 4.110 o
10 0 12 4596.090 4695.640 227.683 4.612 o
10 1 10 46.329 57.188 31.942 255.968 o
10 1 11 44.267 17.557 31.733 267.060 o
10 1 12 50.063 55.874 35.799 207.408 o
10 1 13 0.585 3.211 36.398 219.007 o
10 2 10 4044.770 4202.020 130.762 10.776 o
10 2 11 2032.860 1878.490 91.342 22.315 o
10 2 12 4495.340 4787.880 154.693 8.294 o
10 3 10 53.221 50.623 39.290 174.658 o
10 3 11 2286.540 2308.610 96.316 19.755 o
10 3 12 6.100 3.024 41.943 164.252 o
10 4 10 76.096 91.730 42.293 147.073 o
10 4 11 2217.780 2194.020 96.307 20.035 o
10 4 12 5.170 0.000 45.013 143.001 o
10 5 10 1765.040 1732.790 93.403 22.603 o
10 5 11 231.672 228.426 57.871 74.853 o
10 5 12 1066.300 1100.640 79.523 32.852 o
10 6 10 2281.910 2405.000 110.643 16.379 o
10 6 11 199.993 185.241 51.645 93.189 o
10 6 12 1029.530 1240.750 97.180 24.186 o
10 7 10 1366.210 1360.820 97.764 22.779 o
10 7 11 663.740 571.978 63.524 52.738 o
10 7 12 1845.850 1953.170 107.287 18.224 o
10 8 10 758.768 680.173 67.862 46.028 o
10 8 11 221.943 224.159 47.397 105.199 o
10 9 10 467.007 452.691 61.147 60.375 o
10 9 11 1698.630 1663.250 108.380 18.493 o
10 10 10 1663.500 1761.190 99.096 21.040 o
10 10 11 259.875 293.567 63.874 61.739 o
10 11 10 611.913 535.810 64.694 52.355 o
10 12 10 2888.150 2971.830 135.810 11.448 o
11 0 11 210.224 153.992 83.950 38.819 o
11 1 11 688.362 712.774 63.614 51.246 o
11 2 11 378.608 290.490 48.177 92.776 o
11 3 11 1395.540 1524.460 85.657 27.119 o
11 4 11 152.845 74.579 39.660 155.736 o
11 5 11 142.975 151.108 47.623 111.578 o
11 6 11 1639.780 1745.450 107.604 18.726 o
