# Supplementary material for: Syntheses and structures of a nitro­gen-rich pyrimidine triazole ligand and its CuI and AgI complexes
Source: Acta Crystallogr E Crystallogr Commun. 2025 Oct 31;81(Pt 11):1099–105. doi: 10.1107/S2056989025009454 (PMC12589829; doi:10.1107/S2056989025009454)
Supplement: Supplementary file 4 [file e-81-01099-IIIsup4.hkl]

data_III
_computing_structure_refinement   'olex2.refine 1.5 (Bourhis et al., 2015)'
_shelx_refln_list_code            4
loop_
  _space_group_symop_id
  _space_group_symop_operation_xyz
  1  x,y,z
  2  -x,-y,-z

_space_group_crystal_system       triclinic
_space_group_IT_number            2
_space_group_name_H-M_alt         'P -1'
_space_group_name_Hall            '-P 1'
_symmetry_space_group_name_H-M    'P -1'
_symmetry_space_group_name_Hall   '-P 1'
_symmetry_Int_Tables_number       2
_cell_length_a                    10.4356(2)
_cell_length_b                    11.4639(2)
_cell_length_c                    11.8944(2)
_cell_angle_alpha                 97.213(1)
_cell_angle_beta                  100.878(2)
_cell_angle_gamma                 110.519(2)
_cell_volume                      1279.99(5)
loop_
  _refln_index_h
  _refln_index_k
  _refln_index_l
  _refln_F_squared_calc
  _refln_F_squared_meas
  _refln_F_squared_sigma
  _refln_F_squared_weight
  _refln_observed_status
-13 4 3 49.491 54.443 9.128 103.222 o
-13 4 4 229.371 226.665 18.865 23.183 o
-13 5 4 46.758 53.366 9.222 101.507 o
-12 0 1 16.453 7.022 3.511 680.883 o
-12 0 4 2.406 7.256 4.494 442.804 o
-12 0 5 517.456 548.687 34.735 6.734 o
-12 0 6 594.797 626.396 36.888 5.893 o
-12 1 1 1287.200 1273.090 54.997 2.435 o
-12 1 2 171.775 165.571 13.437 44.658 o
-12 1 3 126.236 129.951 17.227 29.098 o
-12 1 4 388.111 444.951 33.705 7.398 o
-12 1 5 215.814 195.956 20.317 20.445 o
-12 1 6 152.937 164.592 17.742 27.086 o
-12 1 7 539.307 563.300 24.612 12.009 o
-12 2 1 1043.040 1072.720 33.341 5.680 o
-12 2 2 256.422 257.897 18.590 23.374 o
-12 2 3 281.999 344.024 31.505 8.657 o
-12 2 4 42.127 45.361 12.171 59.730 o
-12 2 5 720.612 790.773 34.692 6.208 o
-12 2 6 328.676 313.678 19.324 20.854 o
-12 2 7 113.147 117.171 15.635 35.247 o
-12 2 8 719.762 769.220 42.225 4.455 o
-12 3 1 134.184 147.482 14.167 41.699 o
-12 3 2 272.234 255.427 28.953 10.268 o
-12 3 3 111.360 122.392 12.865 50.826 o
-12 3 4 70.659 65.397 14.933 39.508 o
-12 3 5 33.471 24.586 8.333 126.134 o
-12 3 6 116.487 94.488 13.341 47.727 o
-12 3 7 384.968 364.247 27.994 10.508 o
-12 3 8 4.134 6.507 4.447 450.561 o
-12 4 1 347.563 349.892 23.137 14.998 o
-12 4 2 352.875 412.004 25.622 12.355 o
-12 4 3 54.070 52.179 7.008 168.280 o
-12 4 4 384.620 427.682 60.177 2.446 o
-12 4 5 1226.380 1253.580 48.958 2.974 o
-12 4 6 403.953 392.097 31.200 8.550 o
-12 4 7 16.065 14.615 4.645 398.654 o
-12 4 8 609.166 598.309 35.109 6.427 o
-12 5 1 204.505 210.050 18.959 23.276 o
-12 5 2 496.689 519.226 22.682 14.082 o
-12 5 3 1303.030 1283.210 31.572 5.299 o
-12 5 4 525.138 527.810 20.066 16.731 o
-12 5 5 124.311 114.329 8.720 100.876 o
-12 5 6 687.979 731.134 32.677 6.977 o
-12 5 7 243.631 254.837 16.047 30.486 o
-12 5 8 0.327 3.190 2.459 1477.450 o
-12 6 1 369.342 373.015 15.673 28.124 o
-12 6 2 240.070 230.832 12.415 47.355 o
-12 6 3 1.835 3.263 2.138 1916.350 o
-12 6 4 243.053 240.929 14.292 37.327 o
-12 6 5 496.495 484.652 20.644 16.471 o
-12 6 6 36.057 35.373 6.538 198.349 o
-12 6 7 260.150 260.769 15.853 30.781 o
-12 7 1 17.456 14.294 3.375 717.893 o
-12 7 2 193.694 180.805 10.502 66.287 o
-12 7 3 607.902 630.065 19.937 15.610 o
-12 7 4 95.820 91.874 7.212 146.479 o
-12 7 5 79.644 90.116 6.986 158.659 o
-12 7 6 259.423 277.642 11.338 52.347 o
-12 7 7 185.781 137.020 13.716 43.060 o
-12 8 1 723.941 718.275 25.255 10.285 o
-12 8 2 24.294 27.670 3.943 516.604 o
-12 8 3 194.784 187.337 8.575 90.082 o
-12 8 4 462.033 459.564 16.351 23.959 o
-12 8 5 614.200 616.235 18.518 17.235 o
-12 8 6 84.194 78.130 10.252 80.022 o
-12 9 1 16.242 12.633 3.041 873.519 o
-12 9 2 772.016 770.248 25.468 9.821 o
-12 9 3 569.422 590.999 25.983 10.812 o
-12 9 4 17.954 24.681 4.845 362.270 o
-11 -2 1 172.291 178.203 18.109 25.812 o
-11 -2 2 11.953 10.439 4.681 398.476 o
-11 -2 3 28.505 24.202 6.460 206.633 o
-11 -2 4 468.005 545.598 38.948 5.524 o
-11 -2 5 270.129 280.265 28.415 10.617 o
-11 -2 6 138.919 144.278 9.586 83.159 o
-11 -2 7 367.342 374.590 20.290 18.575 o
-11 -1 1 63.843 76.830 8.461 116.178 o
-11 -1 2 112.512 133.549 10.977 67.612 o
-11 -1 3 26.878 25.503 6.351 213.704 o
-11 -1 5 1373.560 1585.920 59.034 2.080 o
-11 -1 6 493.830 521.056 22.382 14.397 o
-11 -1 7 7.789 13.105 4.220 489.989 o
-11 -1 8 105.118 107.258 8.236 114.263 o
-11 0 1 241.517 247.266 20.003 20.654 o
-11 0 2 8.526 8.845 4.526 429.478 o
-11 0 3 351.695 353.575 19.244 20.566 o
-11 0 4 656.917 780.923 57.439 2.570 o
-11 0 5 3.256 3.554 3.509 722.605 o
-11 0 6 348.716 357.006 24.061 13.967 o
-11 0 7 639.217 659.882 31.718 7.519 o
-11 0 8 79.418 97.349 10.318 78.785 o
-11 0 9 449.532 424.641 20.493 17.340 o
-11 1 1 1752.810 1931.950 74.976 1.302 o
-11 1 2 836.035 877.772 35.579 5.692 o
-11 1 3 10.798 6.472 6.342 221.743 o
-11 1 4 249.091 232.891 31.317 8.893 o
-11 1 5 690.442 737.839 34.935 6.233 o
-11 1 6 138.428 140.107 13.810 43.689 o
-11 1 7 137.585 134.219 12.939 49.334 o
-11 1 8 575.115 604.983 48.638 3.580 o
-11 1 9 440.075 441.889 22.067 15.377 o
-11 2 1 5.104 -0.474 4.154 518.320 o
-11 2 2 43.065 41.250 7.929 136.388 o
-11 2 3 462.003 531.225 27.652 10.238 o
-11 2 4 14.826 16.281 17.344 30.035 o
-11 2 5 77.347 77.705 13.083 50.727 o
-11 2 6 619.948 648.325 27.744 9.440 o
-11 2 7 126.050 141.997 11.734 59.182 o
-11 2 8 43.792 46.789 5.770 244.040 o
-11 2 9 219.039 215.002 12.066 50.849 o
-11 2 10 879.275 789.256 42.833 4.195 o
-11 3 1 574.797 634.533 39.130 5.322 o
-11 3 2 422.270 442.266 17.095 23.226 o
-11 3 3 41.066 39.067 6.596 193.262 o
-11 3 4 917.954 970.556 35.322 5.537 o
-11 3 5 228.558 254.841 16.606 28.956 o
-11 3 6 2.797 6.703 5.031 354.260 o
-11 3 7 165.362 183.085 13.202 46.007 o
-11 3 8 439.128 387.993 23.781 13.718 o
-11 3 9 435.177 427.118 13.928 30.888 o
-11 3 10 81.778 72.303 7.820 131.589 o
-11 4 1 0.787 4.310 4.082 539.916 o
-11 4 2 1103.990 1131.870 33.819 5.393 o
-11 4 3 2960.660 3118.670 68.641 1.093 o
-11 4 4 1238.560 1373.190 43.386 3.510 o
-11 4 5 294.969 322.266 18.966 21.840 o
-11 4 6 477.269 467.385 21.618 15.534 o
-11 4 7 46.842 41.173 8.897 109.209 o
-11 4 8 235.583 249.492 14.970 34.578 o
-11 4 9 432.583 427.546 17.949 21.534 o
-11 4 10 97.979 89.084 12.265 56.542 o
-11 5 1 955.914 901.834 32.371 6.298 o
-11 5 2 1219.170 1283.010 39.882 4.033 o
-11 5 3 302.689 324.643 16.377 27.861 o
-11 5 4 302.015 317.972 18.046 23.733 o
-11 5 5 308.178 314.619 17.450 25.061 o
-11 5 6 172.106 149.382 16.309 31.545 o
-11 5 7 693.261 681.300 21.885 12.892 o
-11 5 8 172.483 165.294 10.171 71.948 o
-11 5 9 179.264 177.869 9.465 79.613 o
-11 6 1 352.401 372.613 19.086 20.744 o
-11 6 2 193.630 214.262 11.544 55.925 o
-11 6 3 504.966 522.596 18.757 18.724 o
-11 6 4 13.184 8.415 3.962 547.764 o
-11 6 5 793.481 777.657 32.438 6.779 o
-11 6 6 636.242 699.533 82.483 1.294 o
-11 6 7 146.810 159.635 10.542 69.683 o
-11 6 8 113.117 115.282 9.644 85.760 o
-11 6 9 1353.500 1300.310 45.654 3.193 o
-11 7 1 447.041 455.659 25.237 12.199 o
-11 7 2 82.538 72.230 7.236 150.669 o
-11 7 3 601.691 593.166 21.331 14.396 o
-11 7 4 1050.810 1043.680 29.727 6.644 o
-11 7 5 102.203 102.310 9.105 96.569 o
-11 7 6 109.820 98.790 9.370 91.262 o
-11 7 7 310.376 330.648 15.981 28.806 o
-11 7 8 96.012 88.888 7.694 131.487 o
-11 8 1 127.590 122.462 9.788 82.106 o
-11 8 2 168.081 160.948 9.855 76.300 o
-11 8 3 276.068 281.186 13.384 39.926 o
-11 8 4 48.184 44.426 5.296 282.231 o
-11 8 5 654.927 637.057 34.196 6.615 o
-11 8 6 1519.090 1528.790 38.673 3.683 o
-11 8 7 26.099 22.791 3.394 672.130 o
-11 8 8 353.637 316.264 24.155 13.943 o
-11 9 1 139.214 132.877 11.417 61.741 o
-11 9 2 10.251 12.076 3.784 599.921 o
-11 9 3 77.571 74.017 7.128 155.580 o
-11 9 4 1233.640 1268.340 30.405 5.714 o
-11 9 5 1.606 2.470 2.484 1438.250 o
-11 9 6 673.825 670.367 22.615 12.485 o
-11 9 7 527.321 477.093 38.690 5.566 o
-11 10 1 272.240 266.011 15.163 32.878 o
-11 10 2 438.681 492.170 21.559 15.800 o
-11 10 3 3.929 4.001 2.276 1660.320 o
-11 10 4 31.433 33.603 4.113 464.077 o
-11 10 5 234.127 218.276 11.027 57.770 o
-11 11 1 452.706 445.723 17.675 21.638 o
-11 11 2 383.226 346.570 16.083 27.020 o
-11 11 3 814.126 741.369 23.837 10.607 o
-10 -4 1 93.619 102.405 10.344 77.393 o
-10 -4 3 260.313 258.147 16.163 29.799 o
-10 -4 4 246.359 247.941 14.802 35.025 o
-10 -4 5 580.899 591.200 45.806 4.003 o
-10 -4 6 198.892 200.716 12.642 48.111 o
-10 -4 7 18.615 18.992 7.677 150.218 o
-10 -3 1 191.024 147.272 22.329 17.359 o
-10 -3 2 11.794 19.768 4.903 361.046 o
-10 -3 3 469.702 496.998 22.233 14.799 o
-10 -3 4 491.084 490.693 22.410 14.489 o
-10 -3 5 76.773 80.870 7.640 137.244 o
-10 -3 6 75.295 85.878 13.290 49.174 o
-10 -3 7 361.611 405.022 26.474 11.633 o
-10 -3 8 2.092 0.074 3.705 655.957 o
-10 -3 9 156.677 152.934 12.142 54.229 o
-10 -2 1 519.667 516.213 32.856 7.461 o
-10 -2 2 251.571 249.836 14.266 37.105 o
-10 -2 3 45.972 35.930 7.737 142.828 o
-10 -2 4 225.650 260.855 17.103 27.484 o
-10 -2 5 869.862 892.435 40.131 4.633 o
-10 -2 6 494.743 488.221 39.096 5.487 o
-10 -2 7 89.409 86.008 10.661 73.919 o
-10 -2 8 945.861 965.075 44.568 3.796 o
-10 -2 9 537.011 534.083 27.982 9.783 o
-10 -2 10 1.015 2.434 3.979 569.082 o
-10 -1 1 169.298 152.776 18.411 25.170 o
-10 -1 2 968.650 1019.280 39.338 4.588 o
-10 -1 3 1558.280 1612.140 57.649 2.082 o
-10 -1 4 848.802 844.213 30.451 7.238 o
-10 -1 5 182.112 174.263 13.920 41.557 o
-10 -1 6 352.280 307.561 26.105 12.136 o
-10 -1 7 674.851 745.043 41.198 4.706 o
-10 -1 8 375.404 350.482 43.255 4.659 o
-10 -1 9 940.631 984.635 59.124 2.325 o
-10 -1 10 630.481 629.179 52.874 3.036 o
-10 0 1 393.811 448.778 46.672 3.995 o
-10 0 2 1484.080 1563.170 66.459 1.689 o
-10 0 3 11.987 20.429 5.387 300.996 o
-10 0 4 329.090 368.257 21.457 17.186 o
-10 0 5 505.984 521.736 28.955 9.339 o
-10 0 6 49.025 64.535 9.412 97.044 o
-10 0 7 205.000 247.861 22.266 17.148 o
-10 0 8 967.277 1039.580 42.493 4.049 o
-10 0 9 17.855 10.765 5.825 258.390 o
-10 0 10 521.190 563.974 21.170 15.320 o
-10 0 11 234.461 222.704 13.852 39.831 o
-10 1 1 8.797 6.940 14.839 41.075 o
-10 1 2 108.793 119.131 12.272 55.607 o
-10 1 3 843.624 846.330 30.733 7.151 o
-10 1 4 8.644 15.861 5.125 334.852 o
-10 1 5 252.908 249.689 19.691 21.149 o
-10 1 6 405.309 437.420 27.590 10.614 o
-10 1 7 226.514 244.679 23.963 14.855 o
-10 1 8 112.029 126.140 13.341 47.440 o
-10 1 9 282.489 249.485 20.474 19.484 o
-10 1 10 793.690 778.230 30.111 7.605 o
-10 1 11 9.425 6.240 3.549 686.841 o
-10 2 1 632.714 641.592 26.198 10.298 o
-10 2 2 932.783 974.872 34.594 5.684 o
-10 2 3 3.457 6.516 3.603 681.809 o
-10 2 4 1857.950 1986.080 52.841 2.126 o
-10 2 5 15.325 10.742 5.619 278.146 o
-10 2 6 567.982 609.487 25.821 10.887 o
-10 2 7 457.566 486.061 54.279 2.964 o
-10 2 8 939.494 989.691 51.226 2.993 o
-10 2 9 363.909 366.215 17.497 23.806 o
-10 2 10 550.099 549.454 20.686 15.676 o
-10 2 11 504.200 513.062 25.245 11.806 o
-10 3 1 21.093 12.383 4.176 481.621 o
-10 3 2 1326.990 1402.320 48.263 2.923 o
-10 3 3 820.633 847.829 29.534 7.648 o
-10 3 4 3.309 8.199 4.877 375.805 o
-10 3 5 931.019 983.097 38.928 4.734 o
-10 3 6 1113.340 1221.910 64.198 1.933 o
-10 3 7 105.192 106.250 10.911 69.477 o
-10 3 8 120.946 125.114 12.876 50.423 o
-10 3 9 473.546 474.951 29.779 9.040 o
-10 3 10 350.556 327.402 11.910 43.308 o
-10 3 11 53.044 49.231 4.890 318.028 o
-10 4 1 470.083 481.828 25.748 11.636 o
-10 4 2 122.232 112.328 9.347 89.883 o
-10 4 3 49.859 66.627 7.434 150.472 o
-10 4 4 1491.820 1566.260 49.354 2.671 o
-10 4 5 1133.610 1229.690 50.499 2.892 o
-10 4 6 197.166 191.976 20.111 20.981 o
-10 4 7 581.427 629.064 42.315 4.616 o
-10 4 8 494.918 491.323 19.357 18.151 o
-10 4 9 26.437 23.157 5.591 272.662 o
-10 4 10 306.164 276.458 19.956 20.087 o
-10 4 11 123.370 114.201 10.308 75.569 o
-10 5 1 39.662 43.606 6.259 212.634 o
-10 5 2 641.625 645.119 28.893 8.779 o
-10 5 3 342.699 380.518 19.514 20.045 o
-10 5 4 193.581 193.543 13.764 41.824 o
-10 5 5 1608.150 1742.470 61.096 1.865 o
-10 5 6 512.696 521.562 24.169 12.616 o
-10 5 7 6.741 7.471 4.138 514.607 o
-10 5 8 235.763 208.115 12.764 45.856 o
-10 5 9 1017.720 1009.020 35.532 5.286 o
-10 5 10 188.936 204.777 16.642 29.785 o
-10 5 11 72.369 70.734 7.365 148.276 o
-10 6 1 116.422 128.518 9.006 95.577 o
-10 6 2 23.100 25.934 5.513 280.899 o
-10 6 3 1614.410 1771.920 47.367 2.674 o
-10 6 4 513.940 515.204 24.487 12.361 o
-10 6 5 26.881 38.527 13.763 47.260 o
-10 6 6 667.962 667.576 26.634 9.841 o
-10 6 7 784.693 773.006 32.087 6.921 o
-10 6 8 25.657 28.154 5.000 334.577 o
-10 6 9 73.786 70.289 7.642 138.638 o
-10 6 10 904.633 888.989 28.706 7.639 o
-10 7 1 136.608 137.841 11.172 64.164 o
-10 7 2 339.885 359.031 18.610 21.854 o
-10 7 3 402.958 405.449 19.028 20.120 o
-10 7 4 532.804 524.865 24.014 12.631 o
-10 7 5 590.039 566.719 33.678 6.973 o
-10 7 6 342.912 323.239 19.815 19.798 o
-10 7 7 48.404 52.011 7.419 152.634 o
-10 7 8 296.492 285.142 20.838 18.644 o
-10 7 9 47.081 44.442 5.744 245.052 o
-10 7 10 2.707 4.681 3.651 668.300 o
-10 8 1 287.553 299.150 16.476 28.051 o
-10 8 2 278.307 286.164 15.823 30.307 o
-10 8 3 401.414 381.547 17.619 22.910 o
-10 8 4 1490.750 1542.190 40.409 3.512 o
-10 8 5 619.075 623.458 47.632 3.694 o
-10 8 6 158.011 185.233 13.805 42.664 o
-10 8 7 780.034 779.508 28.143 8.458 o
-10 8 8 17.662 22.561 4.336 447.141 o
-10 8 9 321.999 313.362 23.453 14.865 o
-10 9 1 743.800 781.419 33.986 6.386 o
-10 9 2 1557.820 1547.730 39.104 3.578 o
-10 9 3 0.757 3.519 2.821 1123.340 o
-10 9 4 642.765 638.751 21.828 13.456 o
-10 9 5 552.146 582.843 19.842 16.479 o
-10 9 6 6.093 10.148 3.587 676.351 o
-10 9 7 207.976 166.351 11.399 57.597 o
-10 9 8 369.472 333.047 17.049 24.983 o
-10 10 1 171.540 176.784 14.209 40.287 o
-10 10 2 123.046 122.074 9.938 80.321 o
-10 10 3 1241.330 1367.280 38.781 4.113 o
-10 10 4 97.916 84.943 10.883 70.730 o
-10 10 5 274.878 272.301 13.025 41.861 o
-10 10 6 403.338 393.703 16.068 26.247 o
-10 11 1 517.062 510.894 23.058 13.616 o
-10 11 2 606.107 664.904 22.382 13.144 o
-10 11 3 6.116 4.959 2.452 1411.380 o
-10 11 4 613.958 614.518 19.708 15.875 o
-10 11 5 163.020 132.227 16.782 30.136 o
-10 12 1 5.600 8.853 3.628 664.700 o
-10 12 2 174.039 165.406 10.897 64.068 o
-10 12 3 747.598 662.254 38.058 5.364 o
-9 -6 2 80.977 66.351 6.666 174.765 o
-9 -6 3 764.043 603.473 27.904 8.929 o
-9 -6 4 801.447 770.509 37.270 5.409 o
-9 -6 5 28.542 36.748 10.626 78.549 o
-9 -6 6 415.525 418.512 22.521 15.099 o
-9 -5 1 142.558 149.989 11.362 61.686 o
-9 -5 2 320.557 305.067 17.048 25.945 o
-9 -5 3 19.048 12.415 5.543 283.428 o
-9 -5 4 274.025 298.773 19.614 20.898 o
-9 -5 5 651.382 672.566 33.785 6.726 o
-9 -5 6 166.220 146.455 10.172 73.103 o
-9 -5 7 37.356 32.590 6.166 221.278 o
-9 -5 8 795.851 746.395 30.822 7.374 o
-9 -5 9 74.660 75.415 12.265 57.500 o
-9 -4 1 172.932 175.039 14.147 40.592 o
-9 -4 2 82.761 65.255 7.704 135.529 o
-9 -4 3 879.588 905.755 35.830 5.534 o
-9 -4 4 290.981 301.576 19.542 20.866 o
-9 -4 5 1.251 -0.914 4.133 529.023 o
-9 -4 6 604.402 642.429 25.134 11.112 o
-9 -4 7 664.547 617.193 29.176 8.615 o
-9 -4 8 0.946 6.123 4.778 393.987 o
-9 -4 9 177.117 179.556 12.281 51.832 o
-9 -4 10 218.261 247.778 21.440 18.326 o
-9 -3 1 1293.090 1284.750 47.318 3.077 o
-9 -3 2 333.425 366.928 22.295 16.046 o
-9 -3 3 110.944 117.337 11.138 66.356 o
-9 -3 4 660.556 653.109 29.061 8.627 o
-9 -3 5 96.412 111.233 11.104 67.590 o
-9 -3 6 12.334 22.009 6.507 208.408 o
-9 -3 7 490.891 570.165 30.321 8.598 o
-9 -3 8 1415.770 1446.130 50.595 2.656 o
-9 -3 9 226.863 220.777 15.393 33.419 o
-9 -3 10 186.300 206.068 23.453 15.710 o
-9 -3 11 191.013 193.054 17.789 26.407 o
-9 -2 1 506.907 504.681 26.568 10.845 o
-9 -2 2 1141.000 1143.360 39.870 4.211 o
-9 -2 3 993.825 1025.980 50.247 3.054 o
-9 -2 4 11.040 3.641 8.074 137.800 o
-9 -2 5 183.126 137.793 14.616 38.459 o
-9 -2 6 1126.880 1056.610 50.149 2.979 o
-9 -2 7 686.994 680.183 63.899 2.107 o
-9 -2 8 87.314 77.943 14.666 40.565 o
-9 -2 9 728.880 754.920 32.478 6.932 o
-9 -2 10 345.577 330.961 15.381 29.888 o
-9 -2 11 0.201 0.992 2.590 1345.620 o
-9 -1 1 389.098 363.348 21.533 16.672 o
-9 -1 2 748.733 755.276 35.377 5.993 o
-9 -1 3 486.606 504.103 22.435 14.448 o
-9 -1 4 1824.960 1823.560 53.377 2.153 o
-9 -1 5 406.554 412.637 23.297 14.322 o
-9 -1 6 2.871 -1.180 5.160 338.911 o
-9 -1 7 484.009 564.791 62.120 2.272 o
-9 -1 8 822.784 867.047 41.189 4.500 o
-9 -1 9 23.272 13.435 9.152 106.329 o
-9 -1 10 1152.480 1181.240 35.736 4.877 o
-9 -1 11 1800.030 1769.210 50.203 2.365 o
-9 -1 12 232.006 203.363 18.233 24.757 o
-9 0 1 319.664 266.289 29.751 9.648 o
-9 0 2 79.632 75.663 8.250 119.660 o
-9 0 3 1531.440 1517.160 39.918 3.535 o
-9 0 4 16.651 19.970 4.930 353.487 o
-9 0 5 808.621 776.804 36.009 5.708 o
-9 0 6 263.570 287.056 21.676 17.573 o
-9 0 7 406.301 447.826 30.678 8.754 o
-9 0 8 294.150 245.430 31.470 8.734 o
-9 0 9 581.583 631.138 33.391 7.033 o
-9 0 10 126.157 123.673 11.395 62.803 o
-9 0 11 185.485 178.156 11.380 58.620 o
-9 0 12 465.708 471.400 33.424 7.368 o
-9 1 1 3657.710 3509.140 77.014 0.823 o
-9 1 2 583.361 575.411 22.417 13.572 o
-9 1 3 460.152 464.641 17.722 21.319 o
-9 1 4 1335.160 1321.010 47.024 3.062 o
-9 1 5 94.692 91.230 9.732 86.806 o
-9 1 6 373.433 375.761 28.250 10.351 o
-9 1 7 1198.750 1247.820 79.743 1.297 o
-9 1 8 1039.640 1025.730 75.995 1.452 o
-9 1 9 1.999 6.005 4.228 500.678 o
-9 1 10 244.394 238.994 15.720 31.723 o
-9 1 11 498.655 516.269 18.340 19.458 o
-9 1 12 27.598 30.192 4.677 375.439 o
-9 2 1 451.697 410.442 16.608 24.017 o
-9 2 2 1607.220 1654.490 38.393 3.535 o
-9 2 3 854.040 794.492 27.838 8.308 o
-9 2 4 508.116 478.139 30.865 8.401 o
-9 2 5 2644.230 2606.480 67.737 1.235 o
-9 2 6 2100.580 2230.380 78.476 1.132 o
-9 2 7 8.765 12.256 4.308 470.170 o
-9 2 8 858.104 855.607 54.689 2.729 o
-9 2 9 760.609 719.308 29.611 7.983 o
-9 2 10 46.973 41.594 9.851 89.836 o
-9 2 11 111.689 97.083 7.512 133.152 o
-9 2 12 279.172 278.679 17.497 25.583 o
-9 3 1 415.580 407.625 15.240 27.958 o
-9 3 2 10.172 16.750 4.000 536.076 o
-9 3 3 548.270 553.150 24.063 12.429 o
-9 3 4 2764.590 3074.480 75.050 1.020 o
-9 3 5 1966.950 2096.570 64.268 1.571 o
-9 3 6 382.809 380.484 20.829 17.621 o
-9 3 7 324.060 311.113 17.834 23.974 o
-9 3 8 430.824 422.193 19.748 18.591 o
-9 3 9 340.200 335.728 19.056 21.123 o
-9 3 10 1218.720 1150.100 35.822 4.779 o
-9 3 11 33.457 30.415 6.064 230.025 o
-9 3 12 50.210 53.587 6.392 199.724 o
-9 4 1 193.106 190.615 10.312 67.946 o
-9 4 2 2236.860 2382.210 59.641 1.603 o
-9 4 3 466.134 522.499 24.859 12.271 o
-9 4 4 69.417 72.383 8.414 116.959 o
-9 4 5 511.219 591.138 41.904 4.771 o
-9 4 6 240.643 247.515 18.208 24.486 o
-9 4 7 1.937 4.370 4.388 466.337 o
-9 4 8 1948.380 1986.830 49.355 2.267 o
-9 4 9 1653.750 1712.990 49.124 2.540 o
-9 4 10 47.688 50.833 6.818 178.677 o
-9 4 11 959.453 970.449 29.282 7.146 o
-9 4 12 733.458 716.807 28.965 8.347 o
-9 5 1 427.374 466.576 15.980 25.325 o
-9 5 2 489.688 520.575 17.247 21.331 o
-9 5 3 1635.460 1761.920 44.688 2.871 o
-9 5 4 347.942 372.109 20.099 19.059 o
-9 5 5 145.969 156.760 16.417 31.464 o
-9 5 6 891.077 952.829 32.806 6.261 o
-9 5 7 753.108 789.936 56.973 2.579 o
-9 5 8 3.630 6.883 3.735 634.891 o
-9 5 9 435.429 447.302 20.624 17.186 o
-9 5 10 196.260 192.801 14.419 38.487 o
-9 5 11 276.731 270.292 17.622 25.357 o
-9 6 1 1910.370 1950.700 43.165 2.690 o
-9 6 2 470.083 490.510 19.074 18.834 o
-9 6 3 98.324 103.369 12.074 57.967 o
-9 6 4 255.788 246.445 16.794 28.048 o
-9 6 5 954.845 1025.460 36.996 5.060 o
-9 6 6 94.563 89.533 10.045 82.020 o
-9 6 7 34.653 60.189 11.164 70.677 o
-9 6 8 739.590 742.107 32.480 6.922 o
-9 6 9 548.844 560.600 22.315 13.954 o
-9 6 10 85.868 99.751 14.585 40.840 o
-9 6 11 297.042 281.505 16.349 28.406 o
-9 7 1 581.248 589.054 20.075 15.902 o
-9 7 2 1257.510 1246.560 42.476 3.664 o
-9 7 3 2015.020 2046.080 52.596 2.047 o
-9 7 4 10.888 12.295 4.216 487.317 o
-9 7 5 3.414 7.548 3.684 651.859 o
-9 7 6 187.105 216.648 15.011 35.783 o
-9 7 7 445.719 443.765 23.820 13.497 o
-9 7 8 111.702 99.503 8.520 107.455 o
-9 7 9 646.420 628.640 25.920 10.438 o
-9 7 10 1201.260 1120.460 43.239 3.681 o
-9 8 1 1207.170 1242.020 36.576 4.593 o
-9 8 2 1180.520 1219.170 36.678 4.633 o
-9 8 3 337.207 338.379 23.905 14.230 o
-9 8 4 1004.900 1018.450 50.171 3.058 o
-9 8 5 832.743 868.253 42.756 4.215 o
-9 8 6 349.464 357.060 16.302 26.965 o
-9 8 7 442.348 415.015 21.135 16.593 o
-9 8 8 645.876 657.172 40.610 4.899 o
-9 8 9 191.248 193.361 11.740 54.998 o
-9 8 10 98.092 101.442 12.686 52.881 o
-9 9 1 210.510 196.302 14.034 39.951 o
-9 9 2 672.273 674.456 35.899 6.031 o
-9 9 3 1254.910 1268.310 41.134 3.828 o
-9 9 4 90.403 92.152 13.510 47.255 o
-9 9 5 2737.440 2860.600 69.306 1.153 o
-9 9 6 900.237 914.122 26.507 8.477 o
-9 9 7 130.931 84.369 14.067 43.009 o
-9 9 8 12.921 11.481 3.536 675.360 o
-9 9 9 342.217 333.866 24.717 13.389 o
-9 10 1 617.348 649.728 32.058 7.446 o
-9 10 2 1062.120 1125.870 32.229 5.851 o
-9 10 3 19.825 28.781 7.949 139.614 o
-9 10 4 436.846 456.279 29.797 9.145 o
-9 10 5 65.274 73.869 7.583 141.765 o
-9 10 6 249.922 240.824 10.767 58.219 o
-9 10 7 526.523 531.141 24.843 11.972 o
-9 11 1 34.488 36.178 5.041 320.356 o
-9 11 2 560.959 558.755 19.467 16.964 o
-9 11 3 1096.680 1116.270 46.892 3.325 o
-9 11 4 35.116 35.922 5.133 309.708 o
-9 11 5 314.874 317.725 13.409 37.970 o
-9 11 6 532.910 473.682 22.077 14.604 o
-9 12 1 751.964 682.470 43.184 4.292 o
-9 12 2 152.107 167.778 10.463 69.962 o
-9 12 3 264.375 261.548 16.780 27.844 o
-9 12 4 625.060 611.740 18.213 17.506 o
-9 12 5 275.120 247.590 18.678 23.038 o
-9 13 1 6.850 9.405 2.683 1168.900 o
-8 -7 1 198.522 184.260 9.850 72.862 o
-8 -7 2 223.657 207.765 12.624 47.165 o
-8 -7 3 707.682 754.236 25.981 9.861 o
-8 -7 4 585.717 569.173 19.504 16.613 o
-8 -7 5 95.337 96.954 9.437 91.464 o
-8 -7 6 44.508 46.156 5.595 257.702 o
-8 -7 7 584.263 620.983 28.933 8.972 o
-8 -6 1 486.252 529.184 24.397 12.541 o
-8 -6 2 426.433 427.021 18.587 20.480 o
-8 -6 3 5.994 4.010 4.787 389.323 o
-8 -6 4 232.999 263.338 21.501 18.096 o
-8 -6 5 927.937 956.452 31.460 6.565 o
-8 -6 6 23.448 22.259 5.017 336.196 o
-8 -6 7 192.959 190.472 11.829 54.300 o
-8 -6 8 610.189 627.223 25.498 10.875 o
-8 -6 9 259.755 247.428 16.436 29.047 o
-8 -5 1 23.260 28.875 6.580 200.280 o
-8 -5 2 421.289 397.829 19.848 18.652 o
-8 -5 3 811.175 784.126 41.162 4.559 o
-8 -5 4 521.163 515.538 23.505 13.166 o
-8 -5 5 89.250 79.361 9.050 100.053 o
-8 -5 6 1041.830 1051.230 41.151 4.176 o
-8 -5 7 720.680 762.337 32.617 6.894 o
-8 -5 8 10.844 18.066 5.683 272.442 o
-8 -5 9 749.279 784.315 29.921 7.795 o
-8 -5 10 427.957 375.201 29.398 9.493 o
-8 -4 1 1201.100 1236.900 52.379 2.688 o
-8 -4 2 182.922 158.916 14.801 37.382 o
-8 -4 3 637.177 627.563 31.552 7.628 o
-8 -4 4 1056.190 1113.060 45.400 3.535 o
-8 -4 5 158.986 174.633 14.500 39.141 o
-8 -4 6 45.150 45.870 7.772 140.982 o
-8 -4 7 445.110 424.986 24.530 12.889 o
-8 -4 8 892.258 893.786 38.663 4.894 o
-8 -4 9 4.840 2.438 4.944 366.668 o
-8 -4 10 840.209 813.488 29.608 7.613 o
-8 -4 11 687.264 675.692 29.125 8.481 o
-8 -3 1 8.441 17.264 4.150 502.058 o
-8 -3 2 1391.250 1363.920 50.949 2.666 o
-8 -3 3 754.239 752.712 28.232 8.551 o
-8 -3 4 495.888 492.517 28.811 9.492 o
-8 -3 5 365.344 345.946 23.105 14.948 o
-8 -3 6 989.636 1033.980 43.481 3.884 o
-8 -3 7 89.474 99.001 12.193 57.291 o
-8 -3 8 196.844 210.934 26.283 12.598 o
-8 -3 9 427.285 422.836 24.115 13.365 o
-8 -3 10 601.094 568.664 30.905 8.057 o
-8 -3 11 2.122 1.404 3.312 817.179 o
-8 -3 12 218.462 238.754 14.576 36.719 o
-8 -2 1 808.858 826.257 28.139 8.282 o
-8 -2 2 55.078 42.135 6.331 203.467 o
-8 -2 3 312.753 299.681 15.735 29.792 o
-8 -2 4 3070.760 3014.590 88.577 0.787 o
-8 -2 5 1707.380 1738.100 60.692 1.851 o
-8 -2 6 4.019 11.146 5.708 274.527 o
-8 -2 7 678.787 646.349 37.626 5.571 o
-8 -2 8 105.335 99.295 12.569 53.620 o
-8 -2 9 62.669 53.342 13.864 45.882 o
-8 -2 10 302.615 282.683 15.262 31.700 o
-8 -2 11 1306.590 1342.260 53.722 2.503 o
-8 -2 12 125.104 114.029 11.446 62.570 o
-8 -1 1 173.225 167.036 12.853 48.238 o
-8 -1 2 1128.000 1098.780 27.917 6.861 o
-8 -1 3 304.364 302.589 14.555 33.931 o
-8 -1 4 6.916 9.308 3.498 708.696 o
-8 -1 5 1903.710 1925.760 38.445 3.056 o
-8 -1 6 429.173 489.982 28.087 10.131 o
-8 -1 7 46.571 39.636 7.903 136.854 o
-8 -1 8 281.660 269.626 20.212 19.866 o
-8 -1 9 970.663 899.111 37.732 4.976 o
-8 -1 10 19.201 16.409 4.900 357.025 o
-8 -1 11 722.150 731.424 31.833 7.202 o
-8 -1 12 1170.350 1187.310 39.904 4.145 o
-8 -1 13 176.488 174.985 17.789 26.659 o
-8 0 1 4367.650 4287.910 67.587 0.764 o
-8 0 2 40.500 39.036 4.908 330.176 o
-8 0 3 1812.040 1727.760 39.079 3.201 o
-8 0 4 642.779 625.782 18.329 17.075 o
-8 0 5 455.395 437.560 14.386 28.947 o
-8 0 6 1405.170 1405.690 46.952 2.987 o
-8 0 7 1988.250 1934.490 66.118 1.524 o
-8 0 8 21.781 26.114 6.744 191.753 o
-8 0 9 365.329 352.323 43.291 4.657 o
-8 0 10 26.440 34.392 6.706 191.709 o
-8 0 11 66.448 53.674 7.592 143.013 o
-8 0 12 10.979 10.993 3.791 597.515 o
-8 0 13 308.609 288.384 13.854 36.743 o
-8 1 1 3166.010 3087.280 56.761 1.277 o
-8 1 2 2151.010 2021.440 39.054 2.730 o
-8 1 3 275.933 275.532 14.928 33.551 o
-8 1 4 513.656 500.417 16.755 21.983 o
-8 1 5 1606.100 1605.330 54.412 2.250 o
-8 1 6 1426.370 1455.530 38.143 3.907 o
-8 1 7 1239.430 1226.530 35.117 4.809 o
-8 1 8 2900.600 2942.550 66.170 1.172 o
-8 1 9 814.332 724.771 36.955 5.500 o
-8 1 10 244.874 225.505 15.791 31.590 o
-8 1 11 77.147 78.431 8.635 110.327 o
-8 1 12 740.635 695.044 25.026 10.397 o
-8 1 13 113.401 111.080 9.477 88.596 o
-8 2 1 700.877 677.479 19.058 15.373 o
-8 2 2 147.490 142.606 9.053 90.666 o
-8 2 3 1327.610 1182.220 39.006 4.088 o
-8 2 4 384.834 383.745 14.337 31.571 o
-8 2 5 0.143 5.163 3.521 723.917 o
-8 2 6 613.580 586.257 22.178 13.541 o
-8 2 7 2722.880 2819.760 95.863 0.743 o
-8 2 8 26.465 39.683 6.541 200.273 o
-8 2 9 749.971 707.793 31.247 7.380 o
-8 2 10 936.861 953.317 46.297 3.572 o
-8 2 11 209.296 221.756 21.337 18.621 o
-8 2 12 48.649 39.712 6.047 223.780 o
-8 2 13 483.057 458.884 22.704 14.341 o
-8 3 1 1759.840 1782.320 34.765 3.639 o
-8 3 2 2534.110 2542.580 43.654 2.027 o
-8 3 3 5.613 9.206 3.334 781.217 o
-8 3 4 36.238 38.014 7.352 158.784 o
-8 3 5 141.356 143.250 14.447 40.114 o
-8 3 6 1142.950 1187.650 39.340 4.265 o
-8 3 7 453.840 451.266 20.704 16.907 o
-8 3 8 2677.760 2695.090 71.614 1.135 o
-8 3 9 406.297 422.906 26.939 11.095 o
-8 3 10 29.085 18.476 4.898 348.690 o
-8 3 11 894.506 907.031 44.983 3.801 o
-8 3 12 394.129 405.063 17.109 23.915 o
-8 3 13 10.100 4.319 2.697 1152.520 o
-8 4 1 215.818 223.403 11.018 58.764 o
-8 4 2 1593.340 1748.700 37.726 3.566 o
-8 4 3 1173.900 1266.910 37.393 4.486 o
-8 4 4 707.477 744.028 22.405 12.181 o
-8 4 5 446.141 516.918 26.791 10.895 o
-8 4 6 1524.480 1605.980 41.810 3.297 o
-8 4 7 1013.780 1078.010 33.978 5.582 o
-8 4 8 260.230 276.379 15.764 30.930 o
-8 4 9 1561.850 1548.780 48.637 2.687 o
-8 4 10 122.215 144.230 13.845 43.827 o
-8 4 11 2.655 4.193 3.653 668.514 o
-8 4 12 232.041 236.826 11.672 52.484 o
-8 5 1 3149.700 3249.420 57.088 1.252 o
-8 5 2 2948.750 2995.990 63.986 1.199 o
-8 5 3 0.811 2.143 2.760 1176.650 o
-8 5 4 642.630 715.076 21.335 13.601 o
-8 5 5 1046.450 1137.380 30.475 6.323 o
-8 5 6 95.804 95.388 9.772 85.913 o
-8 5 7 490.288 492.218 21.834 15.104 o
-8 5 8 2032.590 2051.980 60.022 1.715 o
-8 5 9 71.652 57.876 11.068 70.396 o
-8 5 10 22.430 21.978 4.866 356.871 o
-8 5 11 117.464 104.929 10.024 80.160 o
-8 5 12 353.616 337.002 15.499 29.304 o
-8 6 1 29.317 25.042 4.173 461.708 o
-8 6 2 1371.900 1418.380 37.541 4.083 o
-8 6 3 2908.380 3026.540 58.118 1.332 o
-8 6 4 156.816 158.270 10.897 65.297 o
-8 6 5 121.208 150.132 9.966 78.995 o
-8 6 6 1258.940 1311.470 44.578 3.382 o
-8 6 7 1844.800 1920.250 45.260 2.608 o
-8 6 8 44.511 45.940 6.173 215.978 o
-8 6 9 1636.880 1673.700 54.202 2.232 o
-8 6 10 817.402 850.440 41.603 4.438 o
-8 6 11 15.158 13.621 4.743 384.428 o
-8 7 1 1872.170 1808.370 36.833 3.288 o
-8 7 2 349.732 358.484 15.118 30.298 o
-8 7 3 763.763 791.935 22.195 11.801 o
-8 7 4 2097.190 2116.430 48.257 2.202 o
-8 7 5 106.791 104.074 10.034 80.811 o
-8 7 6 335.219 338.673 17.547 24.291 o
-8 7 7 36.044 35.652 5.907 239.482 o
-8 7 8 216.363 223.361 16.653 29.226 o
-8 7 9 121.065 101.926 9.246 92.203 o
-8 7 10 499.299 502.077 22.599 14.203 o
-8 7 11 437.180 395.003 28.228 10.158 o
-8 8 1 43.124 44.469 5.353 279.938 o
-8 8 2 645.028 666.230 23.131 12.282 o
-8 8 3 680.792 693.627 26.312 9.919 o
-8 8 4 442.174 434.839 22.075 15.378 o
-8 8 5 1592.010 1640.520 43.617 3.048 o
-8 8 6 1901.640 1945.500 53.863 2.062 o
-8 8 7 114.269 121.533 10.202 77.331 o
-8 8 8 258.198 273.496 17.187 26.714 o
-8 8 9 604.379 592.354 30.311 8.286 o
-8 8 10 89.537 77.641 12.396 55.867 o
-8 9 1 1387.490 1446.230 37.092 4.105 o
-8 9 2 47.188 51.446 6.365 202.528 o
-8 9 3 493.294 508.193 17.629 20.719 o
-8 9 4 1252.160 1300.840 37.272 4.370 o
-8 9 5 70.462 74.043 7.896 130.966 o
-8 9 6 543.159 587.120 26.534 10.564 o
-8 9 7 323.651 274.208 30.568 9.153 o
-8 9 8 453.471 437.063 20.426 17.341 o
-8 9 9 35.739 15.308 6.601 197.617 o
-8 10 1 8.059 15.873 4.609 411.689 o
-8 10 2 917.546 951.022 30.271 6.968 o
-8 10 3 225.006 235.525 13.189 43.335 o
-8 10 4 2.033 5.800 3.345 794.186 o
-8 10 5 367.418 387.914 16.498 25.890 o
-8 10 6 476.955 446.656 18.300 20.226 o
-8 10 7 29.894 33.994 6.880 181.832 o
-8 10 8 478.283 474.388 21.977 15.097 o
-8 11 1 65.788 76.718 7.654 139.055 o
-8 11 2 602.473 624.284 21.982 13.663 o
-8 11 3 1540.540 1608.360 68.139 1.603 o
-8 11 4 467.968 476.882 19.795 17.887 o
-8 11 5 131.991 135.414 9.347 87.855 o
-8 11 6 578.719 557.109 26.854 10.280 o
-8 11 7 1521.570 1377.700 70.195 1.554 o
-8 12 1 754.292 767.510 25.426 9.932 o
-8 12 2 563.158 532.390 17.895 19.201 o
-8 12 3 29.018 35.111 4.167 456.095 o
-8 12 4 265.418 256.183 11.809 49.474 o
-8 12 5 338.554 307.893 17.311 25.011 o
-8 13 1 834.054 757.686 22.312 11.378 o
-8 13 2 92.884 82.610 7.861 127.728 o
-8 13 3 530.265 467.271 20.878 15.974 o
-7 -8 1 67.191 75.936 7.637 139.454 o
-7 -8 2 668.384 697.113 29.210 8.466 o
-7 -8 3 1077.070 1151.220 28.459 6.780 o
-7 -8 4 24.593 24.319 3.667 589.774 o
-7 -8 5 651.165 707.658 33.888 6.660 o
-7 -8 6 534.120 599.284 28.151 9.587 o
-7 -8 7 384.239 391.757 21.672 16.424 o
-7 -7 1 676.967 674.034 27.209 9.475 o
-7 -7 2 262.547 254.124 16.700 28.161 o
-7 -7 3 5.690 12.310 5.649 279.201 o
-7 -7 4 52.642 47.415 16.730 31.891 o
-7 -7 5 504.642 535.463 25.972 11.212 o
-7 -7 6 44.306 40.248 6.365 205.231 o
-7 -7 7 963.387 1070.480 43.147 3.940 o
-7 -7 8 569.975 548.078 20.237 16.013 o
-7 -7 9 164.308 166.180 10.545 68.296 o
-7 -6 1 153.836 134.434 23.266 16.206 o
-7 -6 2 1378.050 1340.810 35.476 4.432 o
-7 -6 3 1261.270 1319.970 41.527 3.743 o
-7 -6 4 240.164 236.251 18.273 24.396 o
-7 -6 5 682.277 710.465 28.466 8.752 o
-7 -6 6 811.519 842.281 36.530 5.522 o
-7 -6 7 337.209 340.818 21.197 17.595 o
-7 -6 8 119.988 139.757 13.912 43.536 o
-7 -6 9 1706.610 1670.520 49.869 2.470 o
-7 -6 10 1040.800 1093.910 41.822 4.051 o
-7 -5 1 1016.820 1045.210 38.210 4.717 o
-7 -5 2 540.072 538.128 23.517 12.980 o
-7 -5 3 920.005 936.646 30.669 6.853 o
-7 -5 4 1145.330 1147.080 46.444 3.329 o
-7 -5 5 91.001 95.928 12.081 58.288 o
-7 -5 6 170.142 157.064 13.366 45.253 o
-7 -5 7 770.946 832.806 37.043 5.463 o
-7 -5 8 617.556 636.961 44.372 4.205 o
-7 -5 9 491.598 486.133 64.578 2.112 o
-7 -5 10 1398.010 1324.920 64.738 1.818 o
-7 -5 11 693.643 685.797 29.863 8.117 o
-7 -4 1 167.874 155.483 11.202 61.758 o
-7 -4 2 1028.370 961.364 40.730 4.309 o
-7 -4 3 1579.420 1587.850 42.803 3.157 o
-7 -4 4 105.035 97.499 10.794 71.099 o
-7 -4 5 893.304 894.195 35.045 5.715 o
-7 -4 6 428.856 424.642 20.613 17.356 o
-7 -4 7 80.621 84.830 10.371 78.333 o
-7 -4 8 721.948 746.977 35.833 5.916 o
-7 -4 9 590.977 567.354 28.420 9.306 o
-7 -4 10 254.006 243.065 14.291 37.023 o
-7 -4 11 116.244 128.025 10.955 67.811 o
-7 -4 12 675.471 687.673 44.191 4.176 o
-7 -3 1 833.054 832.369 24.967 9.658 o
-7 -3 2 12.499 13.339 3.832 580.110 o
-7 -3 3 124.161 119.290 8.543 104.113 o
-7 -3 4 2579.960 2659.270 69.899 1.195 o
-7 -3 5 367.685 362.409 15.954 27.502 o
-7 -3 6 286.981 281.242 16.508 28.116 o
-7 -3 7 886.059 903.726 32.004 6.563 o
-7 -3 8 456.442 431.952 20.513 17.220 o
-7 -3 9 19.769 27.979 6.944 181.490 o
-7 -3 10 768.133 781.815 32.400 6.843 o
-7 -3 11 834.231 835.382 40.887 4.561 o
-7 -3 12 0.676 -0.130 3.824 618.784 o
-7 -3 13 1144.910 1191.840 60.622 2.131 o
-7 -2 1 801.125 848.881 26.717 8.902 o
-7 -2 2 1616.550 1569.760 36.128 3.828 o
-7 -2 3 170.082 163.131 8.670 93.188 o
-7 -2 4 29.739 31.793 4.496 399.941 o
-7 -2 5 2464.750 2423.560 51.061 1.810 o
-7 -2 6 1917.070 1875.250 43.270 2.707 o
-7 -2 7 94.249 99.665 11.052 68.569 o
-7 -2 8 457.228 431.935 30.391 8.808 o
-7 -2 9 810.472 806.048 42.318 4.339 o
-7 -2 10 99.128 102.271 10.499 74.988 o
-7 -2 11 596.476 611.893 23.354 12.566 o
-7 -2 12 1012.320 1001.170 37.537 4.883 o
-7 -2 13 142.307 141.465 12.374 53.190 o
-7 -1 1 1125.320 1080.520 30.082 6.297 o
-7 -1 2 770.609 756.433 20.472 13.136 o
-7 -1 3 1868.530 1797.370 31.303 3.822 o
-7 -1 4 858.356 831.507 19.748 12.645 o
-7 -1 5 16.193 17.852 3.780 582.884 o
-7 -1 6 1307.230 1271.920 43.451 3.486 o
-7 -1 7 1318.240 1279.520 38.796 4.069 o
-7 -1 8 15.515 31.062 7.742 147.377 o
-7 -1 9 739.256 732.204 26.708 9.385 o
-7 -1 10 1369.910 1382.930 46.664 3.049 o
-7 -1 11 93.903 88.831 10.821 71.593 o
-7 -1 12 239.500 250.184 19.912 20.831 o
-7 -1 13 697.456 684.147 32.251 7.159 o
-7 0 1 554.706 521.011 16.667 21.319 o
-7 0 2 764.780 715.996 18.063 15.461 o
-7 0 3 47.493 44.297 4.128 430.314 o
-7 0 4 594.494 557.063 16.885 20.086 o
-7 0 5 2131.540 2122.930 49.271 2.129 o
-7 0 6 101.295 93.447 8.019 121.252 o
-7 0 7 1338.070 1289.820 30.763 5.374 o
-7 0 8 2815.800 2749.470 70.301 1.129 o
-7 0 9 85.862 78.909 9.880 85.544 o
-7 0 10 41.278 19.394 9.444 98.594 o
-7 0 11 181.650 177.297 12.592 49.507 o
-7 0 12 1160.270 1146.220 37.102 4.643 o
-7 0 13 53.255 46.896 7.721 141.368 o
-7 1 1 39.856 38.321 4.190 434.534 o
-7 1 2 918.692 839.595 20.801 11.471 o
-7 1 3 611.084 627.337 16.032 20.557 o
-7 1 4 205.772 201.747 11.176 58.637 o
-7 1 5 83.376 94.441 8.364 115.042 o
-7 1 6 4193.830 4247.510 119.032 0.431 o
-7 1 7 4108.250 4163.440 93.951 0.587 o
-7 1 8 1267.170 1253.480 33.098 5.108 o
-7 1 9 44.407 38.410 7.406 155.092 o
-7 1 10 831.324 855.627 52.451 2.953 o
-7 1 11 28.965 19.839 7.279 164.769 o
-7 1 12 1042.060 1050.200 34.949 5.336 o
-7 1 13 431.669 440.655 19.666 18.614 o
-7 2 1 6168.880 5928.360 97.463 0.383 o
-7 2 2 1207.550 1165.700 23.424 7.811 o
-7 2 3 272.558 254.415 10.303 60.019 o
-7 2 4 1495.570 1425.050 34.645 4.303 o
-7 2 5 1188.040 1202.000 34.674 5.000 o
-7 2 6 135.727 156.211 11.068 64.790 o
-7 2 7 170.765 165.945 11.294 60.469 o
-7 2 8 73.451 76.236 8.303 119.054 o
-7 2 9 130.857 136.707 12.533 52.458 o
-7 2 10 383.732 353.603 31.780 8.337 o
-7 2 11 1129.280 1150.660 40.106 4.184 o
-7 2 12 309.375 308.705 16.738 26.894 o
-7 2 13 189.136 198.889 10.559 65.416 o
-7 3 1 1.059 3.432 2.740 1187.680 o
-7 3 2 4449.040 4348.040 63.502 0.783 o
-7 3 3 730.443 761.920 21.324 12.769 o
-7 3 4 428.945 409.938 22.481 15.085 o
-7 3 5 214.362 233.564 11.826 52.321 o
-7 3 6 1610.700 1613.000 51.233 2.450 o
-7 3 7 35.249 33.239 7.079 171.214 o
-7 3 8 576.248 587.115 22.815 13.224 o
-7 3 9 699.423 688.595 27.944 8.987 o
-7 3 10 441.218 452.835 37.637 5.962 o
-7 3 11 0.135 1.711 3.945 581.139 o
-7 3 12 261.553 273.923 14.921 33.919 o
-7 3 13 891.427 832.217 93.835 0.991 o
-7 4 1 3636.950 3846.500 56.029 1.067 o
-7 4 2 2026.180 2087.810 39.682 2.771 o
-7 4 3 2004.360 2137.280 41.984 2.618 o
-7 4 4 2189.580 2358.690 51.397 1.941 o
-7 4 5 2905.500 3068.750 63.627 1.208 o
-7 4 6 0.780 2.649 2.587 1335.840 o
-7 4 7 2379.520 2437.960 55.173 1.695 o
-7 4 8 943.868 982.700 29.976 6.948 o
-7 4 9 84.928 83.720 10.125 81.666 o
-7 4 10 193.198 156.339 16.213 31.530 o
-7 4 11 508.507 522.784 26.408 10.914 o
-7 4 12 3.037 3.464 2.523 1375.570 o
-7 4 13 46.619 48.456 7.677 143.822 o
-7 5 1 2.702 7.296 2.154 1836.180 o
-7 5 2 1991.930 2109.260 37.447 2.948 o
-7 5 3 1918.640 2013.050 42.002 2.738 o
-7 5 4 198.234 204.462 11.053 60.048 o
-7 5 5 2007.640 2114.530 44.675 2.458 o
-7 5 6 1913.510 1984.780 46.443 2.460 o
-7 5 7 10.729 7.196 3.344 763.095 o
-7 5 8 951.312 921.052 28.028 7.684 o
-7 5 9 887.746 849.750 41.374 4.409 o
-7 5 10 894.789 940.550 49.021 3.269 o
-7 5 11 5.097 7.350 3.142 881.289 o
-7 5 12 1089.800 1081.740 34.948 5.224 o
-7 6 1 94.990 99.977 6.056 193.463 o
-7 6 2 14.627 14.650 2.642 1122.440 o
-7 6 3 706.772 706.722 17.840 16.398 o
-7 6 4 2757.390 2817.020 42.901 1.851 o
-7 6 5 230.246 240.817 10.070 65.722 o
-7 6 6 1085.540 1158.910 32.914 5.604 o
-7 6 7 1234.840 1297.350 37.847 4.307 o
-7 6 8 65.379 74.257 9.491 93.907 o
-7 6 9 343.684 338.198 22.493 15.823 o
-7 6 10 594.857 587.982 32.391 7.429 o
-7 6 11 719.290 722.715 41.922 4.534 o
-7 6 12 49.329 35.738 5.804 241.488 o
-7 7 1 292.355 289.376 10.364 56.944 o
-7 7 2 2338.610 2316.060 36.576 2.577 o
-7 7 3 796.526 802.201 20.304 12.870 o
-7 7 4 9.286 15.371 2.827 1027.530 o
-7 7 5 349.962 376.102 14.646 31.569 o
-7 7 6 1588.120 1624.130 32.277 4.310 o
-7 7 7 170.760 161.302 10.757 65.797 o
-7 7 8 725.698 752.820 34.096 6.413 o
-7 7 9 345.353 340.308 19.020 21.111 o
-7 7 10 215.225 204.807 14.983 35.440 o
-7 7 11 97.530 99.836 26.285 12.932 o
-7 8 1 1965.470 1959.870 39.584 2.892 o
-7 8 2 0.339 0.024 2.068 2111.850 o
-7 8 3 379.217 389.082 12.914 36.602 o
-7 8 4 2288.100 2308.010 41.490 2.363 o
-7 8 5 1672.730 1699.230 41.256 3.160 o
-7 8 6 891.973 924.155 22.201 10.564 o
-7 8 7 3350.000 3301.630 63.149 1.086 o
-7 8 8 9.120 12.540 4.900 366.228 o
-7 8 9 351.583 359.437 16.421 26.600 o
-7 8 10 874.774 821.267 43.161 4.131 o
-7 9 1 678.235 700.834 19.141 15.402 o
-7 9 2 1241.390 1302.100 29.917 5.761 o
-7 9 3 42.713 45.865 6.050 224.666 o
-7 9 4 208.308 211.835 11.238 57.694 o
-7 9 5 1058.170 1108.120 37.059 4.831 o
-7 9 6 540.179 530.851 18.502 18.626 o
-7 9 7 22.052 23.655 4.897 352.268 o
-7 9 8 1269.280 1278.590 41.423 3.770 o
-7 9 9 157.921 148.139 13.470 45.096 o
-7 10 1 14.041 17.662 3.631 632.909 o
-7 10 2 312.401 344.848 14.415 33.700 o
-7 10 3 962.037 1015.640 26.421 8.076 o
-7 10 4 384.046 388.134 14.872 29.910 o
-7 10 5 15.017 17.154 6.074 238.135 o
-7 10 6 505.707 511.300 16.446 22.586 o
-7 10 7 1335.320 1313.840 27.421 6.047 o
-7 10 8 35.482 31.371 4.764 355.520 o
-7 10 9 220.452 191.462 17.835 25.965 o
-7 11 1 3619.320 3721.440 69.867 0.898 o
-7 11 2 731.272 738.371 24.657 10.557 o
-7 11 3 192.577 206.834 10.161 68.989 o
-7 11 4 139.186 135.734 7.743 118.307 o
-7 11 5 177.486 168.279 9.611 78.302 o
-7 11 6 114.050 106.225 15.003 38.191 o
-7 11 7 11.855 12.246 3.169 829.453 o
-7 12 1 778.079 787.891 22.704 11.383 o
-7 12 2 476.338 489.872 17.481 21.340 o
-7 12 3 422.538 415.903 12.956 34.511 o
-7 12 4 79.028 69.408 4.398 338.815 o
-7 12 5 3.393 5.108 2.643 1247.700 o
-7 12 6 424.171 353.922 22.250 15.565 o
-7 13 1 1035.980 1015.630 25.251 8.224 o
-7 13 2 535.895 517.035 23.721 12.886 o
-7 13 3 118.988 115.412 6.347 169.062 o
-7 13 4 566.474 513.185 21.973 14.330 o
-6 -9 1 197.895 202.938 9.389 77.612 o
-6 -9 2 832.064 877.302 25.916 9.094 o
-6 -9 3 443.116 448.891 15.785 25.637 o
-6 -9 4 0.929 1.782 3.474 746.222 o
-6 -9 5 923.255 975.482 34.099 5.825 o
-6 -9 6 2627.330 2759.900 113.027 0.581 o
-6 -9 7 386.234 394.825 23.061 14.743 o
-6 -8 1 648.561 644.950 20.628 14.481 o
-6 -8 2 58.013 60.729 5.756 235.372 o
-6 -8 3 247.519 219.030 13.032 43.714 o
-6 -8 4 343.300 338.233 13.408 36.727 o
-6 -8 5 12.235 22.536 5.483 290.281 o
-6 -8 6 90.817 100.057 9.273 94.655 o
-6 -8 7 619.722 658.500 27.470 9.573 o
-6 -8 8 110.328 108.696 10.323 76.416 o
-6 -8 9 30.991 32.882 5.466 279.454 o
-6 -7 1 321.968 317.463 15.303 30.778 o
-6 -7 2 1414.330 1385.240 37.036 4.118 o
-6 -7 3 390.087 382.130 18.116 22.069 o
-6 -7 4 33.038 30.812 6.340 211.708 o
-6 -7 5 274.704 300.267 20.143 19.921 o
-6 -7 6 949.370 954.949 33.139 6.044 o
-6 -7 7 58.579 71.027 9.751 89.870 o
-6 -7 8 756.190 795.899 27.773 8.680 o
-6 -7 9 951.091 938.933 29.015 7.308 o
-6 -6 1 1941.960 1972.460 48.573 2.319 o
-6 -6 2 57.868 68.198 9.396 96.532 o
-6 -6 3 1904.770 1897.930 41.267 2.852 o
-6 -6 4 1219.180 1201.540 36.279 4.657 o
-6 -6 5 82.778 89.958 9.636 89.377 o
-6 -6 6 663.944 684.111 29.142 8.531 o
-6 -6 7 744.713 745.846 29.500 8.037 o
-6 -6 8 96.557 91.579 9.747 86.404 o
-6 -6 9 125.730 108.634 9.826 82.253 o
-6 -6 10 885.662 699.703 179.122 0.280 o
-6 -6 11 504.565 503.514 36.607 6.171 o
-6 -5 1 22.834 17.618 4.162 478.402 o
-6 -5 2 366.693 374.206 15.559 28.480 o
-6 -5 3 410.529 408.405 16.151 25.779 o
-6 -5 4 133.041 117.695 11.927 57.677 o
-6 -5 5 2745.940 2810.090 59.168 1.387 o
-6 -5 6 297.142 307.030 17.034 26.317 o
-6 -5 7 440.497 464.342 20.955 16.639 o
-6 -5 8 1123.900 1167.500 38.986 4.359 o
-6 -5 9 215.419 216.149 16.593 29.481 o
-6 -5 10 0.580 1.608 3.411 775.286 o
-6 -5 11 243.626 226.081 18.638 23.560 o
-6 -5 12 713.383 709.394 46.344 3.802 o
-6 -4 1 261.117 276.770 12.904 42.894 o
-6 -4 2 382.514 371.564 15.073 29.550 o
-6 -4 3 2356.070 2349.880 50.689 1.893 o
-6 -4 4 1723.490 1638.950 39.434 3.309 o
-6 -4 5 2.880 3.425 3.361 787.600 o
-6 -4 6 3178.320 3078.270 63.614 1.142 o
-6 -4 7 2957.680 2842.980 71.321 1.073 o
-6 -4 8 435.415 422.669 20.509 17.450 o
-6 -4 9 250.327 219.442 15.573 32.314 o
-6 -4 10 557.879 529.651 31.660 7.871 o
-6 -4 11 309.703 301.972 18.556 22.629 o
-6 -4 12 24.723 26.683 10.065 87.794 o
-6 -4 13 373.722 398.701 31.271 8.567 o
-6 -3 1 1794.220 1856.080 40.361 3.044 o
-6 -3 2 2711.910 2728.300 56.720 1.475 o
-6 -3 3 109.434 111.381 8.829 100.622 o
-6 -3 4 934.877 940.425 24.684 9.064 o
-6 -3 5 528.849 528.230 19.381 17.566 o
-6 -3 6 2484.540 2394.740 59.039 1.539 o
-6 -3 7 776.816 787.214 26.277 9.340 o
-6 -3 8 1383.210 1249.530 46.437 3.111 o
-6 -3 9 202.925 233.545 17.489 26.865 o
-6 -3 10 47.175 47.915 7.118 165.471 o
-6 -3 11 650.939 652.724 26.556 9.985 o
-6 -3 12 232.569 226.032 16.802 28.514 o
-6 -3 13 0.755 3.822 3.800 622.782 o
-6 -2 1 715.657 732.024 20.585 13.594 o
-6 -2 2 578.906 562.531 15.128 23.197 o
-6 -2 3 2718.860 2721.940 41.957 1.930 o
-6 -2 4 2082.210 2038.840 47.961 2.249 o
-6 -2 5 111.854 113.462 8.322 110.889 o
-6 -2 6 1645.470 1623.730 40.490 3.297 o
-6 -2 7 1752.540 1666.730 43.260 2.930 o
-6 -2 8 348.879 345.856 19.186 20.740 o
-6 -2 9 1032.840 1007.120 34.934 5.394 o
-6 -2 10 1177.870 1132.810 33.704 5.275 o
-6 -2 11 250.534 242.213 16.284 29.713 o
-6 -2 12 102.413 97.708 12.172 57.053 o
-6 -2 13 390.433 356.711 21.362 16.916 o
-6 -2 14 93.501 85.832 10.439 76.609 o
-6 -1 1 57.091 61.776 4.405 366.112 o
-6 -1 2 527.993 514.249 14.666 25.667 o
-6 -1 3 1.413 4.278 1.715 2918.180 o
-6 -1 4 2557.360 2498.270 37.590 2.278 o
-6 -1 5 2561.480 2563.260 56.466 1.562 o
-6 -1 6 11.810 11.265 3.405 728.316 o
-6 -1 7 294.807 295.267 14.629 33.983 o
-6 -1 8 3670.960 3534.770 74.365 0.850 o
-6 -1 9 30.230 28.563 6.748 189.238 o
-6 -1 10 3712.170 3646.680 74.851 0.831 o
-6 -1 11 3330.950 3186.170 71.335 0.973 o
-6 -1 12 346.918 349.485 21.819 16.634 o
-6 -1 13 70.816 58.534 8.878 106.549 o
-6 -1 14 259.747 284.379 16.676 28.041 o
-6 0 1 1059.980 1037.180 26.559 7.620 o
-6 0 2 352.863 361.238 11.710 43.415 o
-6 0 3 2512.220 2493.920 40.840 2.172 o
-6 0 4 1022.880 1009.260 22.899 9.249 o
-6 0 5 109.176 99.528 7.178 143.775 o
-6 0 6 1749.480 1724.340 39.374 3.242 o
-6 0 7 1526.080 1500.740 34.169 4.260 o
-6 0 8 9.553 4.863 4.036 537.674 o
-6 0 9 1382.660 1344.850 52.185 2.579 o
-6 0 10 417.747 386.981 21.129 16.904 o
-6 0 11 45.046 26.604 8.036 133.666 o
-6 0 12 1048.990 1057.760 41.575 4.099 o
-6 0 13 432.009 384.806 17.232 23.236 o
-6 0 14 18.412 27.526 8.239 130.410 o
-6 1 1 10080.100 9600.200 120.803 0.175 o
-6 1 2 502.308 503.166 13.787 28.434 o
-6 1 3 11.016 8.615 3.328 766.907 o
-6 1 4 2555.540 2661.870 54.232 1.615 o
-6 1 5 1026.630 1005.600 24.612 8.532 o
-6 1 6 21.471 23.124 4.404 429.669 o
-6 1 7 721.913 724.198 23.396 11.455 o
-6 1 8 1926.920 1977.980 45.996 2.481 o
-6 1 9 600.329 561.450 29.926 8.519 o
-6 1 10 382.545 373.175 27.240 11.035 o
-6 1 11 1557.850 1525.880 49.568 2.626 o
-6 1 12 247.743 232.880 17.527 26.211 o
-6 1 13 364.302 333.377 15.447 29.272 o
-6 2 1 394.076 387.684 14.430 30.995 o
-6 2 2 2411.440 2463.630 51.017 1.827 o
-6 2 3 2134.810 2149.940 36.464 2.852 o
-6 2 4 163.900 174.843 9.971 74.630 o
-6 2 5 1191.160 1172.300 28.045 6.522 o
-6 2 6 220.710 205.241 11.949 51.804 o
-6 2 7 303.458 298.105 14.316 34.910 o
-6 2 8 505.290 498.999 18.630 19.045 o
-6 2 9 1171.740 1149.450 37.535 4.549 o
-6 2 10 1029.690 1032.770 41.154 4.199 o
-6 2 11 80.495 73.451 9.624 90.393 o
-6 2 12 1006.790 1028.500 39.511 4.504 o
-6 2 13 414.948 367.678 28.743 9.932 o
-6 3 1 2351.100 2322.760 71.291 1.245 o
-6 3 2 80.463 76.502 5.832 216.682 o
-6 3 3 258.466 269.028 13.476 40.243 o
-6 3 4 5546.320 5444.860 90.794 0.455 o
-6 3 5 2171.130 2261.170 46.163 2.221 o
-6 3 6 60.717 64.324 6.415 193.395 o
-6 3 7 1134.530 1169.460 30.651 6.017 o
-6 3 8 1199.880 1291.360 40.219 4.003 o
-6 3 9 196.540 229.091 17.078 28.157 o
-6 3 10 1849.720 1794.440 56.584 1.982 o
-6 3 11 1296.260 1469.600 85.620 1.119 o
-6 3 12 9.540 4.086 3.722 629.264 o
-6 3 13 124.994 107.519 23.476 16.060 o
-6 4 1 2057.740 2092.230 35.526 3.026 o
-6 4 2 1872.550 1931.540 30.630 3.779 o
-6 4 3 2254.020 2325.160 36.058 2.678 o
-6 4 4 7.122 13.661 2.955 963.559 o
-6 4 5 6988.930 7149.740 98.492 0.317 o
-6 4 6 145.674 157.487 18.536 25.032 o
-6 4 7 63.240 63.864 6.638 181.437 o
-6 4 8 1217.150 1232.880 38.550 4.265 o
-6 4 9 2765.680 2745.030 109.113 0.608 o
-6 4 10 133.289 147.925 19.711 22.381 o
-6 4 11 196.252 211.728 22.291 17.243 o
-6 4 12 931.276 904.386 34.401 5.800 o
-6 4 13 302.390 282.325 23.359 15.147 o
-6 5 1 629.117 659.304 14.102 22.950 o
-6 5 2 457.325 474.870 12.192 34.797 o
-6 5 3 1110.050 1126.630 23.630 8.257 o
-6 5 4 2153.520 2245.120 42.619 2.425 o
-6 5 5 169.138 159.092 9.174 85.621 o
-6 5 6 3839.230 3963.750 57.981 0.983 o
-6 5 7 397.439 398.374 16.177 26.047 o
-6 5 8 15.490 17.305 5.589 279.414 o
-6 5 9 79.651 69.721 10.658 74.910 o
-6 5 10 32.196 40.679 8.467 121.593 o
-6 5 11 450.998 499.220 25.810 11.631 o
-6 5 12 64.697 68.363 7.578 142.527 o
-6 5 13 892.400 843.652 45.174 3.800 o
-6 6 1 4144.440 4075.180 53.951 0.954 o
-6 6 2 2045.930 2107.280 32.959 3.220 o
-6 6 3 778.095 794.902 20.548 12.864 o
-6 6 4 27.662 30.516 4.232 448.707 o
-6 6 5 2692.070 2720.840 48.347 1.732 o
-6 6 6 1202.060 1194.380 23.514 7.745 o
-6 6 7 1027.660 1048.320 25.301 8.172 o
-6 6 8 249.382 248.874 17.717 25.595 o
-6 6 9 348.036 330.601 18.695 21.757 o
-6 6 10 28.605 31.985 7.130 170.371 o
-6 6 11 703.842 716.821 29.153 8.355 o
-6 6 12 133.904 120.135 10.763 69.197 o
-6 7 1 1189.900 1215.550 21.799 8.303 o
-6 7 2 1192.370 1198.780 22.898 7.972 o
-6 7 3 1929.620 1932.570 33.505 3.433 o
-6 7 4 1059.350 1072.580 21.872 9.322 o
-6 7 5 149.170 156.776 8.474 99.738 o
-6 7 6 666.509 705.921 17.163 17.660 o
-6 7 7 1439.740 1494.940 40.365 3.598 o
-6 7 8 16.374 17.849 6.279 222.774 o
-6 7 9 508.874 506.938 29.399 9.109 o
-6 7 10 990.082 989.897 62.635 2.082 o
-6 7 11 116.088 118.242 24.061 15.316 o
-6 8 1 1460.520 1517.890 28.972 5.165 o
-6 8 2 1647.590 1659.120 27.835 4.766 o
-6 8 3 137.340 132.909 7.050 137.345 o
-6 8 4 581.080 583.154 15.562 22.204 o
-6 8 5 4846.430 5038.370 84.991 0.549 o
-6 8 6 935.197 978.834 30.564 6.791 o
-6 8 7 891.121 905.976 28.105 7.882 o
-6 8 8 597.012 619.800 29.307 8.747 o
-6 8 9 72.751 58.926 6.699 176.598 o
-6 8 10 76.779 78.159 10.625 75.271 o
-6 8 11 563.173 526.171 33.705 7.046 o
-6 9 1 238.570 237.983 10.791 58.829 o
-6 9 2 51.367 49.912 5.219 285.655 o
-6 9 3 53.228 53.759 5.708 242.705 o
-6 9 4 61.025 58.122 5.048 292.432 o
-6 9 5 1806.640 1916.390 45.594 2.614 o
-6 9 6 1965.220 1995.410 37.428 3.035 o
-6 9 7 391.950 405.795 16.571 25.148 o
-6 9 8 4.971 1.569 3.378 776.347 o
-6 9 9 824.809 860.957 38.381 5.062 o
-6 9 10 965.040 887.617 67.550 1.830 o
-6 10 1 1575.020 1582.630 40.428 3.398 o
-6 10 2 391.323 417.714 21.768 16.160 o
-6 10 3 157.885 171.916 11.599 58.258 o
-6 10 4 593.595 622.965 23.951 12.077 o
-6 10 5 645.344 630.804 18.739 16.544 o
-6 10 6 12.986 16.670 3.544 665.586 o
-6 10 7 517.186 528.559 16.181 22.732 o
-6 10 8 838.790 841.670 28.526 7.996 o
-6 10 9 213.557 200.029 18.304 24.792 o
-6 11 1 11.451 12.557 4.313 465.683 o
-6 11 2 1284.660 1378.840 37.868 4.181 o
-6 11 3 1898.320 2061.650 41.288 2.784 o
-6 11 4 144.620 148.944 8.442 101.480 o
-6 11 5 70.996 60.368 5.730 231.192 o
-6 11 6 1486.150 1472.560 30.932 4.836 o
-6 11 7 135.961 133.086 8.054 111.890 o
-6 11 8 136.686 133.556 14.278 41.198 o
-6 12 1 420.492 414.133 14.358 30.197 o
-6 12 2 300.242 311.118 12.768 41.506 o
-6 12 3 36.533 37.633 4.074 460.883 o
-6 12 4 849.365 860.545 19.492 12.778 o
-6 12 5 297.775 272.634 18.250 23.596 o
-6 12 6 13.801 12.271 3.088 861.617 o
-6 13 1 13.451 13.118 2.955 932.399 o
-6 13 2 396.020 393.925 11.515 41.561 o
-6 13 3 667.927 598.554 13.880 23.133 o
-6 13 4 8.415 5.822 1.995 2003.110 o
-6 14 1 563.027 500.518 29.960 8.682 o
-5 -10 1 36.469 31.026 5.861 243.683 o
-5 -10 2 257.544 248.916 10.400 60.457 o
-5 -10 3 156.694 152.495 7.545 118.238 o
-5 -10 4 1.949 2.990 3.330 806.306 o
-5 -10 5 734.452 745.762 25.831 9.846 o
-5 -10 6 1176.640 1261.610 39.798 4.109 o
-5 -10 7 1.190 1.449 3.075 950.240 o
-5 -9 1 93.293 79.061 6.900 159.965 o
-5 -9 2 81.885 92.094 6.859 162.860 o
-5 -9 3 32.683 33.422 4.540 389.072 o
-5 -9 4 1281.070 1260.080 27.282 6.315 o
-5 -9 5 48.655 48.873 6.694 184.764 o
-5 -9 6 712.470 744.806 25.979 9.862 o
-5 -9 7 1081.960 1143.020 40.075 4.250 o
-5 -9 8 339.371 335.049 16.383 27.123 o
-5 -9 9 37.591 45.689 12.592 55.991 o
-5 -8 1 729.021 715.908 19.992 14.055 o
-5 -8 2 1154.030 1109.080 28.943 6.483 o
-5 -8 3 141.931 137.260 11.825 57.787 o
-5 -8 4 455.813 446.506 16.834 23.190 o
-5 -8 5 288.250 277.244 16.558 27.986 o
-5 -8 6 91.094 86.425 12.874 51.836 o
-5 -8 7 40.265 40.319 6.845 180.453 o
-5 -8 8 601.855 606.196 34.124 6.760 o
-5 -8 9 946.952 925.304 52.874 2.844 o
-5 -8 10 32.294 30.233 7.325 161.288 o
-5 -7 1 504.636 471.811 19.392 18.103 o
-5 -7 2 834.434 847.140 26.260 8.986 o
-5 -7 3 806.895 783.231 23.154 10.941 o
-5 -7 4 1636.740 1598.280 43.224 3.063 o
-5 -7 5 338.294 313.738 21.618 17.086 o
-5 -7 6 834.328 920.171 38.805 4.922 o
-5 -7 7 577.439 592.491 32.568 7.390 o
-5 -7 8 19.505 24.800 5.429 291.365 o
-5 -7 9 41.487 42.300 8.005 134.100 o
-5 -7 10 506.975 479.014 30.213 8.725 o
-5 -7 11 197.226 56.490 81.781 1.352 o
-5 -6 1 1805.400 1776.020 38.815 3.205 o
-5 -6 2 1012.940 1015.860 25.407 8.259 o
-5 -6 3 372.831 377.756 14.524 31.368 o
-5 -6 4 110.381 105.569 7.648 128.696 o
-5 -6 5 3659.770 3530.570 103.488 0.573 o
-5 -6 6 104.400 102.110 9.604 87.665 o
-5 -6 7 208.067 211.769 15.202 34.620 o
-5 -6 8 580.832 594.720 31.229 7.932 o
-5 -6 9 453.737 449.360 18.882 19.544 o
-5 -6 10 6.894 3.857 4.338 471.455 o
-5 -6 11 817.902 810.321 35.902 5.694 o
-5 -6 12 1146.050 1124.530 63.103 1.996 o
-5 -5 1 87.432 90.878 6.983 156.761 o
-5 -5 2 1241.970 1277.560 27.281 6.407 o
-5 -5 3 3181.090 3097.040 53.195 1.345 o
-5 -5 4 1242.570 1237.730 30.028 5.813 o
-5 -5 5 26.232 23.645 4.244 453.028 o
-5 -5 6 3104.710 3013.060 61.800 1.202 o
-5 -5 7 1599.610 1583.490 36.418 3.808 o
-5 -5 8 25.927 18.912 4.812 362.651 o
-5 -5 9 1262.690 1237.270 30.361 5.691 o
-5 -5 10 967.578 965.420 34.072 5.756 o
-5 -5 11 181.152 176.049 17.461 27.537 o
-5 -5 12 200.018 197.314 25.045 13.829 o
-5 -5 13 538.558 597.981 40.399 5.076 o
-5 -4 1 5464.140 5503.840 96.172 0.437 o
-5 -4 2 941.356 899.618 20.740 11.137 o
-5 -4 3 348.953 318.107 12.177 42.281 o
-5 -4 4 2255.010 2225.730 49.317 2.033 o
-5 -4 5 495.441 514.755 18.471 19.308 o
-5 -4 6 79.352 64.259 6.356 190.418 o
-5 -4 7 1215.780 1178.400 30.270 5.897 o
-5 -4 8 1407.360 1443.590 37.568 4.015 o
-5 -4 9 41.834 35.750 5.162 302.201 o
-5 -4 10 259.771 252.165 13.979 38.118 o
-5 -4 11 538.820 534.109 23.856 12.706 o
-5 -4 12 166.908 183.640 18.014 26.094 o
-5 -4 13 2.046 -0.040 3.830 614.137 o
-5 -4 14 661.405 653.219 38.292 5.420 o
-5 -3 1 10.906 13.568 2.560 1221.080 o
-5 -3 2 1895.710 1908.970 40.151 2.939 o
-5 -3 3 2459.930 2447.910 44.987 2.045 o
-5 -3 4 503.003 482.331 14.992 25.855 o
-5 -3 5 578.939 570.234 17.605 19.160 o
-5 -3 6 978.235 951.594 23.726 9.259 o
-5 -3 7 336.000 339.801 15.751 28.898 o
-5 -3 8 131.207 129.587 11.330 63.063 o
-5 -3 9 994.507 972.369 27.158 7.763 o
-5 -3 10 335.051 331.094 17.500 24.453 o
-5 -3 11 11.596 13.244 4.224 483.783 o
-5 -3 12 149.801 164.811 14.951 37.287 o
-5 -3 13 458.412 495.340 92.899 1.037 o
-5 -3 14 1.104 -1.638 4.073 545.114 o
-5 -2 1 2604.680 2601.130 37.963 2.190 o
-5 -2 2 2550.690 2495.600 60.331 1.463 o
-5 -2 3 146.918 152.411 7.155 129.972 o
-5 -2 4 3425.710 3271.820 58.933 1.143 o
-5 -2 5 5501.260 5258.520 84.625 0.491 o
-5 -2 6 71.709 78.879 6.597 178.801 o
-5 -2 7 1503.500 1485.470 41.797 3.379 o
-5 -2 8 435.845 408.681 21.670 15.995 o
-5 -2 9 77.031 81.200 12.457 55.666 o
-5 -2 10 2837.750 2809.340 65.761 1.210 o
-5 -2 11 2839.620 2772.380 73.316 1.065 o
-5 -2 12 166.197 154.882 12.507 51.082 o
-5 -2 13 55.641 38.102 8.619 115.272 o
-5 -2 14 660.396 665.106 30.011 8.174 o
-5 -1 1 979.917 946.655 22.705 9.734 o
-5 -1 2 780.094 754.133 20.879 12.760 o
-5 -1 3 236.544 261.159 11.743 51.178 o
-5 -1 4 121.426 114.352 6.738 153.788 o
-5 -1 5 1883.410 1860.150 34.911 3.414 o
-5 -1 6 2636.990 2562.100 50.342 1.727 o
-5 -1 7 519.762 528.262 19.996 16.866 o
-5 -1 8 1155.560 1109.470 35.252 5.024 o
-5 -1 9 4866.430 4759.460 113.358 0.415 o
-5 -1 10 978.372 984.953 32.934 6.006 o
-5 -1 11 1045.190 935.092 78.949 1.358 o
-5 -1 12 453.764 452.225 25.745 11.767 o
-5 -1 13 86.018 78.869 9.677 88.853 o
-5 -1 14 46.224 40.301 5.315 282.860 o
-5 0 1 8089.060 8323.720 185.192 0.152 o
-5 0 2 456.061 475.630 15.838 25.014 o
-5 0 3 4922.840 5052.350 102.139 0.455 o
-5 0 4 4234.040 4185.710 90.933 0.598 o
-5 0 5 663.866 648.291 17.338 17.864 o
-5 0 6 1969.080 1884.850 40.548 2.853 o
-5 0 7 4211.750 4006.060 90.084 0.614 o
-5 0 8 1966.570 1890.450 56.539 1.917 o
-5 0 9 584.576 621.988 35.541 6.311 o
-5 0 10 524.120 534.547 38.331 5.635 o
-5 0 11 130.639 125.699 12.398 53.705 o
-5 0 12 1.154 6.505 4.019 554.299 o
-5 0 13 557.770 583.144 33.741 6.993 o
-5 0 14 356.245 319.026 25.232 12.873 o
-5 1 1 1904.580 1986.610 63.612 1.629 o
-5 1 2 1424.860 1468.980 39.248 3.762 o
-5 1 3 4198.350 4285.910 88.254 0.616 o
-5 1 4 1759.820 1790.290 52.245 2.258 o
-5 1 5 3365.540 3308.540 130.478 0.423 o
-5 1 6 2408.110 2484.380 50.930 1.827 o
-5 1 7 266.091 256.238 12.209 46.985 o
-5 1 8 1256.820 1255.750 41.788 3.747 o
-5 1 9 994.289 975.358 35.033 5.467 o
-5 1 10 178.803 196.672 19.203 23.000 o
-5 1 11 1137.800 1087.570 45.507 3.467 o
-5 1 12 1157.210 1163.890 38.520 4.394 o
-5 1 13 81.568 75.998 10.739 73.594 o
-5 1 14 105.402 108.286 10.063 80.347 o
-5 2 1 1889.920 1799.610 43.613 2.735 o
-5 2 2 1513.880 1550.750 52.608 2.426 o
-5 2 3 1382.880 1441.490 42.744 3.415 o
-5 2 4 4940.270 5001.140 102.131 0.455 o
-5 2 5 478.747 479.985 20.210 17.205 o
-5 2 6 668.058 681.838 19.146 15.596 o
-5 2 7 2833.900 2906.400 54.898 1.452 o
-5 2 8 1065.610 1023.870 44.111 3.732 o
-5 2 9 469.106 446.968 22.317 14.882 o
-5 2 10 3010.890 3041.430 81.662 0.883 o
-5 2 11 579.984 547.540 35.774 6.299 o
-5 2 12 105.487 97.456 11.105 67.474 o
-5 2 13 541.118 546.404 30.794 8.278 o
-5 2 14 450.468 400.386 27.806 10.385 o
-5 3 1 1606.320 1642.020 36.828 3.714 o
-5 3 2 6198.510 6222.770 124.208 0.301 o
-5 3 3 3116.250 3112.160 99.662 0.659 o
-5 3 4 160.136 152.214 10.892 65.329 o
-5 3 5 3990.520 4042.350 54.395 0.985 o
-5 3 6 1717.470 1715.610 34.415 3.781 o
-5 3 7 179.982 176.131 12.540 49.951 o
-5 3 8 2638.240 2560.550 68.449 1.225 o
-5 3 9 1408.370 1416.800 49.689 2.742 o
-5 3 10 3.148 1.944 4.452 453.071 o
-5 3 11 1040.280 946.154 55.474 2.572 o
-5 3 12 1130.110 1100.080 41.195 4.047 o
-5 3 13 23.877 27.640 6.519 203.887 o
-5 4 1 1454.670 1449.000 43.712 3.244 o
-5 4 2 214.427 209.490 11.760 53.369 o
-5 4 3 237.468 249.640 11.362 54.110 o
-5 4 4 877.930 923.284 22.694 10.382 o
-5 4 5 4.907 13.719 3.465 721.024 o
-5 4 6 3103.760 3135.250 47.015 1.504 o
-5 4 7 1268.860 1300.880 31.081 5.452 o
-5 4 8 70.698 56.861 8.527 114.892 o
-5 4 9 399.796 401.936 23.538 14.137 o
-5 4 10 609.033 580.732 24.318 11.829 o
-5 4 11 26.343 31.767 7.471 156.192 o
-5 4 12 361.911 373.258 25.255 12.720 o
-5 4 13 530.070 525.983 37.403 5.891 o
-5 5 1 3801.240 3863.390 112.166 0.496 o
-5 5 2 915.491 960.904 19.036 12.109 o
-5 5 3 525.921 534.443 14.374 26.112 o
-5 5 4 3128.160 3139.760 46.053 1.516 o
-5 5 5 2657.730 2745.000 40.038 2.028 o
-5 5 6 381.340 391.247 13.851 33.145 o
-5 5 7 11.836 19.735 3.874 563.449 o
-5 5 8 2335.500 2378.080 64.766 1.415 o
-5 5 9 846.728 893.417 35.981 5.561 o
-5 5 10 8.648 6.159 4.175 503.870 o
-5 5 11 815.029 831.266 34.811 5.971 o
-5 5 12 461.652 300.773 74.619 1.603 o
-5 5 13 4.288 3.745 3.885 589.357 o
-5 6 1 190.572 196.941 7.059 117.689 o
-5 6 2 925.761 918.882 18.910 12.276 o
-5 6 3 6824.190 6794.890 83.570 0.367 o
-5 6 4 826.257 828.046 18.574 13.813 o
-5 6 5 545.318 549.887 15.047 24.145 o
-5 6 6 272.130 282.922 10.048 61.103 o
-5 6 7 1137.840 1147.350 27.021 7.013 o
-5 6 8 4.684 3.146 2.826 1095.080 o
-5 6 9 3875.810 3940.380 147.422 0.328 o
-5 6 10 1043.290 1034.960 54.467 2.635 o
-5 6 11 37.593 42.115 9.036 106.766 o
-5 7 1 2508.420 2472.430 35.352 2.426 o
-5 7 2 837.281 847.066 18.870 13.394 o
-5 7 3 52.500 49.576 4.376 382.239 o
-5 7 4 1016.500 1025.950 22.018 9.627 o
-5 7 5 784.675 803.360 18.369 14.513 o
-5 7 6 570.047 554.557 14.895 23.881 o
-5 7 7 25.724 32.064 4.640 381.803 o
-5 7 8 389.558 372.622 18.378 21.631 o
-5 7 9 327.129 277.786 19.586 20.560 o
-5 7 10 457.472 428.170 28.491 9.886 o
-5 7 11 956.669 935.794 39.229 4.675 o
-5 8 1 34.864 29.995 4.134 457.569 o
-5 8 2 265.116 264.851 10.300 60.194 o
-5 8 3 647.681 650.648 16.742 18.822 o
-5 8 4 486.614 511.909 18.929 18.744 o
-5 8 5 3481.230 3545.570 64.265 1.015 o
-5 8 6 2129.090 2201.600 45.831 2.283 o
-5 8 7 78.461 84.304 7.431 143.448 o
-5 8 8 26.361 25.988 4.928 343.871 o
-5 8 9 848.871 877.308 43.495 4.076 o
-5 8 10 1132.690 1113.870 47.585 3.223 o
-5 8 11 67.098 65.771 10.954 71.816 o
-5 9 1 976.175 999.122 26.984 7.844 o
-5 9 2 12.529 12.046 3.552 670.040 o
-5 9 3 2069.760 2217.550 40.679 2.613 o
-5 9 4 2960.650 3108.220 48.840 1.522 o
-5 9 5 284.354 295.998 11.257 51.043 o
-5 9 6 236.487 228.734 13.377 42.074 o
-5 9 7 36.650 32.842 4.696 362.993 o
-5 9 8 482.839 439.536 15.722 25.099 o
-5 9 9 18.562 12.383 4.958 351.038 o
-5 9 10 724.399 675.738 27.949 8.920 o
-5 10 1 376.798 392.703 17.736 22.936 o
-5 10 2 4046.210 4340.750 71.064 0.774 o
-5 10 3 4561.150 4886.230 77.338 0.630 o
-5 10 4 126.379 134.050 8.873 96.589 o
-5 10 5 692.440 684.607 23.244 11.853 o
-5 10 6 554.131 586.361 18.990 17.490 o
-5 10 7 6.620 8.090 2.673 1183.740 o
-5 10 8 64.055 8.387 24.342 15.205 o
-5 10 9 35.393 31.635 5.502 274.095 o
-5 11 1 321.197 332.144 18.922 21.599 o
-5 11 2 91.438 92.961 7.401 140.988 o
-5 11 3 175.690 162.446 11.533 58.198 o
-5 11 4 2116.550 2099.190 44.896 2.376 o
-5 11 5 35.798 34.266 5.543 269.543 o
-5 11 6 813.481 790.708 22.369 11.368 o
-5 11 7 612.690 601.568 15.002 22.378 o
-5 12 1 73.828 75.523 8.218 121.287 o
-5 12 2 501.494 504.055 16.972 21.760 o
-5 12 3 347.427 350.283 13.118 37.563 o
-5 12 4 2.836 3.399 1.803 2617.480 o
-5 12 5 897.756 841.029 27.883 8.057 o
-5 12 6 545.624 523.715 14.049 26.475 o
-5 13 1 933.695 964.273 21.472 10.573 o
-5 13 2 4.621 8.265 2.078 1914.540 o
-5 13 3 463.578 436.983 19.858 18.036 o
-5 13 4 772.935 717.755 19.654 13.945 o
-5 14 1 429.895 366.915 25.045 12.634 o
-4 -11 3 132.618 109.165 11.317 63.617 o
-4 -11 4 184.519 159.063 13.982 41.358 o
-4 -11 5 852.429 779.508 35.601 5.741 o
-4 -11 6 195.469 157.383 19.755 21.833 o
-4 -10 1 466.220 454.812 16.947 22.738 o
-4 -10 2 35.580 33.297 4.425 403.910 o
-4 -10 3 518.170 535.083 17.015 21.193 o
-4 -10 4 1062.960 1082.530 29.586 6.597 o
-4 -10 5 7.696 6.513 3.613 667.913 o
-4 -10 6 470.664 481.346 24.189 12.925 o
-4 -10 7 664.581 662.910 33.989 6.643 o
-4 -10 8 404.642 371.825 19.257 19.896 o
-4 -9 1 923.692 898.863 27.751 7.919 o
-4 -9 2 1286.870 1344.270 33.070 4.988 o
-4 -9 3 208.623 187.133 9.979 70.466 o
-4 -9 4 1238.490 1173.100 30.098 5.887 o
-4 -9 5 1853.210 1845.810 50.945 2.269 o
-4 -9 6 217.278 247.967 22.935 16.164 o
-4 -9 7 343.130 390.373 29.960 9.346 o
-4 -9 8 755.819 797.497 45.370 3.889 o
-4 -9 9 563.569 566.537 29.916 8.615 o
-4 -9 10 126.921 127.267 22.681 17.137 o
-4 -8 1 65.154 60.224 8.259 122.347 o
-4 -8 2 882.363 907.574 25.358 9.070 o
-4 -8 3 2178.970 2137.270 52.682 1.943 o
-4 -8 4 115.781 107.283 10.936 68.600 o
-4 -8 5 716.032 708.940 28.843 8.469 o
-4 -8 6 925.352 899.940 64.320 2.010 o
-4 -8 7 599.230 576.550 42.623 4.562 o
-4 -8 8 0.261 1.214 5.337 317.997 o
-4 -8 9 261.349 249.576 16.433 29.014 o
-4 -8 10 598.332 630.441 90.067 1.094 o
-4 -8 11 5.009 0.553 3.537 710.943 o
-4 -7 1 1592.420 1554.040 43.035 3.139 o
-4 -7 2 4119.870 4107.040 72.214 0.769 o
-4 -7 3 1741.800 1712.210 37.815 3.403 o
-4 -7 4 89.042 90.207 8.346 115.006 o
-4 -7 5 1783.070 1721.210 41.413 3.031 o
-4 -7 6 194.546 174.551 12.487 49.795 o
-4 -7 7 1208.320 1277.510 33.896 5.044 o
-4 -7 8 1158.220 1254.060 130.045 0.518 o
-4 -7 9 319.085 302.393 16.260 28.100 o
-4 -7 10 43.640 46.678 8.362 122.941 o
-4 -7 11 580.311 559.197 30.626 8.245 o
-4 -7 12 235.998 238.088 24.108 14.663 o
-4 -6 1 225.577 217.810 13.732 40.747 o
-4 -6 2 65.692 64.814 5.962 217.547 o
-4 -6 3 1116.400 1158.740 26.742 7.148 o
-4 -6 4 176.182 174.274 14.803 37.350 o
-4 -6 5 1046.280 1025.530 29.370 6.787 o
-4 -6 6 1836.570 1796.210 42.395 2.871 o
-4 -6 7 1308.430 1259.390 33.700 4.913 o
-4 -6 8 369.926 353.770 19.590 19.779 o
-4 -6 9 4839.930 4754.170 86.832 0.551 o
-4 -6 10 3284.100 3226.590 92.129 0.716 o
-4 -6 11 2.425 2.686 4.779 393.995 o
-4 -6 12 696.737 836.630 55.988 2.674 o
-4 -6 13 498.571 465.783 34.547 6.893 o
-4 -5 1 399.267 382.777 13.201 34.973 o
-4 -5 2 57.363 62.933 5.180 281.136 o
-4 -5 3 173.598 188.859 9.122 84.344 o
-4 -5 4 4156.340 4066.030 68.692 0.800 o
-4 -5 5 467.491 441.376 14.489 28.333 o
-4 -5 6 511.438 513.014 21.027 15.768 o
-4 -5 7 478.771 472.013 19.225 18.616 o
-4 -5 8 3093.780 3149.820 63.284 1.160 o
-4 -5 9 1.315 2.440 2.834 1113.120 o
-4 -5 10 643.566 624.315 27.713 9.416 o
-4 -5 11 541.775 566.542 24.038 12.449 o
-4 -5 12 36.048 33.623 8.598 118.027 o
-4 -5 13 396.467 386.180 27.362 10.882 o
-4 -5 14 416.446 421.171 28.930 9.742 o
-4 -4 1 477.957 494.226 15.193 25.816 o
-4 -4 2 1298.160 1324.430 26.959 6.244 o
-4 -4 3 4351.650 4150.540 73.062 0.728 o
-4 -4 4 190.180 184.005 12.025 53.077 o
-4 -4 5 1861.580 1828.940 32.571 3.683 o
-4 -4 6 831.026 841.745 22.727 10.882 o
-4 -4 7 13.737 13.116 3.302 761.028 o
-4 -4 8 13.339 15.400 3.827 577.881 o
-4 -4 9 1326.920 1312.710 30.943 5.338 o
-4 -4 10 373.471 368.665 19.279 20.201 o
-4 -4 11 55.518 52.444 9.777 90.251 o
-4 -4 12 838.223 838.896 87.586 1.135 o
-4 -4 13 258.565 230.712 19.609 21.341 o
-4 -4 14 1.348 3.417 4.307 485.228 o
-4 -3 1 1721.700 1740.770 37.954 3.396 o
-4 -3 2 407.956 402.190 12.743 36.000 o
-4 -3 3 252.716 243.952 10.684 58.612 o
-4 -3 4 2331.880 2351.950 35.474 2.627 o
-4 -3 5 1584.470 1541.920 33.206 4.262 o
-4 -3 6 16.331 17.156 3.304 744.671 o
-4 -3 7 1809.300 1768.340 35.086 3.551 o
-4 -3 8 532.757 549.105 22.450 13.972 o
-4 -3 9 166.789 157.717 10.321 70.909 o
-4 -3 10 2351.640 2334.330 62.299 1.490 o
-4 -3 11 1631.490 1569.210 48.714 2.630 o
-4 -3 12 50.143 44.746 8.530 117.780 o
-4 -3 13 720.505 714.917 36.423 5.782 o
-4 -3 14 690.632 696.437 31.796 7.329 o
-4 -2 1 2747.360 2718.990 52.096 1.594 o
-4 -2 2 1310.890 1381.350 28.522 5.784 o
-4 -2 3 564.808 556.596 18.633 18.005 o
-4 -2 4 34.322 44.861 4.435 397.081 o
-4 -2 5 7006.960 6839.250 102.252 0.314 o
-4 -2 6 1942.740 1906.640 38.753 3.002 o
-4 -2 7 227.651 242.682 13.654 40.714 o
-4 -2 8 220.492 208.205 13.545 41.999 o
-4 -2 9 1814.470 1728.560 42.440 2.916 o
-4 -2 10 872.753 847.697 26.984 8.508 o
-4 -2 11 706.765 701.632 34.665 6.318 o
-4 -2 12 2306.560 2245.290 175.008 0.277 o
-4 -2 13 684.491 709.707 30.328 7.911 o
-4 -2 14 240.730 259.838 17.949 25.050 o
-4 -1 1 298.819 334.695 11.622 47.087 o
-4 -1 2 2324.630 2435.850 42.291 2.253 o
-4 -1 3 7738.410 7716.400 131.509 0.227 o
-4 -1 4 5611.910 5463.400 95.557 0.432 o
-4 -1 5 28.836 27.096 4.838 353.223 o
-4 -1 6 2197.180 2117.670 48.024 2.155 o
-4 -1 7 861.696 864.154 24.950 9.458 o
-4 -1 8 837.275 787.062 44.084 4.030 o
-4 -1 9 443.296 408.239 40.971 5.101 o
-4 -1 10 928.127 917.689 40.094 4.559 o
-4 -1 11 347.289 365.848 18.689 21.577 o
-4 -1 12 20.020 15.354 4.960 348.604 o
-4 -1 13 676.844 737.432 31.220 7.534 o
-4 -1 14 557.118 522.285 33.892 6.991 o
-4 0 1 4057.270 4044.970 102.167 0.539 o
-4 0 2 7482.050 7557.840 143.709 0.215 o
-4 0 3 1984.940 1999.910 44.736 2.512 o
-4 0 4 1940.600 1900.270 42.969 2.699 o
-4 0 5 5918.660 5672.960 167.056 0.221 o
-4 0 6 247.973 219.093 18.512 23.841 o
-4 0 7 500.897 515.527 21.793 14.986 o
-4 0 8 276.784 249.506 15.498 31.769 o
-4 0 9 28.354 39.748 8.866 111.640 o
-4 0 10 112.051 113.285 9.906 81.947 o
-4 0 11 410.722 383.054 21.735 16.188 o
-4 0 12 1411.490 1352.060 42.101 3.503 o
-4 0 13 399.812 384.455 24.870 12.885 o
-4 0 14 69.675 58.281 12.218 58.331 o
-4 1 1 1820.790 1850.460 50.164 2.332 o
-4 1 2 677.490 688.774 21.146 13.596 o
-4 1 3 2354.290 2490.580 47.846 1.973 o
-4 1 4 4527.730 4352.390 88.486 0.583 o
-4 1 5 88.373 108.065 13.209 49.173 o
-4 1 6 7955.060 7621.660 230.397 0.119 o
-4 1 7 3019.970 2915.530 80.142 0.912 o
-4 1 8 170.229 168.267 11.290 60.480 o
-4 1 9 1262.050 1228.250 42.329 3.687 o
-4 1 10 1625.990 1654.140 45.848 2.826 o
-4 1 11 102.244 104.151 11.052 68.059 o
-4 1 12 244.129 224.888 14.757 35.521 o
-4 1 13 908.676 984.000 45.364 3.707 o
-4 1 14 603.587 538.950 36.560 6.034 o
-4 2 1 6982.880 6606.960 126.924 0.266 o
-4 2 2 13262.800 12643.900 217.209 0.081 o
-4 2 3 70.893 67.632 5.662 234.155 o
-4 2 4 785.694 790.586 27.214 8.842 o
-4 2 5 2571.000 2336.330 154.892 0.343 o
-4 2 6 1154.530 1130.910 39.264 4.298 o
-4 2 7 2728.340 2653.490 59.370 1.411 o
-4 2 8 880.568 884.274 29.905 7.287 o
-4 2 9 366.579 345.154 20.016 19.146 o
-4 2 10 210.435 208.025 15.412 33.782 o
-4 2 11 1307.280 1262.290 37.097 4.346 o
-4 2 12 576.191 544.243 35.627 6.353 o
-4 2 13 13.705 11.637 5.544 286.071 o
-4 3 1 1707.550 1708.980 36.192 3.609 o
-4 3 2 193.989 181.376 7.820 103.342 o
-4 3 3 2443.700 2607.630 46.690 1.941 o
-4 3 4 2367.990 2402.880 45.715 2.081 o
-4 3 5 15.106 18.000 3.715 603.998 o
-4 3 6 3017.540 2929.320 82.376 0.880 o
-4 3 7 2450.830 2446.510 74.020 1.151 o
-4 3 8 369.200 353.895 21.676 16.658 o
-4 3 9 1129.460 1128.650 32.494 5.639 o
-4 3 10 1155.110 1111.150 34.464 5.181 o
-4 3 11 7.153 6.263 3.724 631.354 o
-4 3 12 17.609 21.207 5.349 301.753 o
-4 3 13 140.915 132.652 12.742 50.642 o
-4 4 1 1662.700 1758.040 32.451 4.053 o
-4 4 2 3303.920 3370.960 84.487 0.790 o
-4 4 3 2050.720 2070.450 46.717 2.327 o
-4 4 4 7570.170 7517.380 131.609 0.232 o
-4 4 5 3948.900 4112.150 135.694 0.368 o
-4 4 6 525.826 514.659 15.818 23.383 o
-4 4 7 894.421 906.715 22.471 10.455 o
-4 4 8 7272.730 7289.010 159.542 0.199 o
-4 4 9 115.293 119.323 15.649 35.142 o
-4 4 10 589.131 562.748 31.013 8.045 o
-4 4 11 43.145 61.041 9.422 97.417 o
-4 4 12 27.441 23.974 7.045 175.368 o
-4 4 13 43.818 35.390 9.503 96.703 o
-4 5 1 151.547 141.512 8.974 91.588 o
-4 5 2 7207.890 7074.030 139.292 0.233 o
-4 5 3 6840.540 6891.260 136.938 0.247 o
-4 5 4 30.554 30.416 3.887 515.886 o
-4 5 5 666.116 702.332 18.173 16.538 o
-4 5 6 2293.200 2328.390 47.469 2.067 o
-4 5 7 635.779 603.173 20.083 15.321 o
-4 5 8 501.208 434.493 20.148 17.290 o
-4 5 9 3145.620 3213.300 90.258 0.750 o
-4 5 10 1191.080 1193.390 80.892 1.268 o
-4 5 11 44.398 42.868 16.431 33.130 o
-4 5 12 954.189 1065.360 64.367 1.981 o
-4 6 1 148.000 159.530 7.180 128.265 o
-4 6 2 1655.370 1643.140 35.597 3.787 o
-4 6 3 65.425 69.554 4.555 335.162 o
-4 6 4 3445.770 3477.300 50.114 1.261 o
-4 6 5 500.554 493.922 14.542 26.797 o
-4 6 6 21.985 19.163 3.584 626.551 o
-4 6 7 717.151 735.616 23.155 11.614 o
-4 6 8 746.925 753.205 26.422 9.460 o
-4 6 9 112.354 109.402 11.346 64.279 o
-4 6 10 1037.390 1097.430 52.428 2.801 o
-4 6 11 729.221 675.128 46.438 3.789 o
-4 6 12 3.590 6.788 5.524 294.034 o
-4 7 1 23.793 28.007 4.523 404.007 o
-4 7 2 1745.350 1818.990 35.237 3.587 o
-4 7 3 2696.240 2691.260 44.056 1.879 o
-4 7 4 66.319 75.373 6.503 185.460 o
-4 7 5 121.600 130.262 7.213 136.462 o
-4 7 6 204.542 206.509 11.149 58.796 o
-4 7 7 699.264 728.500 25.243 10.384 o
-4 7 8 320.622 336.356 13.704 36.285 o
-4 7 9 1761.390 1844.430 75.395 1.296 o
-4 7 10 430.975 466.073 29.311 9.420 o
-4 8 1 3116.600 3129.470 64.345 1.137 o
-4 8 2 918.497 903.603 22.725 10.189 o
-4 8 3 1622.960 1634.760 37.128 3.664 o
-4 8 4 1930.910 2016.190 39.739 2.887 o
-4 8 5 8.656 10.195 2.560 1255.870 o
-4 8 6 898.428 927.777 30.633 6.933 o
-4 8 7 2110.110 2162.720 47.431 2.223 o
-4 8 8 326.218 313.799 13.034 39.284 o
-4 8 9 89.717 105.620 13.987 44.110 o
-4 8 10 1147.010 1134.820 45.297 3.466 o
-4 8 11 1043.520 965.551 50.276 3.040 o
-4 9 1 504.920 502.551 17.973 20.039 o
-4 9 2 1917.650 1972.400 40.361 2.874 o
-4 9 3 1132.130 1138.220 31.014 5.972 o
-4 9 4 836.228 837.599 24.593 9.824 o
-4 9 5 2672.560 2764.130 46.708 1.784 o
-4 9 6 273.457 275.633 16.389 28.733 o
-4 9 7 128.095 133.897 9.508 85.766 o
-4 9 8 528.095 489.208 19.204 18.020 o
-4 9 9 499.428 502.063 27.276 10.403 o
-4 9 10 3.476 6.835 4.915 370.366 o
-4 10 1 938.618 986.072 27.647 7.756 o
-4 10 2 194.672 207.102 11.852 53.663 o
-4 10 3 502.379 518.918 20.451 16.506 o
-4 10 4 1225.640 1233.550 32.510 5.326 o
-4 10 5 15.523 16.355 3.375 720.479 o
-4 10 6 544.881 541.003 17.994 19.237 o
-4 10 7 398.045 402.106 13.804 32.666 o
-4 10 8 493.627 493.997 22.258 14.618 o
-4 10 9 138.758 121.010 14.231 41.540 o
-4 11 1 503.754 493.454 27.124 10.503 o
-4 11 2 782.955 865.666 26.516 9.037 o
-4 11 3 160.466 174.172 9.877 76.101 o
-4 11 4 279.351 282.504 11.800 48.246 o
-4 11 5 295.934 308.883 15.888 29.557 o
-4 11 6 245.684 253.469 9.522 69.300 o
-4 11 7 96.928 90.070 6.845 159.746 o
-4 12 1 359.213 359.161 13.887 34.119 o
-4 12 2 147.613 165.474 8.985 90.525 o
-4 12 3 926.161 897.505 24.745 9.176 o
-4 12 4 433.220 457.669 16.154 24.910 o
-4 12 5 52.418 48.961 5.465 263.481 o
-4 12 6 866.682 794.022 62.775 2.127 o
-4 13 1 757.570 777.882 18.544 14.766 o
-4 13 2 802.817 801.931 19.618 13.336 o
-4 13 3 3.518 3.762 1.742 2756.750 o
-4 13 4 1081.310 1060.380 25.161 7.979 o
-4 14 1 82.600 92.642 11.422 65.154 o
-3 -11 1 881.219 825.364 22.892 10.538 o
-3 -11 2 47.912 42.239 4.245 412.032 o
-3 -11 3 591.726 605.798 22.613 13.239 o
-3 -11 4 210.522 213.308 12.950 45.563 o
-3 -11 5 7.204 9.920 4.249 486.565 o
-3 -11 6 335.318 306.990 31.458 8.623 o
-3 -11 7 341.981 327.230 16.959 25.669 o
-3 -11 8 17.996 16.172 4.073 506.227 o
-3 -10 1 1924.370 2039.400 37.408 3.057 o
-3 -10 2 1036.620 1085.500 28.647 6.945 o
-3 -10 3 158.569 154.274 9.133 87.589 o
-3 -10 4 1020.590 1060.490 42.198 4.031 o
-3 -10 5 1080.840 1160.950 48.350 3.159 o
-3 -10 6 224.423 236.342 22.355 16.952 o
-3 -10 7 137.691 137.376 13.768 43.989 o
-3 -10 8 561.778 530.283 32.424 7.541 o
-3 -10 9 49.567 47.117 9.105 104.040 o
-3 -9 1 1.460 4.988 3.039 962.544 o
-3 -9 2 893.843 912.729 23.371 9.967 o
-3 -9 3 2554.330 2605.930 54.939 1.604 o
-3 -9 4 6.366 4.044 3.075 920.312 o
-3 -9 5 2700.920 2942.080 87.359 0.848 o
-3 -9 6 2731.270 2987.680 207.051 0.197 o
-3 -9 7 563.452 531.083 34.862 6.633 o
-3 -9 8 98.876 93.003 14.653 40.315 o
-3 -9 9 675.833 708.846 36.492 5.833 o
-3 -9 10 176.193 179.208 13.477 44.100 o
-3 -9 11 0.028 -1.779 5.196 335.896 o
-3 -8 1 1566.810 1547.940 38.783 3.603 o
-3 -8 2 2568.150 2528.930 46.396 1.907 o
-3 -8 3 223.424 209.918 12.452 48.214 o
-3 -8 4 1244.260 1273.760 29.200 5.950 o
-3 -8 5 96.835 107.063 12.603 53.490 o
-3 -8 6 49.168 42.676 6.849 177.795 o
-3 -8 7 1111.640 1204.840 42.392 3.840 o
-3 -8 8 1345.950 1349.660 99.687 0.847 o
-3 -8 9 81.429 79.531 10.195 80.983 o
-3 -8 10 722.557 750.524 28.173 8.690 o
-3 -8 11 259.999 296.337 20.571 19.312 o
-3 -8 12 10.553 12.309 4.014 535.648 o
-3 -7 1 188.906 203.847 10.344 67.437 o
-3 -7 2 1369.260 1408.520 32.976 4.789 o
-3 -7 3 2323.190 2315.460 40.918 2.364 o
-3 -7 4 170.243 170.096 10.127 72.445 o
-3 -7 5 1307.710 1266.470 34.208 4.818 o
-3 -7 6 1878.260 1862.630 47.580 2.453 o
-3 -7 7 829.093 856.785 32.797 6.501 o
-3 -7 8 693.548 733.886 24.370 10.942 o
-3 -7 9 2886.840 2960.820 73.812 1.031 o
-3 -7 10 467.946 459.896 22.573 14.572 o
-3 -7 11 387.932 368.764 20.868 17.571 o
-3 -7 12 332.535 350.316 22.386 15.988 o
-3 -7 13 700.653 765.803 45.548 3.911 o
-3 -6 1 146.019 160.179 7.445 121.947 o
-3 -6 2 48.028 42.406 5.013 311.218 o
-3 -6 3 3102.730 3076.990 48.931 1.471 o
-3 -6 4 4507.980 4331.970 68.102 0.737 o
-3 -6 5 669.327 671.994 27.000 9.622 o
-3 -6 6 451.958 449.058 16.343 24.244 o
-3 -6 7 519.691 518.146 17.917 19.830 o
-3 -6 8 1684.030 1695.650 37.733 3.489 o
-3 -6 9 117.301 110.676 8.568 105.023 o
-3 -6 10 2184.780 2152.070 60.264 1.637 o
-3 -6 11 612.320 674.709 37.637 5.635 o
-3 -6 12 29.120 30.388 6.426 207.672 o
-3 -6 13 601.294 625.216 50.627 3.306 o
-3 -5 1 81.518 77.475 5.247 255.410 o
-3 -5 2 4282.530 4133.890 56.082 0.898 o
-3 -5 3 4769.550 4776.290 83.369 0.576 o
-3 -5 4 28.586 25.493 3.833 536.862 o
-3 -5 5 2917.610 2927.560 62.344 1.249 o
-3 -5 6 2810.890 2693.950 53.829 1.526 o
-3 -5 7 11.557 11.742 2.705 1109.470 o
-3 -5 8 358.258 348.773 13.402 36.104 o
-3 -5 9 1033.390 980.903 24.263 8.696 o
-3 -5 10 330.242 341.923 16.352 27.306 o
-3 -5 11 729.113 789.845 36.524 5.687 o
-3 -5 12 483.261 519.476 25.798 11.463 o
-3 -5 13 11.206 15.055 5.950 249.616 o
-3 -5 14 4.289 3.826 3.312 805.248 o
-3 -4 1 211.135 228.212 13.281 43.402 o
-3 -4 2 112.491 110.861 7.845 122.565 o
-3 -4 3 4714.430 4645.690 71.406 0.667 o
-3 -4 4 6059.930 5856.020 90.291 0.414 o
-3 -4 5 15.979 14.840 3.320 743.269 o
-3 -4 6 449.400 408.739 15.485 26.618 o
-3 -4 7 4456.160 4377.400 61.258 0.799 o
-3 -4 8 1264.170 1242.160 28.922 6.003 o
-3 -4 9 345.769 340.243 13.031 38.151 o
-3 -4 10 1990.120 1992.990 46.271 2.417 o
-3 -4 11 568.509 574.586 36.933 5.948 o
-3 -4 12 539.415 525.305 27.081 10.343 o
-3 -4 13 748.341 701.342 53.507 2.913 o
-3 -4 14 834.144 899.401 37.607 5.194 o
-3 -3 1 1959.390 2006.380 49.358 2.254 o
-3 -3 2 3455.990 3568.170 72.632 0.902 o
-3 -3 3 1810.580 1745.590 41.521 2.986 o
-3 -3 4 138.400 126.440 8.052 112.092 o
-3 -3 5 71.291 67.731 7.572 141.599 o
-3 -3 6 1051.200 1055.840 26.774 7.546 o
-3 -3 7 18.680 18.529 3.006 866.912 o
-3 -3 8 2803.180 2745.950 51.892 1.573 o
-3 -3 9 1301.070 1282.450 31.196 5.378 o
-3 -3 10 0.180 1.645 2.628 1304.140 o
-3 -3 11 915.912 944.817 39.852 4.602 o
-3 -3 12 2733.970 2632.470 91.199 0.809 o
-3 -3 13 92.072 91.421 13.269 48.864 o
-3 -3 14 467.562 469.076 25.360 11.979 o
-3 -2 1 2106.220 2116.890 41.236 2.591 o
-3 -2 2 89.036 92.924 5.863 207.508 o
-3 -2 3 3920.380 3787.020 95.198 0.608 o
-3 -2 4 2469.170 2383.090 46.176 2.009 o
-3 -2 5 1111.120 1178.600 36.912 4.726 o
-3 -2 6 3104.200 3155.180 79.970 0.886 o
-3 -2 7 1236.780 1257.500 37.899 4.324 o
-3 -2 8 18.165 26.319 3.775 571.450 o
-3 -2 9 657.281 663.556 20.988 13.997 o
-3 -2 10 6103.380 5956.320 117.381 0.326 o
-3 -2 11 3794.190 3876.690 107.804 0.524 o
-3 -2 12 240.500 226.051 18.568 23.752 o
-3 -2 13 332.815 306.147 28.223 10.569 o
-3 -2 14 177.971 172.269 18.678 24.337 o
-3 -1 1 63.061 75.563 4.584 331.199 o
-3 -1 2 870.606 893.697 19.417 12.513 o
-3 -1 3 176.515 194.098 7.483 111.871 o
-3 -1 4 3038.560 2953.400 62.653 1.209 o
-3 -1 5 5328.150 5541.110 126.944 0.332 o
-3 -1 6 25.257 24.886 5.013 334.499 o
-3 -1 7 56.330 54.443 5.891 228.243 o
-3 -1 8 3825.750 3824.190 71.721 0.836 o
-3 -1 9 316.180 332.480 15.754 29.347 o
-3 -1 10 1559.060 1558.780 43.923 3.084 o
-3 -1 11 995.147 1012.850 37.810 4.846 o
-3 -1 12 62.890 64.282 13.305 49.583 o
-3 -1 13 19.322 16.954 6.273 222.489 o
-3 -1 14 734.218 766.973 50.511 3.228 o
-3 0 1 8183.130 8238.390 165.704 0.171 o
-3 0 2 200.671 218.170 7.147 111.523 o
-3 0 3 7116.380 7016.040 105.181 0.300 o
-3 0 4 1309.960 1295.460 31.385 5.308 o
-3 0 5 83.600 89.133 7.913 127.234 o
-3 0 6 3139.320 3254.730 113.447 0.538 o
-3 0 7 2487.770 2420.230 45.083 2.033 o
-3 0 8 132.483 130.630 7.362 129.833 o
-3 0 9 992.562 922.442 25.477 8.511 o
-3 0 10 129.569 148.293 11.655 59.602 o
-3 0 11 179.869 166.428 13.546 43.782 o
-3 0 12 976.591 970.546 34.558 5.616 o
-3 0 13 1540.810 1580.500 89.177 1.012 o
-3 0 14 61.134 67.082 12.780 53.602 o
-3 1 1 7903.490 7786.590 167.683 0.176 o
-3 1 2 3018.790 2975.890 48.237 1.540 o
-3 1 3 52.218 55.566 2.685 756.854 o
-3 1 4 10090.300 9983.650 168.410 0.136 o
-3 1 5 1398.600 1370.730 41.812 3.540 o
-3 1 6 172.405 162.738 13.356 45.163 o
-3 1 7 3708.120 3666.080 91.921 0.658 o
-3 1 8 3366.290 3401.650 60.868 1.109 o
-3 1 9 508.544 523.938 17.071 21.328 o
-3 1 10 54.904 54.015 7.112 163.413 o
-3 1 11 1267.500 1261.910 36.928 4.431 o
-3 1 12 743.495 733.940 27.985 8.735 o
-3 1 13 20.556 16.146 6.952 182.154 o
-3 1 14 584.724 515.685 33.471 7.104 o
-3 2 1 249.738 222.788 11.429 53.685 o
-3 2 2 3896.250 3891.410 55.864 1.005 o
-3 2 3 5936.120 5897.050 110.080 0.355 o
-3 2 4 1062.950 1116.970 29.591 6.548 o
-3 2 5 65.746 68.228 6.033 212.449 o
-3 2 6 489.207 498.309 17.450 21.149 o
-3 2 7 737.896 697.186 22.778 11.867 o
-3 2 8 127.194 128.369 8.422 105.620 o
-3 2 9 2156.030 2124.640 38.905 2.689 o
-3 2 10 354.833 349.559 14.868 31.061 o
-3 2 11 0.428 1.931 3.868 603.628 o
-3 2 12 326.267 310.276 24.132 14.105 o
-3 2 13 624.353 609.285 30.356 8.192 o
-3 3 1 16092.800 16482.700 604.585 0.020 o
-3 3 2 2088.300 2120.310 60.130 1.680 o
-3 3 3 1385.540 1392.340 59.016 2.112 o
-3 3 4 3054.360 3200.670 148.608 0.350 o
-3 3 5 2193.190 2215.970 61.149 1.593 o
-3 3 6 536.426 534.273 15.103 24.376 o
-3 3 7 2164.920 2149.360 63.853 1.522 o
-3 3 8 4415.100 4233.210 96.581 0.544 o
-3 3 9 245.704 243.733 11.536 52.586 o
-3 3 10 1929.420 1925.190 41.808 2.779 o
-3 3 11 426.999 393.053 20.233 18.048 o
-3 3 12 100.757 92.044 10.119 80.421 o
-3 3 13 178.713 146.523 17.929 26.392 o
-3 4 1 762.621 747.210 25.452 9.926 o
-3 4 2 8205.880 8170.290 175.406 0.161 o
-3 4 3 1826.430 1979.810 46.667 2.507 o
-3 4 4 128.934 131.869 8.934 95.321 o
-3 4 5 8338.770 8287.780 151.738 0.184 o
-3 4 6 3123.360 3077.520 60.262 1.220 o
-3 4 7 107.039 99.248 7.974 121.069 o
-3 4 8 775.232 763.681 22.380 11.693 o
-3 4 9 1490.120 1522.010 37.994 3.803 o
-3 4 10 94.314 92.106 8.256 116.377 o
-3 4 11 739.551 714.573 26.625 9.462 o
-3 4 12 765.107 788.863 36.873 5.546 o
-3 5 1 3233.680 3252.150 78.096 0.887 o
-3 5 2 321.280 309.245 16.052 28.594 o
-3 5 3 1228.700 1225.940 34.930 4.861 o
-3 5 4 4962.440 4831.570 76.535 0.597 o
-3 5 5 709.324 728.253 18.583 15.491 o
-3 5 6 692.943 686.926 19.425 15.044 o
-3 5 7 532.233 550.521 16.825 21.178 o
-3 5 8 604.664 577.143 19.805 16.039 o
-3 5 9 1.765 0.234 3.524 725.336 o
-3 5 10 259.752 244.393 23.214 15.617 o
-3 5 11 867.661 863.843 112.584 0.697 o
-3 5 12 7.568 2.013 6.835 192.471 o
-3 6 1 289.536 298.629 16.978 26.639 o
-3 6 2 6162.210 5737.800 128.646 0.298 o
-3 6 3 1962.730 1910.640 38.025 3.036 o
-3 6 4 320.092 313.542 16.593 27.069 o
-3 6 5 532.296 557.772 16.795 21.169 o
-3 6 6 840.231 856.992 21.894 11.279 o
-3 6 7 83.615 85.448 6.799 165.704 o
-3 6 8 1279.630 1228.780 40.698 3.881 o
-3 6 9 852.649 765.656 93.648 0.999 o
-3 6 10 30.950 29.915 8.024 135.623 o
-3 6 11 109.528 103.736 18.210 26.411 o
-3 6 12 612.156 617.502 37.590 5.683 o
-3 7 1 3876.280 3790.690 62.327 0.940 o
-3 7 2 804.437 741.844 17.496 15.403 o
-3 7 3 2150.470 2140.750 58.999 1.697 o
-3 7 4 518.463 513.420 16.764 21.788 o
-3 7 5 228.576 234.860 10.088 65.904 o
-3 7 6 1025.940 995.770 23.623 8.960 o
-3 7 7 3552.000 3649.940 88.426 0.706 o
-3 7 8 94.783 60.178 12.161 58.042 o
-3 7 9 245.809 203.427 19.663 21.455 o
-3 7 10 756.655 723.688 36.375 5.734 o
-3 7 11 228.166 206.162 22.470 16.845 o
-3 8 1 499.733 492.714 13.756 28.718 o
-3 8 2 2224.230 2276.930 47.152 2.136 o
-3 8 3 50.472 49.401 6.544 191.929 o
-3 8 4 3477.680 3432.950 72.151 0.916 o
-3 8 5 11723.900 11419.200 142.493 0.127 o
-3 8 6 2267.750 2311.150 50.939 1.934 o
-3 8 7 88.886 74.132 9.828 86.329 o
-3 8 8 519.020 537.217 25.651 11.379 o
-3 8 9 243.326 260.278 21.108 18.665 o
-3 8 10 34.499 8.379 18.421 26.569 o
-3 9 1 1298.420 1332.600 31.082 5.352 o
-3 9 2 6.375 3.684 2.606 1262.330 o
-3 9 3 993.676 991.950 26.507 7.968 o
-3 9 4 200.441 197.606 12.666 47.958 o
-3 9 5 29.749 30.034 7.694 147.225 o
-3 9 6 715.416 759.197 29.020 8.313 o
-3 9 7 1140.410 1113.410 30.066 6.219 o
-3 9 8 3.201 2.003 4.300 485.311 o
-3 9 9 960.952 955.856 47.795 3.368 o
-3 10 1 1626.640 1581.580 37.854 3.613 o
-3 10 2 1398.020 1394.770 34.739 4.470 o
-3 10 3 0.396 0.623 3.300 830.552 o
-3 10 4 101.424 104.121 12.088 57.717 o
-3 10 5 156.849 166.166 12.902 48.471 o
-3 10 6 668.773 630.685 23.722 11.803 o
-3 10 7 295.892 293.859 11.164 51.072 o
-3 10 8 1197.970 1220.610 45.168 3.404 o
-3 11 1 26.178 29.291 5.581 272.223 o
-3 11 2 885.672 906.940 33.747 6.058 o
-3 11 3 1705.980 1752.360 40.389 3.180 o
-3 11 4 169.901 162.908 16.696 30.145 o
-3 11 5 48.233 60.983 6.167 212.336 o
-3 11 6 459.951 482.644 14.288 28.526 o
-3 11 7 736.171 728.314 30.850 7.541 o
-3 12 1 573.845 599.272 25.272 11.263 o
-3 12 2 724.004 752.952 20.397 13.595 o
-3 12 3 70.548 71.998 6.940 164.931 o
-3 12 4 356.813 378.051 18.823 21.148 o
-3 12 5 249.541 250.449 8.963 74.987 o
-3 13 1 21.208 26.477 3.213 748.109 o
-3 13 2 1195.890 1214.080 37.356 4.499 o
-3 13 3 1023.690 1005.700 23.494 9.001 o
-2 -12 1 186.569 180.364 9.872 73.753 o
-2 -12 2 288.266 277.047 10.909 53.691 o
-2 -12 3 591.369 538.352 29.679 8.695 o
-2 -12 4 74.339 50.501 8.478 116.065 o
-2 -12 5 73.153 47.625 8.404 118.273 o
-2 -12 6 909.017 848.130 46.434 3.611 o
-2 -12 7 411.616 337.611 24.249 13.525 o
-2 -11 1 930.826 930.031 22.773 10.020 o
-2 -11 2 74.840 82.641 8.646 110.090 o
-2 -11 3 386.256 378.241 17.052 24.369 o
-2 -11 4 974.519 1035.860 35.055 5.444 o
-2 -11 5 617.243 681.654 32.269 7.330 o
-2 -11 6 18.866 11.672 5.547 283.226 o
-2 -11 7 445.033 458.672 24.053 13.241 o
-2 -11 8 955.860 887.415 75.227 1.500 o
-2 -11 9 17.516 18.536 4.084 502.587 o
-2 -10 1 1.357 6.097 3.280 827.268 o
-2 -10 2 710.310 716.663 21.801 12.711 o
-2 -10 3 544.411 607.989 24.339 12.082 o
-2 -10 4 40.774 38.858 12.557 56.305 o
-2 -10 5 1369.200 1437.430 54.525 2.393 o
-2 -10 6 1815.620 1966.090 66.101 1.566 o
-2 -10 7 286.789 296.554 21.309 17.941 o
-2 -10 8 383.516 409.178 30.159 9.124 o
-2 -10 9 727.999 805.262 41.724 4.525 o
-2 -10 10 173.500 175.619 12.136 53.135 o
-2 -9 1 1101.690 1134.630 24.704 7.902 o
-2 -9 2 628.585 653.683 17.715 17.820 o
-2 -9 3 633.188 705.269 26.116 10.210 o
-2 -9 4 3708.560 3928.900 84.303 0.715 o
-2 -9 5 635.506 652.491 28.944 8.761 o
-2 -9 6 202.774 200.209 15.667 33.020 o
-2 -9 7 1651.520 1674.950 100.834 0.802 o
-2 -9 8 1055.970 1101.970 63.885 1.979 o
-2 -9 9 58.831 45.666 8.318 122.411 o
-2 -9 10 927.682 936.140 35.058 5.614 o
-2 -9 11 342.313 339.262 22.073 16.363 o
-2 -8 1 1184.120 1197.060 25.311 7.266 o
-2 -8 2 3622.410 3562.120 51.259 1.178 o
-2 -8 3 1348.320 1347.990 26.806 6.096 o
-2 -8 4 83.389 87.871 7.387 143.596 o
-2 -8 5 169.741 164.349 13.874 42.247 o
-2 -8 6 48.666 54.496 7.691 142.532 o
-2 -8 7 37.289 48.388 12.174 59.791 o
-2 -8 8 1253.660 1292.980 38.552 4.178 o
-2 -8 9 1867.590 1949.790 80.798 1.135 o
-2 -8 10 14.219 7.223 5.181 327.088 o
-2 -8 11 703.173 752.686 86.345 1.178 o
-2 -8 12 1171.910 1277.410 49.005 2.996 o
-2 -8 13 530.629 521.255 32.956 7.396 o
-2 -7 1 2744.550 2702.230 45.509 1.803 o
-2 -7 2 44.670 38.723 4.940 323.229 o
-2 -7 3 539.189 518.480 16.204 22.398 o
-2 -7 4 438.382 438.580 17.446 22.320 o
-2 -7 5 223.417 223.756 12.343 48.632 o
-2 -7 6 1570.330 1589.380 62.061 1.857 o
-2 -7 7 1383.180 1364.150 34.750 4.517 o
-2 -7 8 25.679 22.819 5.370 294.573 o
-2 -7 9 13.758 14.565 4.961 353.379 o
-2 -7 10 1084.210 1134.110 35.089 5.159 o
-2 -7 11 1165.840 1245.570 46.439 3.277 o
-2 -7 12 150.941 160.085 12.886 48.867 o
-2 -7 13 532.919 554.586 39.463 5.325 o
-2 -6 1 3106.480 3075.200 58.726 1.255 o
-2 -6 2 4383.530 4303.070 78.784 0.669 o
-2 -6 3 559.245 546.194 15.650 22.788 o
-2 -6 4 560.199 568.258 20.613 15.588 o
-2 -6 5 4433.700 4343.000 86.051 0.608 o
-2 -6 6 1717.640 1690.760 38.880 3.340 o
-2 -6 7 16.331 16.666 3.626 630.068 o
-2 -6 8 1949.280 2071.580 40.369 2.800 o
-2 -6 9 1331.650 1350.500 40.385 3.796 o
-2 -6 10 66.409 59.928 6.976 165.894 o
-2 -6 11 519.276 554.523 30.128 8.642 o
-2 -6 12 394.706 424.016 23.409 14.239 o
-2 -6 13 50.533 40.063 6.149 216.380 o
-2 -6 14 312.465 337.517 25.606 12.662 o
-2 -5 1 4301.780 4360.970 84.208 0.633 o
-2 -5 2 1761.160 1758.890 34.784 3.651 o
-2 -5 3 8216.380 8054.100 151.390 0.188 o
-2 -5 4 3334.780 3180.800 74.465 0.927 o
-2 -5 5 26.725 23.151 3.611 602.175 o
-2 -5 6 1593.560 1596.280 31.574 4.419 o
-2 -5 7 3639.300 3728.240 57.946 1.053 o
-2 -5 8 200.360 202.418 10.514 64.976 o
-2 -5 9 3417.220 3296.820 68.386 0.991 o
-2 -5 10 503.276 503.686 20.207 16.871 o
-2 -5 11 181.083 211.734 18.521 24.516 o
-2 -5 12 148.450 157.455 14.652 38.798 o
-2 -5 13 1290.850 1467.800 85.011 1.134 o
-2 -5 14 272.012 256.390 17.102 26.872 o
-2 -4 1 7287.360 7523.580 128.622 0.244 o
-2 -4 2 9154.900 9106.250 170.909 0.149 o
-2 -4 3 717.830 682.580 17.096 17.220 o
-2 -4 4 1335.610 1319.090 34.307 4.707 o
-2 -4 5 215.949 197.310 16.167 31.026 o
-2 -4 6 279.609 262.699 10.258 59.586 o
-2 -4 7 1841.120 1830.070 32.617 3.708 o
-2 -4 8 2298.920 2186.970 39.134 2.527 o
-2 -4 9 467.075 461.455 14.271 28.658 o
-2 -4 10 152.319 149.507 10.686 68.064 o
-2 -4 11 284.083 267.628 24.911 13.560 o
-2 -4 12 824.398 871.787 36.640 5.453 o
-2 -4 13 6.045 4.134 5.523 293.646 o
-2 -4 14 1298.370 1326.810 49.267 2.876 o
-2 -3 1 4243.750 4194.900 75.228 0.720 o
-2 -3 2 2750.090 2755.200 63.932 1.279 o
-2 -3 3 5125.110 5175.120 73.886 0.580 o
-2 -3 4 230.333 214.791 14.554 36.816 o
-2 -3 5 88.306 114.324 11.329 65.436 o
-2 -3 6 4548.820 4188.290 209.462 0.176 o
-2 -3 7 2229.510 2107.540 44.381 2.324 o
-2 -3 8 84.817 80.126 5.897 210.166 o
-2 -3 9 698.141 712.182 30.373 7.852 o
-2 -3 10 2226.300 2236.650 62.076 1.549 o
-2 -3 11 91.659 100.101 12.764 52.483 o
-2 -3 12 16.435 15.160 6.996 180.842 o
-2 -3 13 469.972 533.270 32.364 7.744 o
-2 -3 14 472.719 475.613 32.722 7.640 o
-2 -2 1 1133.430 1158.090 27.171 6.966 o
-2 -2 2 8008.410 8094.760 133.640 0.214 o
-2 -2 3 1980.870 2084.340 38.216 2.916 o
-2 -2 4 13805.500 13138.600 340.163 0.049 o
-2 -2 5 11517.500 11448.800 476.643 0.033 o
-2 -2 6 865.843 903.618 33.278 6.232 o
-2 -2 7 907.679 930.091 25.413 8.885 o
-2 -2 8 3142.120 3102.550 65.964 1.105 o
-2 -2 9 201.764 191.006 8.408 91.515 o
-2 -2 10 1932.520 1968.420 39.540 2.922 o
-2 -2 11 1582.270 1579.340 42.996 3.141 o
-2 -2 12 58.627 45.970 9.466 95.971 o
-2 -2 13 95.576 83.794 16.384 32.630 o
-2 -2 14 1148.650 1090.910 63.712 1.967 o
-2 -1 1 19821.100 19249.000 396.595 0.030 o
-2 -1 2 2132.960 2060.360 40.911 2.612 o
-2 -1 3 6810.910 6720.600 124.292 0.275 o
-2 -1 4 81.590 87.155 6.711 169.706 o
-2 -1 5 28.064 42.904 5.399 284.683 o
-2 -1 6 7713.970 7360.870 163.265 0.187 o
-2 -1 7 5938.470 5801.800 108.508 0.362 o
-2 -1 8 1482.780 1510.650 37.277 3.908 o
-2 -1 9 2920.960 2864.700 59.013 1.331 o
-2 -1 10 55.356 51.001 6.343 201.245 o
-2 -1 11 1306.520 1379.300 39.264 3.956 o
-2 -1 12 1024.210 983.598 34.510 5.527 o
-2 -1 13 511.881 498.376 82.858 1.296 o
-2 -1 14 1.080 1.872 5.149 340.834 o
-2 0 1 14885.400 14395.900 209.526 0.072 o
-2 0 2 2143.500 2143.140 31.441 3.188 o
-2 0 3 3650.260 3637.430 67.781 0.927 o
-2 0 4 9407.750 9088.430 244.893 0.098 o
-2 0 5 1647.500 1627.180 44.616 2.921 o
-2 0 6 19.298 52.845 8.701 116.002 o
-2 0 7 4187.020 4162.110 90.876 0.603 o
-2 0 8 5263.040 5113.330 73.601 0.571 o
-2 0 9 390.747 380.696 20.845 17.533 o
-2 0 10 52.316 44.883 5.546 257.987 o
-2 0 11 1613.800 1676.140 40.572 3.295 o
-2 0 12 203.057 163.482 14.240 39.534 o
-2 0 13 301.921 274.939 21.977 16.944 o
-2 0 14 450.981 455.671 32.254 7.901 o
-2 1 1 54.880 50.551 3.164 612.889 o
-2 1 2 637.640 663.738 19.107 16.043 o
-2 1 3 6861.140 6369.750 119.003 0.290 o
-2 1 4 112.011 109.255 5.192 230.845 o
-2 1 5 1470.130 1357.430 37.325 4.021 o
-2 1 6 768.807 707.334 31.458 7.257 o
-2 1 7 802.785 836.892 23.214 10.773 o
-2 1 8 445.218 461.701 19.647 18.401 o
-2 1 9 4694.520 4844.090 91.520 0.531 o
-2 1 10 380.961 369.874 16.461 25.903 o
-2 1 11 485.703 484.626 21.037 16.084 o
-2 1 12 1340.630 1359.750 41.585 3.632 o
-2 1 13 524.941 544.679 29.954 8.727 o
-2 2 1 2723.520 2887.030 83.266 0.908 o
-2 2 2 2077.420 2240.760 83.915 1.022 o
-2 2 3 2693.530 2942.690 131.568 0.445 o
-2 2 4 63.123 76.239 5.753 229.638 o
-2 2 5 523.906 536.914 23.655 12.955 o
-2 2 6 17.987 21.082 3.838 560.216 o
-2 2 7 4577.820 4577.810 77.025 0.646 o
-2 2 8 1992.840 2016.240 35.948 3.107 o
-2 2 9 95.746 89.291 8.772 104.580 o
-2 2 10 3390.930 3380.450 73.811 0.912 o
-2 2 11 1645.420 1599.230 42.693 3.102 o
-2 2 12 2.353 4.045 4.053 545.182 o
-2 2 13 284.102 273.010 27.900 10.965 o
-2 3 1 2721.490 2785.700 63.542 1.291 o
-2 3 2 5373.060 5491.890 108.541 0.394 o
-2 3 3 2328.650 2269.620 49.782 1.963 o
-2 3 4 1063.760 1128.050 29.807 6.471 o
-2 3 5 6209.910 6057.830 137.448 0.271 o
-2 3 6 2637.220 2689.810 59.511 1.429 o
-2 3 7 0.587 3.387 1.599 3406.200 o
-2 3 8 1637.680 1593.170 41.504 3.223 o
-2 3 9 862.372 831.181 24.059 9.990 o
-2 3 10 475.619 497.063 18.910 18.980 o
-2 3 11 1079.150 1105.790 36.431 4.922 o
-2 3 12 1548.030 1521.960 59.213 2.018 o
-2 3 13 58.849 43.208 10.252 82.519 o
-2 4 1 3596.280 3516.200 58.226 1.083 o
-2 4 2 178.934 175.662 7.432 114.248 o
-2 4 3 1667.270 1639.660 31.448 4.266 o
-2 4 4 3742.340 3772.290 86.798 0.696 o
-2 4 5 191.688 208.680 12.044 52.339 o
-2 4 6 781.390 817.274 20.621 12.696 o
-2 4 7 984.350 1000.850 21.781 9.995 o
-2 4 8 329.987 314.001 14.427 33.599 o
-2 4 9 256.177 262.947 12.671 44.596 o
-2 4 10 66.110 85.326 8.016 127.258 o
-2 4 11 962.389 976.286 32.307 6.218 o
-2 4 12 1.663 0.106 4.292 490.145 o
-2 5 1 15987.000 15498.100 232.272 0.061 o
-2 5 2 4913.550 4955.180 86.019 0.541 o
-2 5 3 214.744 209.073 9.461 74.848 o
-2 5 4 1308.340 1335.690 34.297 4.741 o
-2 5 5 2462.420 2481.060 42.871 2.122 o
-2 5 6 839.367 832.848 20.974 11.955 o
-2 5 7 5.108 5.394 2.482 1387.980 o
-2 5 8 978.154 1002.550 31.221 6.456 o
-2 5 9 1063.500 1067.150 34.616 5.355 o
-2 5 10 174.158 162.301 12.453 51.039 o
-2 5 11 278.470 261.926 31.388 8.789 o
-2 5 12 795.721 674.987 40.586 4.744 o
-2 6 1 347.068 363.835 14.231 33.183 o
-2 6 2 1764.460 1754.740 35.651 3.562 o
-2 6 3 6496.140 6341.080 133.353 0.269 o
-2 6 4 2433.440 2418.290 41.191 2.236 o
-2 6 5 359.108 358.326 13.574 35.273 o
-2 6 6 307.782 315.733 14.448 34.072 o
-2 6 7 31.204 40.201 4.772 354.456 o
-2 6 8 595.340 597.017 35.439 6.345 o
-2 6 9 1850.130 1890.090 76.565 1.245 o
-2 6 10 554.546 501.180 61.511 2.309 o
-2 6 11 198.608 178.308 22.049 17.673 o
-2 7 1 2860.750 2952.400 40.403 1.836 o
-2 7 2 2442.120 2474.530 48.393 1.910 o
-2 7 3 3.551 2.429 3.089 928.433 o
-2 7 4 933.975 914.564 32.803 6.211 o
-2 7 5 3298.040 3282.330 61.137 1.134 o
-2 7 6 1188.560 1162.360 31.937 5.601 o
-2 7 7 1057.830 1072.950 27.815 7.156 o
-2 7 8 1211.000 1023.970 71.576 1.593 o
-2 7 9 131.184 135.692 12.916 49.664 o
-2 7 10 81.685 99.102 18.070 27.037 o
-2 7 11 412.311 363.638 26.402 11.584 o
-2 8 1 513.278 505.184 15.915 23.512 o
-2 8 2 1311.210 1266.350 24.994 6.772 o
-2 8 3 2211.250 2176.450 40.841 2.506 o
-2 8 4 1220.910 1213.410 27.650 6.474 o
-2 8 5 284.530 277.435 12.045 46.673 o
-2 8 6 3187.110 3229.010 64.599 1.106 o
-2 8 7 654.996 615.820 24.842 11.129 o
-2 8 8 227.187 212.856 27.760 11.274 o
-2 8 9 552.962 542.251 28.764 9.276 o
-2 8 10 878.249 808.262 47.374 3.522 o
-2 9 1 3178.320 2981.240 56.964 1.284 o
-2 9 2 518.558 482.035 16.287 22.913 o
-2 9 3 10.073 10.383 3.387 742.065 o
-2 9 4 309.635 331.539 21.162 17.880 o
-2 9 5 397.760 379.202 15.854 27.024 o
-2 9 6 8.117 9.572 3.667 644.456 o
-2 9 7 213.874 210.933 10.965 59.700 o
-2 9 8 981.486 835.366 51.681 2.965 o
-2 9 9 170.786 184.160 20.317 20.783 o
-2 10 1 53.896 56.462 6.127 213.577 o
-2 10 2 3102.470 3149.440 59.285 1.235 o
-2 10 3 1751.480 1821.320 40.586 3.084 o
-2 10 4 85.013 73.892 7.610 137.342 o
-2 10 5 515.973 547.191 21.049 15.565 o
-2 10 6 1201.820 1237.310 31.902 5.498 o
-2 10 7 207.947 193.218 10.913 61.050 o
-2 10 8 109.161 120.869 14.465 40.879 o
-2 11 1 707.101 755.303 31.162 7.460 o
-2 11 2 225.771 212.202 15.354 33.671 o
-2 11 3 446.580 497.324 18.116 20.598 o
-2 11 4 670.092 724.514 37.761 5.497 o
-2 11 5 236.814 247.550 13.245 42.448 o
-2 11 6 75.471 79.165 5.037 275.599 o
-2 11 7 1277.390 1212.800 93.765 0.958 o
-2 12 1 14.758 18.857 4.886 361.485 o
-2 12 2 585.285 610.384 17.951 18.339 o
-2 12 3 370.086 395.285 17.324 23.885 o
-2 12 4 3.374 10.502 3.906 578.886 o
-2 12 5 548.337 545.223 14.656 24.900 o
-2 13 1 1149.990 1135.870 33.545 5.359 o
-2 13 2 0.576 -1.068 1.769 2873.440 o
-2 13 3 525.553 489.489 18.870 18.514 o
-1 -13 3 1284.550 1289.380 43.103 3.540 o
-1 -13 4 8.256 9.586 3.654 648.461 o
-1 -12 1 899.273 812.839 39.366 4.794 o
-1 -12 2 46.845 46.872 5.563 258.951 o
-1 -12 3 279.868 246.997 15.574 31.473 o
-1 -12 4 886.154 953.115 41.617 4.315 o
-1 -12 5 265.671 257.955 16.258 29.412 o
-1 -12 6 179.328 173.652 11.622 56.995 o
-1 -12 7 771.652 765.566 26.837 9.125 o
-1 -12 8 412.178 425.365 21.183 16.727 o
-1 -11 1 21.923 27.571 5.149 319.506 o
-1 -11 2 723.226 770.512 26.453 9.505 o
-1 -11 3 336.050 315.511 15.234 30.715 o
-1 -11 4 28.965 27.502 8.402 124.443 o
-1 -11 5 1444.500 1430.210 66.269 1.724 o
-1 -11 6 1007.320 1030.890 52.287 2.845 o
-1 -11 7 36.751 28.663 9.142 104.986 o
-1 -11 8 990.620 1020.540 60.446 2.215 o
-1 -11 9 870.800 948.398 29.972 7.201 o
-1 -11 10 9.214 10.345 6.320 223.165 o
-1 -10 1 1154.540 1247.550 29.900 6.051 o
-1 -10 2 241.409 224.826 11.582 52.960 o
-1 -10 3 345.980 361.545 15.664 28.733 o
-1 -10 4 2333.870 2555.800 100.456 0.731 o
-1 -10 5 1054.060 1143.030 60.139 2.197 o
-1 -10 6 538.216 573.810 32.853 7.373 o
-1 -10 7 2015.170 1866.930 65.912 1.533 o
-1 -10 8 832.000 812.680 49.347 3.303 o
-1 -10 9 127.212 113.230 15.297 36.552 o
-1 -10 10 828.261 764.292 24.740 9.964 o
-1 -10 11 415.638 399.738 52.243 3.216 o
-1 -9 1 1298.890 1380.830 29.876 5.536 o
-1 -9 2 1151.690 1168.880 24.127 7.816 o
-1 -9 3 753.716 762.430 20.673 13.091 o
-1 -9 4 380.933 392.200 31.745 8.324 o
-1 -9 5 1639.100 1695.940 46.865 2.721 o
-1 -9 6 952.558 999.634 33.551 5.884 o
-1 -9 7 274.335 245.189 23.885 14.749 o
-1 -9 8 1198.430 1146.700 40.658 4.024 o
-1 -9 9 829.831 844.750 38.032 5.143 o
-1 -9 10 26.173 24.857 5.711 261.697 o
-1 -9 11 773.925 763.441 34.838 6.096 o
-1 -9 12 1260.790 1268.460 45.745 3.270 o
-1 -8 1 236.658 232.592 8.790 79.389 o
-1 -8 2 304.051 289.537 10.242 57.034 o
-1 -8 3 90.379 98.755 6.612 169.704 o
-1 -8 4 386.255 437.453 19.812 18.854 o
-1 -8 5 66.406 73.800 8.140 124.535 o
-1 -8 6 1132.880 1095.350 31.124 5.994 o
-1 -8 7 2935.850 3035.030 76.666 0.969 o
-1 -8 8 27.712 33.334 5.845 248.096 o
-1 -8 9 33.291 36.862 7.629 148.550 o
-1 -8 10 648.211 698.941 24.761 11.009 o
-1 -8 11 527.255 542.948 31.321 8.073 o
-1 -8 12 395.521 399.510 24.759 12.972 o
-1 -8 13 1140.010 1152.750 59.826 2.188 o
-1 -7 1 5625.400 5488.330 69.322 0.541 o
-1 -7 2 2057.450 2064.320 33.089 3.222 o
-1 -7 3 203.194 184.775 10.403 66.502 o
-1 -7 4 1032.830 1015.500 30.491 6.510 o
-1 -7 5 4702.310 4632.150 83.736 0.586 o
-1 -7 6 1486.490 1469.430 38.639 3.762 o
-1 -7 7 326.362 337.212 14.584 32.844 o
-1 -7 8 2737.750 2734.880 50.938 1.629 o
-1 -7 9 795.799 823.573 32.421 6.728 o
-1 -7 10 299.807 324.077 24.827 13.475 o
-1 -7 11 316.663 345.925 19.034 21.359 o
-1 -7 12 1328.040 1406.940 47.335 3.007 o
-1 -7 13 5.672 7.973 3.763 620.319 o
-1 -6 1 462.532 438.375 12.967 32.794 o
-1 -6 2 4581.710 4393.270 73.260 0.684 o
-1 -6 3 1818.390 1692.910 30.976 4.020 o
-1 -6 4 435.585 451.856 21.567 15.964 o
-1 -6 5 172.221 172.729 13.612 43.531 o
-1 -6 6 2959.100 3050.090 56.913 1.340 o
-1 -6 7 3126.770 3208.330 58.771 1.231 o
-1 -6 8 70.742 82.592 9.501 92.974 o
-1 -6 9 4179.230 4058.720 105.735 0.509 o
-1 -6 10 985.858 1094.570 40.566 4.309 o
-1 -6 11 174.112 182.234 14.073 40.855 o
-1 -6 12 539.031 545.827 27.409 10.101 o
-1 -6 13 1855.400 1845.790 151.180 0.374 o
-1 -5 1 5795.790 5619.190 91.613 0.431 o
-1 -5 2 2383.510 2413.490 52.750 1.786 o
-1 -5 3 1250.780 1226.750 25.795 6.841 o
-1 -5 4 2214.300 2286.720 66.547 1.407 o
-1 -5 5 1868.660 1800.820 37.727 3.218 o
-1 -5 6 74.312 73.379 5.211 264.076 o
-1 -5 7 643.028 618.378 17.653 17.938 o
-1 -5 8 528.386 515.271 17.665 20.129 o
-1 -5 9 18.531 19.329 4.211 473.044 o
-1 -5 10 71.473 90.851 18.122 26.986 o
-1 -5 11 690.048 664.458 82.343 1.296 o
-1 -5 12 353.554 330.028 21.567 16.996 o
-1 -5 13 201.203 199.219 14.087 39.888 o
-1 -5 14 1407.900 1453.440 50.820 2.641 o
-1 -4 1 226.999 208.829 7.585 99.590 o
-1 -4 2 1626.570 1742.270 38.620 3.439 o
-1 -4 3 10764.700 10664.900 159.657 0.131 o
-1 -4 4 359.900 347.731 16.356 26.726 o
-1 -4 5 750.169 733.685 27.685 8.854 o
-1 -4 6 327.841 326.881 21.858 16.781 o
-1 -4 7 91.411 102.127 6.994 153.997 o
-1 -4 8 864.282 869.933 26.053 8.911 o
-1 -4 9 1336.250 1438.010 36.436 4.277 o
-1 -4 10 318.002 318.685 26.837 11.627 o
-1 -4 11 125.556 127.425 14.556 40.027 o
-1 -4 12 762.690 773.595 34.374 6.241 o
-1 -4 13 1981.340 1974.660 89.292 0.948 o
-1 -4 14 874.068 728.025 41.616 4.440 o
-1 -3 1 14373.800 14551.800 262.944 0.061 o
-1 -3 2 683.922 641.056 16.683 18.450 o
-1 -3 3 2207.350 2231.340 41.980 2.425 o
-1 -3 4 2147.980 2080.190 45.029 2.353 o
-1 -3 5 3901.300 4021.570 135.873 0.370 o
-1 -3 6 332.654 348.392 21.295 17.460 o
-1 -3 7 5809.140 5763.860 97.120 0.407 o
-1 -3 8 1748.230 1714.880 33.938 3.789 o
-1 -3 9 413.576 420.574 16.146 25.625 o
-1 -3 10 1060.070 1083.010 28.470 6.932 o
-1 -3 11 946.114 961.093 31.159 6.605 o
-1 -3 12 860.673 834.343 46.760 3.606 o
-1 -3 13 56.457 62.963 13.716 46.873 o
-1 -3 14 57.041 55.613 12.312 57.876 o
-1 -2 1 809.608 804.357 18.855 13.862 o
-1 -2 2 24881.000 23951.600 543.316 0.017 o
-1 -2 3 2268.410 2366.500 48.125 2.041 o
-1 -2 4 1218.740 1168.380 90.301 1.034 o
-1 -2 5 6418.330 6357.650 202.885 0.160 o
-1 -2 6 6429.370 6962.170 271.886 0.100 o
-1 -2 7 276.079 270.610 13.444 39.812 o
-1 -2 8 951.297 981.191 23.154 9.583 o
-1 -2 9 2458.820 2543.910 44.867 2.022 o
-1 -2 10 872.833 891.502 23.332 10.160 o
-1 -2 11 581.303 573.466 20.662 15.329 o
-1 -2 12 881.777 936.349 33.604 6.075 o
-1 -2 13 398.601 329.921 69.610 1.842 o
-1 -2 14 299.599 311.489 28.181 10.676 o
-1 -1 1 1672.100 1695.310 43.026 3.007 o
-1 -1 2 100.256 103.252 5.015 251.796 o
-1 -1 3 931.316 937.897 31.377 6.604 o
-1 -1 4 8740.780 8549.860 182.725 0.146 o
-1 -1 5 1843.550 1847.500 64.337 1.639 o
-1 -1 6 3940.960 3788.820 224.629 0.161 o
-1 -1 7 2238.590 2199.820 125.808 0.509 o
-1 -1 8 2648.110 2624.350 55.938 1.537 o
-1 -1 9 1662.630 1586.460 37.478 3.607 o
-1 -1 10 2457.400 2499.580 54.316 1.682 o
-1 -1 11 195.170 187.588 11.763 54.769 o
-1 -1 12 168.147 174.020 11.791 56.113 o
-1 -1 13 226.754 258.689 21.449 18.228 o
-1 -1 14 790.536 751.713 44.097 4.079 o
-1 0 1 2773.880 2660.160 43.908 1.851 o
-1 0 3 550.085 569.295 12.720 28.735 o
-1 0 4 816.396 813.013 16.649 15.611 o
-1 0 5 2707.410 2574.810 59.170 1.435 o
-1 0 6 7135.450 6442.310 252.787 0.110 o
-1 0 7 472.603 450.894 15.515 25.649 o
-1 0 8 323.528 331.397 12.032 43.810 o
-1 0 9 1238.790 1223.580 27.381 6.473 o
-1 0 10 8.519 7.508 2.944 979.142 o
-1 0 11 476.892 484.475 19.087 18.772 o
-1 0 12 1281.340 1292.160 40.660 3.849 o
-1 0 13 260.862 278.539 28.462 10.606 o
-1 1 1 6381.520 6323.700 106.151 0.339 o
-1 1 2 124.108 117.358 4.929 236.730 o
-1 1 3 8573.560 8559.020 192.440 0.140 o
-1 1 4 3079.230 3006.960 102.115 0.643 o
-1 1 5 849.600 835.097 25.132 9.491 o
-1 1 6 2735.780 2668.370 56.632 1.479 o
-1 1 7 4715.160 4667.780 64.958 0.711 o
-1 1 8 112.221 115.878 8.945 97.827 o
-1 1 9 348.433 392.567 20.482 18.366 o
-1 1 10 2336.870 2287.250 61.738 1.518 o
-1 1 11 862.949 882.764 32.584 6.463 o
-1 1 12 428.690 482.250 28.090 10.142 o
-1 1 13 659.606 616.284 46.344 3.864 o
-1 2 1 13752.600 12694.000 364.256 0.045 o
-1 2 2 6922.160 6852.400 124.783 0.269 o
-1 2 3 342.281 358.151 11.120 47.050 o
-1 2 4 33.098 33.530 3.263 678.016 o
-1 2 5 1925.420 2043.050 55.162 1.966 o
-1 2 6 1257.830 1249.070 27.692 6.301 o
-1 2 7 1285.060 1279.360 22.157 7.608 o
-1 2 8 2653.900 2661.040 56.379 1.515 o
-1 2 9 832.621 860.793 25.690 9.235 o
-1 2 10 19.678 23.811 4.745 375.603 o
-1 2 11 878.812 852.636 27.788 8.141 o
-1 2 12 1051.670 1041.560 54.150 2.657 o
-1 2 13 117.566 136.832 19.006 24.149 o
-1 3 1 9290.430 9056.550 125.053 0.190 o
-1 3 2 2030.830 1994.040 33.914 3.234 o
-1 3 3 4833.090 4651.620 73.901 0.636 o
-1 3 4 3978.800 3997.430 80.211 0.719 o
-1 3 5 1751.450 1729.610 43.392 2.893 o
-1 3 6 3149.960 3133.320 45.121 1.530 o
-1 3 7 4905.900 4842.910 65.419 0.673 o
-1 3 8 468.229 483.108 15.911 24.557 o
-1 3 9 359.015 381.809 18.591 21.538 o
-1 3 10 1263.380 1347.980 42.705 3.580 o
-1 3 11 17.541 16.974 4.605 402.653 o
-1 3 12 71.718 95.960 9.862 86.227 o
-1 3 13 794.530 766.505 45.314 3.881 o
-1 4 1 7877.750 7812.480 110.193 0.255 o
-1 4 2 8900.150 8981.510 135.947 0.186 o
-1 4 3 387.249 381.831 11.817 40.907 o
-1 4 4 1891.920 1874.490 44.446 2.645 o
-1 4 5 3638.900 3556.780 60.403 1.037 o
-1 4 6 1210.810 1256.930 26.981 6.610 o
-1 4 7 725.661 776.976 20.125 13.705 o
-1 4 8 2885.950 2924.880 54.726 1.435 o
-1 4 9 487.884 482.681 18.923 18.904 o
-1 4 10 32.029 38.790 6.478 202.473 o
-1 4 11 302.018 293.796 15.476 30.886 o
-1 4 12 315.994 290.096 27.479 11.175 o
-1 5 1 569.464 574.526 17.188 19.871 o
-1 5 2 1221.960 1228.390 25.394 7.048 o
-1 5 3 3262.370 3152.000 87.811 0.769 o
-1 5 4 52.400 57.810 4.404 373.758 o
-1 5 5 386.900 386.689 13.219 35.250 o
-1 5 6 1122.980 1153.820 26.226 7.291 o
-1 5 7 120.759 124.278 11.139 65.679 o
-1 5 8 842.970 853.959 26.453 8.848 o
-1 5 9 2100.910 2031.770 50.051 2.132 o
-1 5 10 1164.180 1240.220 43.985 3.566 o
-1 5 11 176.022 167.570 14.907 36.952 o
-1 6 1 169.851 176.655 8.202 100.456 o
-1 6 2 2446.290 2450.080 40.780 2.234 o
-1 6 3 62.397 70.500 5.204 273.247 o
-1 6 4 1663.940 1697.580 39.142 3.370 o
-1 6 5 155.092 148.814 9.396 84.249 o
-1 6 6 35.832 37.876 5.520 270.618 o
-1 6 7 3005.240 2904.800 51.096 1.487 o
-1 6 8 1815.100 1793.130 42.075 2.916 o
-1 6 9 560.446 544.879 20.765 15.518 o
-1 6 10 35.334 39.697 11.844 63.275 o
-1 7 1 159.545 160.757 6.684 138.833 o
-1 7 2 864.771 865.357 19.547 12.591 o
-1 7 3 1147.660 1065.920 34.920 5.142 o
-1 7 4 537.005 517.117 18.197 19.190 o
-1 7 5 43.544 53.912 7.074 167.523 o
-1 7 6 2817.850 2744.870 58.354 1.396 o
-1 7 7 3270.640 3333.480 66.206 1.050 o
-1 7 8 37.081 27.260 8.911 110.347 o
-1 7 9 857.278 842.906 42.135 4.309 o
-1 7 10 476.199 430.018 34.407 7.004 o
-1 8 1 3026.700 3011.980 52.159 1.434 o
-1 8 2 253.806 250.444 10.466 60.118 o
-1 8 3 789.357 799.337 26.018 9.393 o
-1 8 4 2454.840 2445.230 50.958 1.814 o
-1 8 5 390.203 389.720 21.559 16.536 o
-1 8 6 266.254 263.037 15.630 31.391 o
-1 8 7 181.952 179.710 11.505 57.692 o
-1 8 8 386.773 376.409 20.363 18.287 o
-1 8 9 16.073 8.903 4.721 389.065 o
-1 9 1 200.481 212.050 9.582 74.608 o
-1 9 2 2310.320 2330.760 42.947 2.267 o
-1 9 3 715.888 686.809 28.803 8.523 o
-1 9 4 285.693 266.005 13.558 39.056 o
-1 9 5 1573.170 1565.470 47.605 2.755 o
-1 9 6 711.412 737.886 27.777 8.940 o
-1 9 7 6.765 8.446 3.058 917.843 o
-1 9 8 76.941 88.850 10.808 72.620 o
-1 10 1 1585.060 1547.090 34.867 4.042 o
-1 10 2 156.712 136.573 8.797 94.266 o
-1 10 3 322.646 327.932 20.556 18.728 o
-1 10 4 1185.450 1212.290 51.705 2.760 o
-1 10 5 55.874 59.873 7.679 141.318 o
-1 10 6 280.553 275.263 15.541 31.292 o
-1 10 7 477.301 426.830 26.855 10.900 o
-1 11 1 451.228 459.842 20.763 16.816 o
-1 11 2 387.042 365.295 16.079 26.785 o
-1 11 3 383.500 414.943 20.401 18.092 o
-1 11 4 85.472 82.384 8.145 121.116 o
-1 11 5 791.605 845.922 25.293 9.651 o
-1 11 6 467.496 445.115 17.578 21.611 o
-1 12 1 470.084 512.282 15.923 24.225 o
-1 12 2 144.631 127.755 13.295 46.840 o
-1 12 3 664.265 671.516 17.812 17.149 o
-1 12 4 1107.780 1158.690 33.351 5.461 o
-1 13 1 956.118 988.425 45.230 3.686 o
-1 13 2 900.805 805.721 24.120 9.827 o
0 -13 1 897.455 849.596 63.126 2.092 o
0 -13 2 15.810 13.252 3.884 559.441 o
0 -13 3 553.528 551.926 34.423 6.783 o
0 -13 4 260.549 276.776 25.887 12.685 o
0 -13 5 5.150 5.496 3.137 887.433 o
0 -13 6 390.917 333.676 17.565 23.507 o
0 -12 1 140.429 145.750 8.882 94.165 o
0 -12 2 1176.560 1144.360 28.263 6.548 o
0 -12 3 288.074 316.189 28.368 10.566 o
0 -12 4 127.953 147.839 14.250 41.379 o
0 -12 5 1290.420 1414.980 77.311 1.348 o
0 -12 6 255.683 271.208 15.213 32.993 o
0 -12 7 271.216 264.248 15.310 32.390 o
0 -12 8 694.762 687.726 24.865 10.738 o
0 -11 1 686.981 689.391 26.103 10.021 o
0 -11 2 3.702 4.845 3.415 758.848 o
0 -11 3 711.096 705.984 25.183 10.418 o
0 -11 4 1281.060 1360.820 54.841 2.429 o
0 -11 5 58.402 37.034 9.932 87.885 o
0 -11 6 1067.010 1075.060 47.118 3.335 o
0 -11 7 1467.910 1461.610 52.776 2.461 o
0 -11 8 170.570 165.661 18.172 25.721 o
0 -11 9 958.412 1111.350 46.525 3.470 o
0 -11 10 680.991 735.470 31.570 7.392 o
0 -10 1 3187.930 3355.760 59.717 1.178 o
0 -10 2 1201.740 1249.590 32.779 5.303 o
0 -10 3 14.782 16.072 4.500 423.965 o
0 -10 4 958.079 976.679 36.205 5.263 o
0 -10 5 4547.420 4610.550 96.911 0.519 o
0 -10 6 2896.040 2956.910 194.786 0.220 o
0 -10 7 11.506 11.849 7.047 179.522 o
0 -10 8 234.674 238.676 16.230 30.177 o
0 -10 9 156.997 144.878 12.070 54.952 o
0 -10 10 4.391 5.517 3.204 855.038 o
0 -10 11 1084.780 1098.210 36.236 4.957 o
0 -9 1 133.852 147.918 8.571 100.493 o
0 -9 2 587.939 587.744 16.843 20.019 o
0 -9 3 2276.430 2295.270 41.754 2.363 o
0 -9 4 511.525 512.572 20.013 16.999 o
0 -9 5 734.972 714.871 24.996 10.394 o
0 -9 6 1384.470 1463.890 47.896 2.896 o
0 -9 7 121.489 129.312 10.686 70.544 o
0 -9 8 226.838 226.089 16.711 28.873 o
0 -9 9 486.066 461.064 28.061 10.016 o
0 -9 10 808.966 859.153 30.794 7.203 o
0 -9 11 41.902 46.410 7.763 141.722 o
0 -9 12 898.803 898.563 53.507 2.812 o
0 -8 1 4196.430 4148.960 49.440 0.983 o
0 -8 2 2352.520 2284.400 35.230 2.652 o
0 -8 3 21.953 21.940 3.432 672.475 o
0 -8 4 466.822 449.040 15.237 26.427 o
0 -8 5 652.902 697.828 23.229 12.063 o
0 -8 6 134.880 118.388 10.639 70.626 o
0 -8 7 1657.420 1679.940 41.447 3.167 o
0 -8 8 3193.860 3229.340 88.062 0.769 o
0 -8 9 525.660 579.479 27.891 9.799 o
0 -8 10 543.248 554.585 22.836 13.521 o
0 -8 11 607.357 634.116 53.062 3.024 o
0 -8 12 316.813 349.686 33.541 7.636 o
0 -8 13 17.206 19.053 6.039 239.763 o
0 -7 1 391.451 379.313 10.028 49.473 o
0 -7 2 5278.870 5142.800 64.696 0.616 o
0 -7 3 4781.760 4788.810 71.952 0.647 o
0 -7 4 1187.300 1148.600 25.054 7.422 o
0 -7 5 511.672 528.289 17.132 21.145 o
0 -7 6 5185.310 5060.220 83.392 0.529 o
0 -7 7 566.678 601.455 20.186 15.855 o
0 -7 8 231.526 210.204 12.957 44.845 o
0 -7 9 1521.540 1646.750 80.071 1.221 o
0 -7 10 2312.900 2327.500 74.992 1.166 o
0 -7 11 88.366 102.689 12.388 55.578 o
0 -7 12 761.837 796.865 33.202 6.579 o
0 -7 13 859.999 901.644 90.722 1.058 o
0 -6 1 92.298 101.283 7.512 136.495 o
0 -6 2 662.136 650.193 25.674 10.474 o
0 -6 3 95.682 95.571 5.715 212.267 o
0 -6 4 3848.240 3747.940 61.620 0.958 o
0 -6 5 2748.900 2690.630 42.590 1.901 o
0 -6 6 13.240 11.529 2.597 1179.640 o
0 -6 7 838.891 797.580 37.017 5.396 o
0 -6 8 534.925 569.292 21.302 15.047 o
0 -6 9 5.556 12.063 5.092 342.373 o
0 -6 10 848.716 892.103 40.322 4.621 o
0 -6 11 2054.160 2234.310 70.641 1.334 o
0 -6 12 11.040 14.913 5.884 255.195 o
0 -6 13 446.363 442.993 27.763 10.360 o
0 -5 1 818.850 865.830 21.301 11.769 o
0 -5 2 2447.740 2472.120 47.705 1.935 o
0 -5 3 8566.510 8333.090 141.090 0.192 o
0 -5 4 421.042 435.716 23.324 14.147 o
0 -5 5 2468.030 2428.910 56.752 1.611 o
0 -5 6 2533.980 2591.470 53.381 1.664 o
0 -5 7 74.873 73.428 6.445 185.942 o
0 -5 8 1118.260 1191.670 39.007 4.347 o
0 -5 9 1634.930 1765.250 49.251 2.527 o
0 -5 10 910.239 949.893 38.804 4.807 o
0 -5 11 9.010 4.239 4.331 470.136 o
0 -5 12 1457.510 1500.540 51.910 2.518 o
0 -5 13 109.121 104.782 10.079 79.972 o
0 -4 1 1391.110 1365.170 27.882 5.727 o
0 -4 2 249.664 243.292 8.640 79.095 o
0 -4 3 2407.120 2411.310 45.215 2.077 o
0 -4 4 2186.590 2221.190 61.811 1.572 o
0 -4 5 251.423 247.289 11.718 50.963 o
0 -4 6 1647.880 1681.480 34.989 3.839 o
0 -4 7 8395.480 8266.760 179.097 0.155 o
0 -4 8 1274.420 1316.120 34.505 4.781 o
0 -4 9 3.572 7.584 3.019 958.447 o
0 -4 10 896.042 916.255 24.511 9.384 o
0 -4 11 1223.660 1245.630 36.730 4.540 o
0 -4 12 9.262 16.204 5.368 305.691 o
0 -4 13 502.821 485.457 22.510 14.325 o
0 -4 14 256.304 300.535 26.870 11.806 o
0 -3 1 5807.800 5818.420 96.650 0.407 o
0 -3 2 910.813 963.964 19.939 11.589 o
0 -3 3 2189.070 2206.540 46.126 2.228 o
0 -3 4 751.655 769.872 30.025 7.768 o
0 -3 5 3306.800 3396.860 80.583 0.835 o
0 -3 6 5468.790 5769.900 161.595 0.239 o
0 -3 7 14.477 12.685 3.377 728.807 o
0 -3 8 1195.710 1241.500 26.051 6.935 o
0 -3 9 1406.380 1413.890 30.671 5.106 o
0 -3 10 1311.730 1348.270 30.366 5.445 o
0 -3 11 175.557 168.362 10.148 71.874 o
0 -3 12 829.001 840.213 24.952 9.666 o
0 -3 13 6.926 5.199 5.244 324.416 o
0 -3 14 520.247 539.278 37.029 6.003 o
0 -2 1 364.899 364.749 9.497 54.943 o
0 -2 2 312.188 345.069 8.088 71.563 o
0 -2 3 2597.630 2591.020 81.529 0.972 o
0 -2 4 5172.270 5161.650 111.589 0.399 o
0 -2 5 50.470 62.916 11.656 64.422 o
0 -2 6 2751.410 2838.230 126.721 0.474 o
0 -2 7 1571.190 1618.160 39.634 3.466 o
0 -2 8 661.589 670.700 19.292 15.568 o
0 -2 9 335.442 354.867 13.357 36.915 o
0 -2 10 5133.100 5242.430 94.298 0.473 o
0 -2 11 3221.830 3200.150 63.723 1.116 o
0 -2 12 26.156 19.300 3.918 526.522 o
0 -2 13 1388.450 1381.100 79.066 1.284 o
0 -1 1 5018.380 4985.060 73.030 0.605 o
0 -1 2 4300.690 4164.730 107.531 0.488 o
0 -1 3 13.237 17.416 5.266 314.543 o
0 -1 4 45.189 46.202 4.265 409.690 o
0 -1 5 3980.900 3922.410 159.349 0.288 o
0 -1 6 3223.090 3047.900 134.117 0.414 o
0 -1 7 199.601 189.407 10.862 62.138 o
0 -1 8 1368.150 1359.500 36.255 4.315 o
0 -1 9 40.019 36.945 5.414 278.276 o
0 -1 10 59.257 56.066 6.471 192.219 o
0 -1 11 867.376 872.971 29.657 7.429 o
0 -1 12 760.302 793.882 29.912 7.754 o
0 -1 13 8.246 4.584 4.284 480.878 o
0 0 1 12555.200 11646.900 239.379 0.080 o
0 0 2 2131.210 2211.540 41.215 2.534 o
0 0 3 93.658 104.315 4.688 281.115 o
0 0 4 4914.270 4764.770 157.828 0.266 o
0 0 5 125.884 125.727 7.676 123.257 o
0 0 6 4104.750 3919.010 114.835 0.464 o
0 0 7 1195.350 1173.170 47.735 3.143 o
0 0 8 3.962 4.487 2.773 1135.570 o
0 0 9 224.509 209.548 11.623 53.888 o
0 0 10 171.077 170.668 11.941 54.843 o
0 0 11 1621.880 1681.600 49.668 2.532 o
0 0 12 669.212 693.206 26.895 9.639 o
0 0 13 1440.990 1433.500 56.212 2.251 o
0 1 0 5.343 7.503 0.825 8123.540 o
0 1 1 7962.880 7459.070 162.712 0.183 o
0 1 2 923.299 920.145 17.485 13.221 o
0 1 3 366.987 385.229 8.552 60.123 o
0 1 4 6883.930 6982.030 116.116 0.286 o
0 1 5 2798.470 2750.760 66.538 1.210 o
0 1 6 1391.720 1410.970 40.858 3.638 o
0 1 7 5156.130 5156.670 90.010 0.495 o
0 1 8 3563.590 3599.040 82.706 0.766 o
0 1 9 565.052 559.922 21.694 14.447 o
0 1 10 45.053 42.850 7.777 141.047 o
0 1 11 243.278 249.338 17.734 25.623 o
0 1 12 1652.140 1689.950 67.400 1.594 o
0 1 13 7.744 11.517 5.082 342.476 o
0 2 0 380.356 398.535 10.925 44.950 o
0 2 1 5262.160 5116.300 94.188 0.469 o
0 2 2 9698.910 9488.300 130.484 0.174 o
0 2 3 4583.280 4557.680 100.269 0.500 o
0 2 4 1626.760 1644.710 57.223 2.071 o
0 2 5 573.044 578.505 18.918 17.417 o
0 2 6 3087.370 3101.950 53.273 1.373 o
0 2 7 3459.560 3516.090 50.040 1.252 o
0 2 8 6.234 7.248 2.604 1250.360 o
0 2 9 647.207 627.301 22.368 13.004 o
0 2 10 931.537 980.565 31.378 6.551 o
0 2 11 12.550 9.608 4.589 413.934 o
0 2 12 59.112 51.491 12.335 57.663 o
0 2 13 824.209 859.989 51.119 3.094 o
0 3 0 168.658 175.553 6.725 133.370 o
0 3 1 19532.500 18651.700 299.122 0.040 o
0 3 2 2888.340 2857.540 39.278 1.881 o
0 3 3 949.437 908.144 29.971 7.038 o
0 3 4 4547.890 4567.050 91.834 0.551 o
0 3 5 6971.370 7133.040 142.088 0.232 o
0 3 6 1.094 3.472 2.086 2022.130 o
0 3 7 3249.900 3276.510 51.169 1.336 o
0 3 8 3171.010 3119.350 49.880 1.417 o
0 3 9 126.450 122.054 10.216 76.285 o
0 3 10 676.213 684.292 27.604 9.249 o
0 3 11 674.866 672.579 29.968 8.142 o
0 3 12 218.454 222.633 14.373 37.811 o
0 3 13 2.943 5.103 4.354 472.042 o
0 4 0 6496.190 6356.400 107.385 0.331 o
0 4 1 134.531 131.535 5.956 176.403 o
0 4 2 4904.610 4837.860 83.950 0.558 o
0 4 3 3142.520 3182.440 77.845 0.909 o
0 4 4 656.359 683.010 20.434 14.434 o
0 4 5 3708.640 3885.600 64.665 0.933 o
0 4 6 3860.290 3849.620 58.022 0.990 o
0 4 7 11.246 17.224 3.035 889.171 o
0 4 8 542.292 538.705 18.381 18.725 o
0 4 9 366.630 384.026 18.261 22.069 o
0 4 10 31.574 42.694 6.535 198.760 o
0 4 11 157.724 157.539 12.411 52.048 o
0 4 12 750.864 728.774 44.799 4.006 o
0 5 0 2215.440 2191.940 48.319 2.110 o
0 5 1 2508.190 2446.850 37.949 2.318 o
0 5 2 506.515 503.586 15.117 25.284 o
0 5 3 60.208 61.685 3.968 424.941 o
0 5 4 3335.640 3324.190 47.938 1.363 o
0 5 5 2996.920 2983.510 47.718 1.560 o
0 5 6 58.809 57.411 5.234 277.083 o
0 5 7 1375.400 1394.000 32.998 4.788 o
0 5 8 1187.340 1157.900 34.804 5.015 o
0 5 9 5.955 7.766 4.861 376.359 o
0 5 10 1350.010 1289.020 43.336 3.452 o
0 5 11 825.456 794.561 35.053 5.919 o
0 6 0 310.565 287.947 12.093 45.015 o
0 6 1 496.551 478.945 10.537 38.647 o
0 6 2 3282.010 3332.140 65.060 1.066 o
0 6 3 1917.730 1941.800 32.385 3.542 o
0 6 4 8.380 9.166 2.864 1026.530 o
0 6 5 450.016 449.126 14.933 27.527 o
0 6 6 1471.040 1476.600 32.645 4.594 o
0 6 7 766.118 775.065 25.203 9.982 o
0 6 8 512.494 508.404 23.174 13.543 o
0 6 9 2238.020 2117.660 54.758 1.834 o
0 6 10 102.723 94.043 10.581 73.967 o
0 7 0 1062.500 1010.660 21.795 9.510 o
0 7 1 1911.720 1929.460 32.330 3.564 o
0 7 2 68.714 65.531 5.279 264.555 o
0 7 3 1377.760 1363.850 38.078 4.038 o
0 7 4 1506.570 1599.220 39.693 3.542 o
0 7 5 3031.440 3021.640 54.788 1.370 o
0 7 6 20.805 22.260 4.716 379.636 o
0 7 7 1097.770 1122.200 32.864 5.628 o
0 7 8 119.711 103.040 14.220 42.184 o
0 7 9 2.938 4.563 4.664 412.221 o
0 8 0 17.507 19.775 4.218 472.646 o
0 8 1 344.093 364.763 15.058 30.540 o
0 8 2 1362.630 1318.910 28.496 5.736 o
0 8 3 158.483 153.945 10.890 65.393 o
0 8 4 1531.310 1509.910 51.249 2.522 o
0 8 5 4016.840 4055.050 78.916 0.723 o
0 8 6 522.415 524.334 24.304 12.444 o
0 8 7 136.308 130.204 13.865 43.542 o
0 8 8 125.860 108.366 11.474 62.387 o
0 8 9 629.842 506.416 32.394 7.439 o
0 9 0 2353.550 2446.250 39.640 2.356 o
0 9 1 707.813 718.469 24.417 10.878 o
0 9 2 35.976 42.591 5.889 239.418 o
0 9 3 263.670 240.754 17.588 25.798 o
0 9 4 527.431 573.858 30.183 8.570 o
0 9 5 28.507 31.392 5.657 263.777 o
0 9 6 359.711 361.071 16.018 27.493 o
0 9 7 606.945 588.770 38.345 5.509 o
0 9 8 150.782 122.609 24.038 15.240 o
0 10 0 166.634 168.943 9.831 76.387 o
0 10 1 1710.040 1725.190 40.503 3.179 o
0 10 2 1266.790 1306.430 38.811 4.115 o
0 10 3 96.065 88.707 14.432 41.591 o
0 10 4 76.752 86.211 8.418 115.092 o
0 10 5 559.525 566.581 20.514 15.711 o
0 10 6 267.839 273.108 10.981 54.512 o
0 10 7 153.147 140.027 11.417 60.890 o
0 11 0 963.229 1056.170 31.035 6.480 o
0 11 1 71.704 73.717 6.844 168.475 o
0 11 2 302.005 271.788 18.864 22.237 o
0 11 3 1098.350 1106.680 53.436 2.681 o
0 11 4 255.790 276.499 12.123 47.505 o
0 11 5 70.004 65.567 4.784 308.358 o
0 12 0 51.128 62.287 5.168 286.524 o
0 12 1 497.240 506.770 15.700 24.223 o
0 12 2 742.081 726.674 25.727 9.912 o
0 12 3 32.479 36.572 4.789 352.568 o
0 13 0 709.705 679.416 21.828 12.827 o
1 -13 0 10.262 12.982 2.461 1317.490 o
1 -13 1 565.277 542.551 18.269 18.578 o
1 -13 2 563.704 625.988 30.325 8.342 o
1 -13 3 46.283 59.330 7.493 149.578 o
1 -13 4 528.161 532.266 28.251 9.657 o
1 -13 5 544.490 561.819 22.719 13.598 o
1 -13 6 177.438 191.265 12.537 49.785 o
1 -13 7 250.132 258.535 22.517 16.538 o
1 -12 0 940.126 964.991 23.996 9.292 o
1 -12 1 46.585 54.361 5.452 266.355 o
1 -12 2 634.421 692.882 21.456 13.642 o
1 -12 3 718.748 803.640 33.107 6.691 o
1 -12 4 457.215 488.065 41.663 4.904 o
1 -12 5 3.910 6.845 9.948 91.332 o
1 -12 6 935.238 973.314 39.510 4.625 o
1 -12 7 1207.390 1324.390 33.073 5.160 o
1 -12 8 0.283 3.632 3.176 890.443 o
1 -12 9 999.029 1003.430 29.778 6.828 o
1 -11 0 417.871 414.882 18.063 21.599 o
1 -11 1 2593.630 2679.580 63.953 1.328 o
1 -11 2 306.811 301.759 13.224 39.309 o
1 -11 3 359.238 385.472 19.421 20.015 o
1 -11 4 627.947 595.431 45.784 3.977 o
1 -11 5 1513.580 1405.620 55.638 2.262 o
1 -11 6 378.385 315.725 28.539 10.227 o
1 -11 7 140.022 157.691 15.517 35.038 o
1 -11 8 785.552 846.222 36.420 5.585 o
1 -11 9 50.532 44.946 6.263 208.533 o
1 -11 10 79.736 63.546 7.064 158.718 o
1 -10 0 4803.800 4973.150 110.234 0.426 o
1 -10 1 146.752 134.409 10.055 76.468 o
1 -10 2 570.589 583.071 21.108 14.909 o
1 -10 3 974.691 1024.730 30.960 6.512 o
1 -10 4 120.736 122.796 10.694 70.687 o
1 -10 5 864.890 884.281 30.122 7.255 o
1 -10 6 642.380 644.525 29.369 8.548 o
1 -10 7 126.678 118.309 12.297 54.781 o
1 -10 8 94.818 84.930 11.577 63.192 o
1 -10 9 1607.750 1779.950 87.885 1.023 o
1 -10 10 510.092 517.298 27.264 10.346 o
1 -10 11 50.420 57.810 6.801 177.885 o
1 -9 0 244.871 245.660 11.359 53.843 o
1 -9 1 2957.900 2957.930 47.429 1.590 o
1 -9 2 2451.880 2543.620 47.833 1.909 o
1 -9 3 830.547 831.434 23.881 10.252 o
1 -9 4 3342.470 3355.360 58.371 1.163 o
1 -9 5 41.955 41.756 5.630 257.137 o
1 -9 6 1651.310 1559.330 46.297 2.806 o
1 -9 7 2675.940 2663.270 78.568 1.007 o
1 -9 8 2135.190 2298.890 75.755 1.182 o
1 -9 9 91.670 86.407 10.797 72.064 o
1 -9 10 900.503 918.734 31.789 6.577 o
1 -9 11 327.740 326.249 22.594 15.826 o
1 -9 12 128.796 140.021 12.560 52.266 o
1 -8 0 1649.650 1657.180 47.339 2.691 o
1 -8 1 113.449 108.890 5.996 187.348 o
1 -8 2 3616.160 3676.020 50.872 1.170 o
1 -8 3 2606.790 2604.370 53.511 1.629 o
1 -8 4 12.381 14.107 3.371 735.415 o
1 -8 5 510.530 505.058 17.840 20.161 o
1 -8 6 1643.580 1662.640 52.373 2.344 o
1 -8 7 145.217 151.795 11.289 62.211 o
1 -8 8 673.430 704.975 31.805 7.356 o
1 -8 9 1262.240 1345.370 41.114 3.782 o
1 -8 10 396.409 410.207 19.037 20.150 o
1 -8 11 580.841 570.591 30.774 8.162 o
1 -8 12 427.576 396.547 30.147 9.046 o
1 -8 13 183.111 171.283 12.234 52.097 o
1 -7 0 2016.870 2029.190 36.307 3.047 o
1 -7 1 3324.010 3326.140 45.236 1.421 o
1 -7 2 796.220 799.888 16.226 16.338 o
1 -7 3 26.520 22.921 3.112 776.068 o
1 -7 4 6838.000 6857.950 98.677 0.328 o
1 -7 5 1010.910 1043.050 24.302 8.642 o
1 -7 6 1862.640 1830.190 39.163 3.088 o
1 -7 7 691.688 679.653 26.166 9.985 o
1 -7 8 997.801 1044.860 39.113 4.576 o
1 -7 9 246.030 277.519 17.221 26.762 o
1 -7 10 673.654 789.091 34.811 6.256 o
1 -7 11 1004.110 1029.810 50.520 3.019 o
1 -7 12 6.849 4.992 3.643 661.044 o
1 -7 13 400.289 378.491 35.320 6.808 o
1 -6 0 251.193 260.278 9.185 71.922 o
1 -6 1 1186.420 1181.430 28.347 6.443 o
1 -6 2 5738.490 5636.270 99.711 0.404 o
1 -6 3 4467.330 4364.140 89.100 0.583 o
1 -6 4 391.912 397.858 15.579 27.667 o
1 -6 5 8571.520 8465.570 126.385 0.208 o
1 -6 6 3418.910 3350.590 88.692 0.732 o
1 -6 7 7.318 8.135 2.701 1155.760 o
1 -6 8 919.243 930.521 31.862 6.497 o
1 -6 9 2144.760 2250.760 52.233 1.952 o
1 -6 10 29.825 22.607 6.880 183.147 o
1 -6 11 845.667 827.528 37.130 5.338 o
1 -6 12 449.293 435.241 19.687 18.434 o
1 -6 13 84.346 83.079 22.962 16.931 o
1 -5 0 9371.920 9418.700 133.534 0.177 o
1 -5 1 7219.310 7208.240 122.347 0.261 o
1 -5 2 64.982 58.081 4.413 358.365 o
1 -5 3 3292.970 3293.310 72.846 0.948 o
1 -5 4 4661.970 4482.690 129.318 0.364 o
1 -5 5 221.524 212.825 10.160 66.578 o
1 -5 6 4075.010 4010.500 86.294 0.656 o
1 -5 7 2747.880 2775.000 57.027 1.447 o
1 -5 8 263.228 278.645 12.239 46.449 o
1 -5 9 1227.810 1299.640 34.302 4.913 o
1 -5 10 2822.310 2871.690 65.008 1.223 o
1 -5 11 115.967 118.833 10.190 77.475 o
1 -5 12 513.712 515.735 25.183 11.804 o
1 -5 13 564.609 586.397 24.342 12.031 o
1 -4 0 8.205 6.026 1.956 2076.730 o
1 -4 1 625.066 624.128 14.187 23.266 o
1 -4 2 1735.110 1710.930 30.295 4.226 o
1 -4 3 2622.230 2543.130 59.999 1.443 o
1 -4 4 1209.980 1212.490 34.479 4.989 o
1 -4 5 2723.860 2770.830 59.221 1.398 o
1 -4 6 1115.250 1081.030 34.004 5.380 o
1 -4 7 337.491 321.315 13.192 38.082 o
1 -4 8 987.994 965.794 25.674 8.361 o
1 -4 9 2093.680 2163.620 45.064 2.360 o
1 -4 10 65.517 80.927 8.043 126.907 o
1 -4 11 1113.280 1168.680 29.267 6.427 o
1 -4 12 861.784 878.916 30.833 7.027 o
1 -4 13 11.557 11.709 3.917 559.886 o
1 -3 0 81.315 89.712 3.956 375.698 o
1 -3 1 206.884 203.329 6.078 135.351 o
1 -3 2 103.103 101.306 4.041 331.252 o
1 -3 3 1317.700 1290.730 40.158 3.876 o
1 -3 4 6170.050 6027.540 113.751 0.332 o
1 -3 5 3279.670 3214.160 68.169 1.029 o
1 -3 6 2962.910 2939.960 72.300 1.045 o
1 -3 7 1892.450 1925.610 41.508 2.833 o
1 -3 8 9.127 10.226 2.732 1111.910 o
1 -3 9 170.399 165.706 10.813 65.120 o
1 -3 10 5220.160 5293.840 82.565 0.521 o
1 -3 11 803.683 827.931 21.868 11.634 o
1 -3 12 529.571 537.886 21.807 14.677 o
1 -3 13 668.911 702.079 27.390 9.356 o
1 -2 0 1248.860 1316.060 22.076 7.710 o
1 -2 1 1806.270 1754.570 25.500 4.618 o
1 -2 2 665.167 657.144 14.243 22.009 o
1 -2 3 1603.690 1607.810 38.418 3.564 o
1 -2 4 3221.440 3287.300 74.459 0.937 o
1 -2 5 8948.910 8565.680 226.094 0.112 o
1 -2 6 1151.660 1215.530 68.721 1.706 o
1 -2 7 199.421 223.515 9.602 73.949 o
1 -2 8 1352.240 1373.330 39.799 3.835 o
1 -2 9 1969.570 1997.880 38.767 2.930 o
1 -2 10 262.985 259.822 11.785 49.657 o
1 -2 11 4431.270 4532.950 84.105 0.613 o
1 -2 12 383.415 388.611 15.617 27.834 o
1 -2 13 34.141 35.607 5.411 282.244 o
1 -1 0 20874.200 19169.900 255.643 0.041 o
1 -1 1 3018.330 2838.120 57.061 1.351 o
1 -1 2 3497.120 3388.960 80.473 0.812 o
1 -1 3 7014.070 6938.820 136.626 0.243 o
1 -1 4 2113.010 2115.160 49.919 2.110 o
1 -1 5 1816.000 1801.670 86.603 1.025 o
1 -1 6 5279.280 4687.600 196.191 0.187 o
1 -1 7 2331.590 2324.520 61.088 1.535 o
1 -1 8 99.500 110.866 8.640 105.697 o
1 -1 9 296.826 288.434 16.948 26.686 o
1 -1 10 70.362 67.184 9.989 85.243 o
1 -1 11 5.174 9.805 4.765 391.056 o
1 -1 12 423.789 410.836 22.721 14.847 o
1 -1 13 972.510 1033.100 58.328 2.363 o
1 0 0 2981.290 2886.900 47.156 1.602 o
1 0 1 5887.570 5422.510 143.395 0.273 o
1 0 2 3522.500 3637.410 83.162 0.764 o
1 0 3 5497.040 5555.570 512.782 0.033 o
1 0 4 6137.880 6003.360 155.418 0.236 o
1 0 5 3114.880 3120.640 89.435 0.767 o
1 0 6 5.506 6.488 4.939 365.563 o
1 0 7 2568.840 2519.340 45.731 1.934 o
1 0 8 1305.550 1327.910 33.080 4.966 o
1 0 9 705.282 705.165 44.072 4.167 o
1 0 10 59.120 67.241 6.941 168.248 o
1 0 11 2163.400 2242.800 53.509 1.891 o
1 0 12 592.156 630.429 25.966 10.641 o
1 0 13 27.517 31.506 5.424 285.712 o
1 1 0 327.813 363.033 11.641 44.892 o
1 1 1 465.309 483.888 8.627 47.762 o
1 1 2 404.046 399.809 12.579 36.789 o
1 1 3 8857.650 8737.290 170.520 0.155 o
1 1 4 164.939 160.362 6.847 132.999 o
1 1 5 2282.420 2301.860 58.453 1.642 o
1 1 6 2426.340 2483.220 47.707 1.943 o
1 1 7 598.444 591.346 20.343 15.440 o
1 1 8 279.279 275.146 13.959 37.337 o
1 1 9 1550.380 1582.360 42.754 3.191 o
1 1 10 2116.130 2249.420 61.918 1.586 o
1 1 11 16.809 16.626 5.295 309.425 o
1 1 12 610.071 647.041 34.731 6.508 o
1 1 13 339.546 343.054 16.430 26.928 o
1 2 0 12293.300 11892.000 214.223 0.089 o
1 2 1 2463.640 2469.680 43.695 2.090 o
1 2 2 150.930 165.868 6.296 152.314 o
1 2 3 107.272 115.394 5.715 202.343 o
1 2 4 6173.270 6320.580 120.196 0.310 o
1 2 5 449.670 439.376 19.119 19.272 o
1 2 6 87.285 90.956 5.647 221.367 o
1 2 7 1952.720 1896.030 34.426 3.348 o
1 2 8 1645.500 1694.520 34.208 3.923 o
1 2 9 120.341 113.861 14.922 38.413 o
1 2 10 518.737 540.523 25.175 11.730 o
1 2 11 1177.860 1217.600 44.014 3.560 o
1 2 12 67.296 56.169 7.634 141.243 o
1 2 13 293.142 304.608 24.530 13.843 o
1 3 0 221.896 223.673 7.187 106.003 o
1 3 1 1651.450 1677.610 29.757 4.479 o
1 3 2 6465.520 6535.320 110.421 0.321 o
1 3 3 6612.080 6796.420 115.926 0.298 o
1 3 4 524.264 567.603 27.876 9.832 o
1 3 5 4698.600 4720.110 80.807 0.601 o
1 3 6 1407.960 1392.230 26.052 6.016 o
1 3 7 121.127 127.046 7.293 134.550 o
1 3 8 477.407 505.117 17.729 20.792 o
1 3 9 255.223 258.316 13.620 39.822 o
1 3 10 11.488 17.051 6.104 237.086 o
1 3 11 774.807 786.491 31.592 7.099 o
1 3 12 690.580 678.303 25.118 10.622 o
1 4 0 12779.200 12573.700 187.861 0.094 o
1 4 1 10054.800 9895.040 164.426 0.140 o
1 4 2 2696.470 2749.890 54.972 1.525 o
1 4 3 33.465 37.284 4.669 367.683 o
1 4 4 3874.270 3837.340 87.118 0.677 o
1 4 5 740.517 753.939 15.004 18.768 o
1 4 6 1031.880 1032.930 21.070 9.948 o
1 4 7 853.585 907.132 21.902 11.026 o
1 4 8 276.253 280.997 15.663 30.914 o
1 4 9 643.084 648.894 24.013 11.685 o
1 4 10 814.154 838.156 46.867 3.621 o
1 4 11 896.937 902.660 31.627 6.654 o
1 4 12 65.045 61.605 10.299 80.953 o
1 5 0 124.011 123.176 6.444 162.415 o
1 5 1 5665.300 5745.350 101.900 0.398 o
1 5 2 1680.470 1657.190 32.003 4.160 o
1 5 3 1049.650 1088.680 27.323 7.313 o
1 5 4 84.380 82.385 5.813 214.768 o
1 5 5 2242.400 2220.040 38.940 2.571 o
1 5 6 622.589 624.862 16.956 19.082 o
1 5 7 235.195 225.122 12.992 44.259 o
1 5 8 2623.220 2679.270 69.229 1.198 o
1 5 9 3876.530 3723.290 127.636 0.412 o
1 5 10 598.106 590.051 31.146 7.933 o
1 5 11 64.140 61.184 11.422 66.517 o
1 6 0 3553.330 3571.080 56.019 1.121 o
1 6 1 677.147 677.673 17.337 17.502 o
1 6 2 115.821 116.824 7.380 134.225 o
1 6 3 2904.890 2864.290 58.160 1.356 o
1 6 4 1771.760 1804.890 32.255 3.867 o
1 6 5 4.023 8.519 2.946 999.158 o
1 6 6 247.945 251.945 12.836 44.195 o
1 6 7 215.302 238.085 16.458 29.750 o
1 6 8 5.161 9.397 4.516 434.617 o
1 6 9 8.463 12.901 3.718 623.046 o
1 6 10 529.747 503.888 34.875 6.701 o
1 7 0 59.556 64.101 4.527 346.950 o
1 7 1 1898.380 1900.170 35.691 3.303 o
1 7 2 508.943 527.172 14.824 25.606 o
1 7 3 558.227 567.916 16.901 20.524 o
1 7 4 473.315 477.982 15.915 24.501 o
1 7 5 3569.620 3568.120 77.431 0.826 o
1 7 6 916.126 877.625 26.796 8.366 o
1 7 7 310.060 294.528 21.181 17.980 o
1 7 8 1008.740 1004.390 45.582 3.592 o
1 7 9 217.003 177.746 21.768 18.013 o
1 8 0 2499.480 2440.120 47.501 1.924 o
1 8 1 640.979 652.794 18.305 16.967 o
1 8 2 1288.660 1338.040 28.901 5.817 o
1 8 3 1406.610 1491.910 40.807 3.584 o
1 8 4 1224.620 1234.600 37.222 4.465 o
1 8 5 157.943 159.218 13.215 46.515 o
1 8 6 1614.050 1583.240 45.155 2.920 o
1 8 7 562.443 508.144 40.188 5.144 o
1 8 8 1.679 0.853 2.903 1063.710 o
1 9 0 42.170 42.326 5.691 252.012 o
1 9 1 2628.180 2722.110 54.303 1.574 o
1 9 2 2723.870 2835.900 55.910 1.475 o
1 9 3 100.093 97.280 12.931 51.018 o
1 9 4 41.031 42.984 6.985 173.295 o
1 9 5 853.508 901.792 33.944 6.072 o
1 9 6 159.386 141.360 8.597 97.162 o
1 9 7 215.780 214.373 12.612 47.410 o
1 10 0 1343.670 1378.990 40.365 3.769 o
1 10 1 3.672 2.077 3.493 730.132 o
1 10 2 401.424 419.330 20.638 17.577 o
1 10 3 1152.680 1232.880 43.734 3.611 o
1 10 4 63.118 56.466 6.251 202.888 o
1 10 5 412.742 423.551 15.411 27.406 o
1 10 6 868.324 743.961 30.366 7.352 o
1 11 0 143.024 137.750 9.349 86.656 o
1 11 1 226.153 216.221 13.844 40.194 o
1 11 2 232.277 258.957 12.675 45.558 o
1 11 3 161.624 179.511 19.053 23.550 o
1 11 4 757.496 776.142 22.156 11.921 o
1 12 0 624.501 590.544 20.007 15.564 o
1 12 1 16.752 20.644 3.284 745.703 o
1 12 2 484.856 457.193 17.358 21.671 o
2 -14 3 52.966 53.983 6.685 183.352 o
2 -13 0 832.351 922.800 18.164 13.609 o
2 -13 1 0.677 1.923 2.703 1228.100 o
2 -13 2 767.349 812.437 29.829 7.740 o
2 -13 3 384.497 382.783 21.662 16.467 o
2 -13 4 98.741 87.087 11.033 68.877 o
2 -13 5 34.897 33.175 7.601 149.634 o
2 -13 6 981.643 1038.140 28.905 7.102 o
2 -13 7 360.468 331.767 18.830 21.351 o
2 -12 0 455.166 478.639 17.970 20.858 o
2 -12 1 682.407 762.380 23.463 11.528 o
2 -12 2 20.278 17.550 4.715 382.329 o
2 -12 3 488.492 491.978 25.587 11.659 o
2 -12 4 928.852 918.456 41.412 4.324 o
2 -12 5 561.786 606.115 34.381 6.739 o
2 -12 6 57.512 63.962 15.940 34.943 o
2 -12 7 808.388 833.683 32.194 6.762 o
2 -12 8 1533.650 1659.890 72.963 1.427 o
2 -12 9 701.717 724.969 29.409 8.235 o
2 -11 0 365.267 362.983 21.636 16.707 o
2 -11 1 98.838 101.913 9.180 95.522 o
2 -11 2 893.011 916.306 25.968 8.733 o
2 -11 3 999.291 977.908 37.262 4.974 o
2 -11 4 15.142 19.155 9.348 102.332 o
2 -11 5 953.440 905.237 38.285 4.883 o
2 -11 6 1038.900 1068.850 37.899 4.728 o
2 -11 7 423.554 461.606 21.996 15.505 o
2 -11 8 18.706 19.666 5.061 334.973 o
2 -11 9 299.413 325.229 15.635 30.115 o
2 -11 10 22.829 27.504 9.831 92.020 o
2 -10 0 2330.210 2248.360 57.005 1.686 o
2 -10 1 1900.030 1865.650 59.655 1.808 o
2 -10 2 639.352 632.560 16.203 19.814 o
2 -10 3 862.590 837.406 30.254 7.279 o
2 -10 4 2598.810 2525.650 88.526 0.866 o
2 -10 5 1041.690 1031.540 45.844 3.523 o
2 -10 6 184.345 168.864 12.034 53.592 o
2 -10 7 1601.310 1620.050 55.291 2.196 o
2 -10 8 337.152 334.753 20.176 19.193 o
2 -10 9 94.283 87.743 9.433 92.029 o
2 -10 10 1082.860 1000.840 34.708 5.360 o
2 -10 11 899.878 903.885 30.146 7.123 o
2 -9 0 120.975 110.598 8.079 115.391 o
2 -9 1 1559.040 1583.550 30.342 4.669 o
2 -9 2 849.261 842.000 20.506 12.159 o
2 -9 3 1709.990 1681.980 49.864 2.465 o
2 -9 4 1643.460 1570.870 34.174 4.022 o
2 -9 5 3755.300 3599.720 92.129 0.655 o
2 -9 6 539.786 516.222 18.207 19.147 o
2 -9 7 15.639 17.549 5.231 317.165 o
2 -9 8 669.010 666.387 24.495 11.164 o
2 -9 9 782.082 906.422 39.091 4.936 o
2 -9 10 249.751 224.324 16.245 29.998 o
2 -9 11 396.781 385.096 27.337 10.900 o
2 -9 12 1345.340 1298.300 149.472 0.393 o
2 -8 0 2498.520 2496.020 38.460 2.284 o
2 -8 1 1496.270 1476.260 27.862 5.321 o
2 -8 2 196.294 199.183 8.245 94.292 o
2 -8 3 41.925 49.471 3.988 459.575 o
2 -8 4 1044.850 1017.650 25.090 8.243 o
2 -8 5 246.409 244.424 12.223 47.994 o
2 -8 6 291.278 303.701 12.860 41.527 o
2 -8 7 2083.540 1990.390 51.606 2.075 o
2 -8 8 756.703 860.410 36.399 5.624 o
2 -8 9 8.986 8.632 5.173 330.864 o
2 -8 10 189.672 197.263 13.801 41.682 o
2 -8 11 196.503 204.104 18.640 24.119 o
2 -8 12 2.567 7.406 3.508 719.766 o
2 -8 13 704.633 654.436 36.467 5.838 o
2 -7 0 32.249 27.693 3.142 733.294 o
2 -7 1 2090.990 2146.430 34.322 3.045 o
2 -7 2 4988.650 4929.410 69.266 0.634 o
2 -7 3 207.970 200.218 8.352 90.921 o
2 -7 4 842.969 844.049 22.951 10.674 o
2 -7 5 4574.520 4515.980 74.633 0.667 o
2 -7 6 1752.660 1678.170 32.165 4.006 o
2 -7 7 89.400 79.057 7.117 152.720 o
2 -7 8 1851.880 1915.880 45.876 2.563 o
2 -7 9 1411.630 1452.920 35.136 4.342 o
2 -7 10 16.121 21.156 5.253 313.252 o
2 -7 11 816.671 832.347 35.323 5.829 o
2 -7 12 820.959 795.588 40.235 4.722 o
2 -7 13 470.343 444.202 31.224 8.349 o
2 -6 0 4057.910 4124.310 70.629 0.792 o
2 -6 1 28.235 30.838 3.394 654.071 o
2 -6 2 866.968 823.244 21.116 11.699 o
2 -6 3 3482.940 3421.440 64.886 1.018 o
2 -6 4 2092.100 2062.500 52.922 1.990 o
2 -6 5 387.341 366.420 12.486 38.403 o
2 -6 6 2078.780 2041.930 35.765 3.014 o
2 -6 7 1388.140 1410.630 39.440 3.817 o
2 -6 8 123.815 120.538 9.927 80.475 o
2 -6 9 4364.450 4361.570 137.994 0.343 o
2 -6 10 1623.680 1687.370 45.834 2.816 o
2 -6 11 150.147 136.862 11.646 59.021 o
2 -6 12 261.521 268.385 14.116 37.245 o
2 -6 13 616.078 654.156 41.803 4.679 o
2 -5 0 190.284 202.694 9.176 81.125 o
2 -5 1 6985.420 7048.000 120.216 0.273 o
2 -5 2 3543.460 3514.430 58.231 1.096 o
2 -5 3 1157.600 1111.140 40.014 4.189 o
2 -5 4 4006.580 3632.360 139.323 0.359 o
2 -5 5 2383.370 2363.200 46.414 2.053 o
2 -5 6 19.796 20.110 4.117 490.712 o
2 -5 7 390.820 375.004 14.066 32.396 o
2 -5 8 2643.510 2597.510 57.593 1.495 o
2 -5 9 1085.530 1078.010 32.757 5.725 o
2 -5 10 20.592 18.380 4.372 439.264 o
2 -5 11 413.664 394.801 17.798 22.294 o
2 -5 12 450.952 430.350 17.180 22.710 o
2 -5 13 43.227 52.314 7.745 141.685 o
2 -4 0 8787.020 8328.440 138.567 0.191 o
2 -4 1 642.653 635.782 15.911 20.149 o
2 -4 2 582.941 599.673 15.524 22.084 o
2 -4 3 6709.210 6567.590 142.128 0.244 o
2 -4 4 1231.170 1207.700 35.089 4.844 o
2 -4 5 375.901 339.083 15.702 28.253 o
2 -4 6 614.516 664.118 19.842 15.487 o
2 -4 7 1267.850 1271.830 28.516 6.046 o
2 -4 8 0.746 3.494 2.656 1264.500 o
2 -4 9 2114.260 2094.710 40.481 2.640 o
2 -4 10 1316.530 1326.740 34.334 4.729 o
2 -4 11 29.920 39.381 5.060 320.291 o
2 -4 12 259.183 250.965 14.718 35.029 o
2 -4 13 880.130 854.126 36.362 5.447 o
2 -3 0 49.493 51.725 4.182 413.591 o
2 -3 1 9216.640 8808.460 128.083 0.190 o
2 -3 2 40.537 46.190 3.311 621.717 o
2 -3 3 1279.360 1285.940 33.815 4.921 o
2 -3 4 5759.250 5619.040 123.488 0.327 o
2 -3 5 5418.900 5202.560 144.996 0.283 o
2 -3 6 279.847 282.469 11.762 48.450 o
2 -3 7 1217.830 1194.500 24.683 7.329 o
2 -3 8 2738.590 2618.690 46.594 1.791 o
2 -3 9 144.665 139.652 8.568 99.684 o
2 -3 10 709.024 770.863 21.482 12.772 o
2 -3 11 509.355 534.307 18.030 19.686 o
2 -3 12 723.396 724.366 21.302 12.978 o
2 -3 13 18.754 30.943 10.065 87.986 o
2 -2 0 78.825 100.135 6.252 189.657 o
2 -2 1 0.099 2.392 1.345 4848.500 o
2 -2 3 21535.500 20526.600 421.666 0.026 o
2 -2 4 1686.380 1627.400 97.604 0.850 o
2 -2 5 3729.030 3446.420 132.573 0.399 o
2 -2 6 2392.240 2519.210 121.338 0.531 o
2 -2 7 638.134 624.118 17.190 18.558 o
2 -2 8 8.056 10.322 3.277 796.819 o
2 -2 9 2920.610 3022.330 57.017 1.354 o
2 -2 10 891.115 901.002 27.267 8.222 o
2 -2 11 636.143 651.109 21.555 13.700 o
2 -2 12 392.426 402.002 22.823 14.951 o
2 -2 13 521.699 555.695 19.090 17.884 o
2 -1 0 1119.090 1070.190 34.820 5.209 o
2 -1 1 10019.700 9681.030 156.688 0.147 o
2 -1 2 35547.400 34752.900 611.897 0.011 o
2 -1 3 315.503 312.598 11.661 46.592 o
2 -1 4 4424.660 4242.380 118.131 0.425 o
2 -1 5 1368.330 1389.950 66.474 1.738 o
2 -1 6 1324.730 1362.890 39.944 3.854 o
2 -1 7 923.758 957.156 28.546 7.528 o
2 -1 8 671.026 653.310 22.002 13.054 o
2 -1 9 421.637 418.888 17.662 22.282 o
2 -1 10 3185.300 3149.460 63.499 1.135 o
2 -1 11 663.395 690.838 28.024 9.067 o
2 -1 12 19.412 16.774 5.002 342.982 o
2 -1 13 70.569 63.526 9.269 98.159 o
2 0 0 5266.740 5280.720 96.983 0.451 o
2 0 1 555.613 556.646 11.312 32.213 o
2 0 2 1185.990 1214.790 29.822 6.032 o
2 0 3 5485.410 5227.230 144.082 0.284 o
2 0 4 0.009 9.129 6.484 214.657 o
2 0 5 4977.650 5007.520 113.310 0.404 o
2 0 6 2244.450 2180.490 40.756 2.483 o
2 0 7 1072.270 1033.290 25.291 8.024 o
2 0 8 411.007 449.709 19.703 18.719 o
2 0 9 4818.560 4856.680 138.318 0.322 o
2 0 10 524.620 498.743 33.354 7.271 o
2 0 11 255.517 290.084 24.715 13.827 o
2 0 12 924.642 926.174 34.813 5.689 o
2 0 13 158.322 143.427 15.706 34.084 o
2 1 0 2623.080 2674.930 77.726 1.029 o
2 1 1 1542.410 1574.370 29.180 4.887 o
2 1 2 1188.110 1190.250 25.907 7.091 o
2 1 3 2762.520 2671.370 61.796 1.337 o
2 1 4 5042.030 4964.170 177.372 0.220 o
2 1 5 54.702 56.337 5.804 234.547 o
2 1 6 1950.860 1987.000 32.166 3.485 o
2 1 7 1559.620 1561.210 45.179 2.970 o
2 1 8 778.627 769.183 21.106 12.546 o
2 1 9 11.787 7.299 3.858 579.951 o
2 1 10 1536.710 1628.950 49.220 2.633 o
2 1 11 735.198 789.581 29.493 8.004 o
2 1 12 33.198 32.535 7.264 163.495 o
2 1 13 700.727 687.485 45.900 3.884 o
2 2 0 303.531 306.077 10.420 55.227 o
2 2 1 159.990 159.983 6.532 143.199 o
2 2 2 3859.960 3932.420 69.132 0.851 o
2 2 3 2049.780 2036.370 52.822 2.021 o
2 2 4 103.818 102.285 9.710 86.013 o
2 2 5 1165.770 1130.250 24.886 7.593 o
2 2 6 1864.720 1817.920 29.742 3.971 o
2 2 7 99.504 99.098 7.527 134.846 o
2 2 8 242.938 242.064 12.832 44.581 o
2 2 9 1200.770 1214.400 41.266 3.898 o
2 2 10 226.658 235.086 15.739 32.018 o
2 2 11 989.944 1097.030 39.249 4.529 o
2 2 12 103.737 106.261 9.041 97.426 o
2 3 0 1995.750 1995.260 43.674 2.572 o
2 3 1 2364.050 2424.170 46.506 2.042 o
2 3 2 249.870 248.791 9.831 66.115 o
2 3 3 2113.420 2109.290 49.018 2.156 o
2 3 4 4284.730 4218.590 63.299 0.820 o
2 3 5 294.180 313.945 10.655 53.952 o
2 3 6 1197.210 1209.410 24.061 7.566 o
2 3 7 3074.790 3130.350 62.240 1.186 o
2 3 8 1661.590 1658.660 39.840 3.325 o
2 3 9 111.232 114.721 11.068 67.164 o
2 3 10 1177.240 1271.390 44.816 3.441 o
2 3 11 9.711 10.485 3.884 573.378 o
2 3 12 237.596 221.590 13.611 40.947 o
2 4 0 703.719 687.933 21.362 13.216 o
2 4 1 962.163 1007.700 25.234 8.558 o
2 4 2 1717.160 1738.910 42.399 3.001 o
2 4 3 42.455 46.401 4.849 332.492 o
2 4 4 2010.630 2042.660 37.089 2.989 o
2 4 5 2710.020 2648.770 39.265 2.054 o
2 4 6 349.770 347.724 23.156 14.971 o
2 4 7 264.943 263.868 15.661 31.305 o
2 4 8 1363.410 1422.220 44.050 3.301 o
2 4 9 1320.510 1275.120 45.386 3.258 o
2 4 10 248.935 269.325 22.539 16.487 o
2 4 11 605.469 625.251 57.064 2.638 o
2 5 0 4708.500 4704.600 73.977 0.646 o
2 5 1 943.063 924.187 19.700 11.637 o
2 5 2 348.033 351.789 13.397 36.401 o
2 5 3 2851.530 2962.550 53.532 1.471 o
2 5 4 697.594 704.251 18.993 15.334 o
2 5 5 790.030 787.273 19.266 13.794 o
2 5 6 854.272 865.466 19.555 12.673 o
2 5 7 250.774 222.956 13.616 40.508 o
2 5 8 48.025 56.586 21.089 20.188 o
2 5 9 60.894 83.084 12.030 59.983 o
2 5 10 578.771 577.428 27.888 9.625 o
2 6 0 16.797 19.763 3.117 819.198 o
2 6 1 2564.950 2577.420 37.984 2.226 o
2 6 2 1629.740 1709.800 33.578 4.009 o
2 6 3 5.145 5.299 2.312 1585.700 o
2 6 4 1672.820 1729.190 33.638 3.922 o
2 6 5 353.152 362.074 15.256 29.768 o
2 6 6 22.513 28.557 5.026 333.494 o
2 6 7 112.389 128.384 21.557 18.972 o
2 6 8 537.223 568.810 34.092 6.913 o
2 6 9 72.121 68.252 13.669 46.836 o
2 6 10 40.566 39.369 7.818 140.580 o
2 7 0 2624.430 2667.910 44.141 1.922 o
2 7 1 602.906 617.616 16.255 20.435 o
2 7 2 1397.670 1440.800 33.587 4.610 o
2 7 3 1609.930 1643.760 34.573 3.970 o
2 7 4 909.725 970.620 23.999 9.427 o
2 7 5 11.704 15.788 4.693 394.334 o
2 7 6 2766.820 2746.770 60.579 1.355 o
2 7 7 717.474 722.898 39.208 5.096 o
2 7 8 284.582 281.601 19.720 20.683 o
2 8 0 425.724 425.377 12.873 34.525 o
2 8 1 1834.560 1822.300 37.574 3.258 o
2 8 2 1632.850 1666.550 35.609 3.800 o
2 8 3 177.379 176.246 9.942 73.840 o
2 8 4 2290.040 2393.860 57.525 1.655 o
2 8 5 523.127 509.785 20.301 16.543 o
2 8 6 101.231 102.464 8.865 101.316 o
2 8 7 222.958 217.584 25.091 13.676 o
2 8 8 234.210 194.458 18.772 23.501 o
2 9 0 609.243 656.978 19.945 15.462 o
2 9 1 84.498 99.047 9.093 98.717 o
2 9 2 241.791 278.306 18.645 23.298 o
2 9 3 1149.820 1200.570 38.159 4.439 o
2 9 4 7.034 5.608 3.796 609.337 o
2 9 5 1028.820 1032.310 34.757 5.418 o
2 9 6 383.246 344.483 20.506 18.239 o
2 10 0 1191.340 1238.110 30.166 5.908 o
2 10 1 753.658 836.677 24.918 10.053 o
2 10 2 88.090 89.663 7.515 138.305 o
2 10 3 143.068 152.731 10.845 66.807 o
2 10 4 720.033 715.680 19.554 14.528 o
2 10 5 281.719 260.341 15.847 30.405 o
2 11 0 336.106 337.615 12.233 42.143 o
2 11 1 213.084 222.157 12.884 45.709 o
2 11 2 466.881 432.022 14.431 28.611 o
2 11 3 526.171 505.188 17.261 20.885 o
2 12 0 261.687 218.848 11.272 54.294 o
3 -14 2 386.516 369.348 27.947 10.528 o
3 -14 3 691.378 713.202 29.721 8.146 o
3 -14 4 20.160 13.343 3.905 545.772 o
3 -13 0 329.748 367.269 13.859 34.955 o
3 -13 1 408.258 411.425 16.945 23.999 o
3 -13 2 48.978 48.640 8.368 122.051 o
3 -13 3 727.374 748.423 42.857 4.343 o
3 -13 4 1329.770 1429.710 179.736 0.274 o
3 -13 5 18.098 19.517 4.128 491.280 o
3 -13 6 131.197 122.863 16.852 30.325 o
3 -13 7 440.936 418.319 24.670 12.799 o
3 -12 0 9.085 19.800 4.653 401.465 o
3 -12 1 23.335 29.715 4.948 342.324 o
3 -12 2 2155.430 2239.410 51.756 1.971 o
3 -12 3 1758.510 1786.410 56.272 2.038 o
3 -12 4 7.518 7.495 5.928 254.177 o
3 -12 5 1128.250 1106.830 57.783 2.335 o
3 -12 6 299.335 347.849 25.668 12.635 o
3 -12 7 0.120 -0.000 7.069 181.497 o
3 -12 8 151.579 138.733 13.453 45.503 o
3 -12 9 636.795 603.310 25.452 10.838 o
3 -11 0 2166.350 2240.210 50.714 2.012 o
3 -11 1 1691.820 1766.660 42.951 2.965 o
3 -11 2 346.725 356.239 15.704 28.658 o
3 -11 3 391.710 375.786 25.637 12.262 o
3 -11 4 2606.160 2676.730 98.164 0.732 o
3 -11 5 558.408 557.795 28.549 9.353 o
3 -11 6 564.361 567.704 22.020 14.104 o
3 -11 7 332.626 326.909 21.220 17.645 o
3 -11 8 20.148 17.220 4.764 375.293 o
3 -11 9 975.938 963.049 28.966 7.212 o
3 -11 10 1224.290 1164.100 49.248 2.976 o
3 -10 0 5.904 4.885 3.169 868.382 o
3 -10 1 1557.020 1494.830 34.175 4.215 o
3 -10 2 560.355 553.046 16.704 20.920 o
3 -10 3 731.431 692.593 23.956 11.118 o
3 -10 4 491.691 497.515 21.978 14.917 o
3 -10 5 5924.170 6017.220 99.596 0.386 o
3 -10 6 1256.730 1275.740 48.517 2.989 o
3 -10 7 129.674 124.536 14.452 40.516 o
3 -10 8 1210.740 1309.120 41.995 3.740 o
3 -10 9 1333.330 1428.360 41.480 3.616 o
3 -10 10 22.481 26.631 6.257 221.054 o
3 -10 11 537.585 496.466 19.717 17.202 o
3 -9 0 352.756 342.444 12.335 40.885 o
3 -9 1 1421.810 1387.380 42.412 3.441 o
3 -9 2 17.931 21.343 3.260 750.098 o
3 -9 3 1685.210 1684.780 37.083 3.560 o
3 -9 4 317.768 302.340 13.145 39.282 o
3 -9 5 52.157 48.828 5.775 239.466 o
3 -9 6 1382.860 1367.050 35.451 4.407 o
3 -9 7 1160.600 1196.340 38.921 4.304 o
3 -9 8 75.838 76.064 9.723 88.948 o
3 -9 9 150.053 150.880 12.502 51.775 o
3 -9 10 1094.220 1115.620 38.728 4.474 o
3 -9 11 134.880 143.679 25.489 13.611 o
3 -9 12 144.684 116.139 18.772 24.606 o
3 -8 0 564.897 552.388 13.977 25.822 o
3 -8 1 1719.280 1694.350 52.260 2.303 o
3 -8 2 1396.070 1413.650 39.473 3.801 o
3 -8 3 1.188 3.233 2.421 1514.010 o
3 -8 4 63.676 65.533 5.535 247.462 o
3 -8 5 1199.760 1192.520 26.440 6.896 o
3 -8 6 2185.670 2227.010 57.571 1.723 o
3 -8 7 1275.720 1305.770 38.600 4.134 o
3 -8 8 2795.310 3026.990 80.868 0.925 o
3 -8 9 804.758 811.922 36.464 5.571 o
3 -8 10 6.627 10.555 4.010 544.551 o
3 -8 11 535.580 559.455 25.680 11.237 o
3 -8 12 103.638 104.245 8.634 105.725 o
3 -7 0 1442.190 1422.550 28.807 5.349 o
3 -7 1 1192.070 1102.530 29.097 6.345 o
3 -7 2 5035.830 5035.420 92.150 0.497 o
3 -7 3 5246.030 5168.430 106.140 0.417 o
3 -7 4 1627.850 1581.900 38.928 3.497 o
3 -7 5 105.236 102.067 6.968 151.525 o
3 -7 6 1301.550 1341.050 28.315 5.907 o
3 -7 7 948.831 982.443 30.501 6.770 o
3 -7 8 6.887 3.092 2.823 1083.530 o
3 -7 9 1208.550 1269.500 47.302 3.145 o
3 -7 10 1503.520 1481.420 45.586 3.009 o
3 -7 11 2.472 2.864 3.740 639.920 o
3 -7 12 1121.120 1100.900 35.558 5.029 o
3 -7 13 1082.260 990.502 49.902 3.049 o
3 -6 0 405.008 420.395 22.602 15.067 o
3 -6 1 1781.180 1724.190 41.542 3.021 o
3 -6 2 5821.680 5714.940 116.163 0.344 o
3 -6 3 28.552 25.437 3.941 511.595 o
3 -6 4 1164.730 1188.150 23.692 7.861 o
3 -6 5 1432.640 1467.170 30.027 5.104 o
3 -6 6 103.179 107.184 6.559 166.834 o
3 -6 7 625.704 655.515 19.454 15.832 o
3 -6 8 1635.270 1673.990 38.195 3.511 o
3 -6 9 185.538 182.109 12.644 48.933 o
3 -6 10 225.857 233.366 16.224 30.382 o
3 -6 11 1004.140 1012.170 33.787 5.710 o
3 -6 12 200.360 195.305 12.724 47.629 o
3 -6 13 166.499 169.788 17.742 26.921 o
3 -5 0 9469.640 7893.480 397.788 0.048 o
3 -5 1 73.125 69.933 4.028 391.293 o
3 -5 2 4993.130 4868.960 86.636 0.535 o
3 -5 3 5049.620 5194.870 118.786 0.376 o
3 -5 4 37.308 45.335 5.101 308.445 o
3 -5 5 696.331 729.664 18.668 15.537 o
3 -5 6 2238.310 2215.790 38.311 2.612 o
3 -5 7 2044.040 2054.840 41.320 2.662 o
3 -5 8 152.799 141.803 8.044 108.789 o
3 -5 9 1367.510 1430.430 33.752 4.646 o
3 -5 10 356.572 355.167 14.567 31.920 o
3 -5 11 33.512 34.078 5.704 256.877 o
3 -5 12 588.536 565.607 25.472 11.133 o
3 -5 13 750.278 760.380 30.950 7.425 o
3 -4 0 3654.210 3535.490 58.367 1.065 o
3 -4 1 6683.960 6767.090 99.413 0.335 o
3 -4 2 289.459 292.342 10.952 52.873 o
3 -4 3 4517.490 4366.120 86.639 0.595 o
3 -4 4 1209.190 1177.540 35.929 4.753 o
3 -4 5 552.133 589.337 19.123 17.327 o
3 -4 6 2.831 9.164 2.196 1752.830 o
3 -4 7 2191.500 2188.500 52.134 1.949 o
3 -4 8 1424.300 1431.610 30.882 5.013 o
3 -4 9 19.410 22.536 4.389 435.109 o
3 -4 10 241.542 248.265 11.932 49.982 o
3 -4 11 485.204 521.495 27.854 10.051 o
3 -4 12 332.401 339.095 16.601 26.633 o
3 -4 13 377.800 341.871 27.853 10.657 o
3 -3 0 467.977 487.155 10.847 38.706 o
3 -3 1 76.230 65.047 4.330 352.167 o
3 -3 2 9600.040 9197.870 208.366 0.117 o
3 -3 3 8111.900 8037.510 174.230 0.164 o
3 -3 4 1212.320 1176.140 35.005 4.918 o
3 -3 5 5188.200 4984.260 115.509 0.387 o
3 -3 6 2700.550 2676.660 56.485 1.494 o
3 -3 7 44.231 40.065 4.306 408.330 o
3 -3 8 986.123 962.557 24.134 9.014 o
3 -3 9 1251.570 1354.930 32.249 5.200 o
3 -3 10 1810.130 1867.340 40.260 3.032 o
3 -3 11 14.980 10.308 3.752 601.312 o
3 -3 12 85.488 85.413 7.525 138.908 o
3 -3 13 270.465 274.086 25.232 13.279 o
3 -2 0 482.727 488.315 13.720 29.326 o
3 -2 1 723.228 736.030 20.495 13.590 o
3 -2 2 5627.740 5946.940 146.948 0.265 o
3 -2 3 1772.030 1775.330 78.668 1.212 o
3 -2 4 10130.600 10180.600 258.189 0.086 o
3 -2 5 334.774 297.750 23.032 15.332 o
3 -2 6 775.817 794.633 20.033 13.278 o
3 -2 7 1750.830 1730.550 37.258 3.436 o
3 -2 8 1998.190 2051.550 51.981 2.084 o
3 -2 9 1260.070 1262.490 31.592 5.410 o
3 -2 10 3220.620 3359.650 61.545 1.136 o
3 -2 11 409.910 419.439 16.461 24.974 o
3 -2 12 58.390 52.151 6.107 213.888 o
3 -2 13 285.412 295.714 23.453 15.087 o
3 -1 0 27335.600 25726.300 647.719 0.013 o
3 -1 1 3351.890 3279.070 50.925 1.307 o
3 -1 2 1352.260 1342.850 55.751 2.339 o
3 -1 3 1251.360 1317.600 29.982 5.704 o
3 -1 4 368.712 340.091 16.876 25.351 o
3 -1 5 5178.000 5067.760 153.946 0.268 o
3 -1 6 2048.290 2038.700 43.325 2.538 o
3 -1 7 320.279 354.492 41.315 5.122 o
3 -1 8 2085.750 2163.350 54.209 1.913 o
3 -1 9 206.171 211.532 14.078 39.649 o
3 -1 10 567.963 562.668 22.725 13.436 o
3 -1 11 43.323 29.218 10.416 81.171 o
3 -1 12 1077.950 1142.130 38.181 4.573 o
3 -1 13 194.898 190.901 17.882 26.123 o
3 0 0 40502.800 38455.000 608.331 0.009 o
3 0 1 4468.830 4398.070 66.402 0.752 o
3 0 2 1766.770 1741.710 38.256 3.316 o
3 0 3 3205.460 3246.100 75.224 0.932 o
3 0 4 2445.090 2542.950 77.556 1.071 o
3 0 5 111.744 113.957 6.885 151.290 o
3 0 6 4524.220 4509.330 69.614 0.711 o
3 0 7 3005.920 2995.980 56.419 1.345 o
3 0 8 603.621 576.718 21.658 14.129 o
3 0 9 90.087 97.611 8.879 102.501 o
3 0 10 925.144 1027.730 41.283 4.292 o
3 0 11 601.972 635.068 29.108 8.809 o
3 0 12 51.054 61.775 7.331 154.628 o
3 1 0 186.498 193.933 6.197 139.851 o
3 1 1 1120.670 1128.850 21.275 9.072 o
3 1 2 3093.820 3052.930 55.644 1.327 o
3 1 3 1675.510 1664.820 38.244 3.465 o
3 1 4 4477.270 4416.650 81.436 0.633 o
3 1 5 1771.970 1803.210 35.969 3.491 o
3 1 6 207.407 212.120 9.662 73.055 o
3 1 7 126.690 118.363 8.356 107.756 o
3 1 8 1627.500 1601.200 56.949 2.095 o
3 1 9 976.404 1045.390 40.729 4.320 o
3 1 10 133.890 141.690 13.736 44.216 o
3 1 11 240.509 280.733 17.401 26.332 o
3 1 12 136.270 139.980 11.905 57.277 o
3 2 0 995.536 1053.130 23.507 9.017 o
3 2 1 3733.540 3674.150 65.384 0.939 o
3 2 2 934.915 958.035 23.132 9.743 o
3 2 3 5866.520 5668.750 111.803 0.357 o
3 2 4 4924.530 4852.950 83.764 0.557 o
3 2 5 1154.420 1132.270 25.940 7.305 o
3 2 6 145.729 153.183 7.682 117.007 o
3 2 7 4106.700 4171.720 83.857 0.664 o
3 2 8 355.342 339.028 17.136 24.949 o
3 2 9 1251.580 1331.380 37.394 4.331 o
3 2 10 689.836 687.730 26.452 9.814 o
3 2 11 74.809 77.320 8.333 118.030 o
3 2 12 342.949 345.885 14.238 33.511 o
3 3 0 9.030 15.038 3.128 855.627 o
3 3 1 4442.270 4301.510 77.893 0.669 o
3 3 2 3584.400 3492.160 74.842 0.860 o
3 3 3 19.311 20.544 2.611 1087.690 o
3 3 4 769.221 765.291 23.859 10.774 o
3 3 5 1792.710 1766.630 40.326 3.092 o
3 3 6 39.987 36.574 4.643 365.348 o
3 3 7 747.691 734.011 27.032 9.183 o
3 3 8 1883.430 1962.070 45.237 2.566 o
3 3 9 219.967 233.831 22.628 16.598 o
3 3 10 917.843 992.181 35.874 5.390 o
3 3 11 2051.630 2122.450 55.261 1.890 o
3 4 0 4403.460 4312.010 67.208 0.761 o
3 4 1 88.986 98.159 6.099 193.953 o
3 4 2 2074.420 2093.390 42.418 2.553 o
3 4 3 2161.290 2127.900 34.231 2.984 o
3 4 4 388.884 373.886 12.553 37.933 o
3 4 5 905.572 879.375 20.107 11.846 o
3 4 6 582.148 598.659 20.118 15.800 o
3 4 7 89.048 90.187 9.160 97.402 o
3 4 8 11.316 12.452 4.381 452.170 o
3 4 9 550.112 538.298 52.088 3.169 o
3 4 10 325.886 326.478 16.086 28.253 o
3 5 0 379.741 368.654 11.669 42.198 o
3 5 1 3169.220 3175.800 48.797 1.431 o
3 5 2 2506.670 2496.160 46.818 1.932 o
3 5 3 222.357 231.566 12.182 49.564 o
3 5 4 1203.410 1257.500 30.632 5.749 o
3 5 5 732.754 712.278 30.551 7.688 o
3 5 6 11.921 17.149 4.474 431.177 o
3 5 7 433.148 462.418 25.968 11.656 o
3 5 8 1125.920 1161.000 45.998 3.389 o
3 5 9 49.843 46.515 7.741 141.278 o
3 5 10 526.744 470.370 31.037 8.286 o
3 6 0 299.251 282.292 10.686 54.411 o
3 6 1 249.063 250.599 12.118 48.398 o
3 6 2 2461.560 2529.340 48.707 1.875 o
3 6 3 2298.470 2412.430 61.146 1.530 o
3 6 4 204.788 198.327 14.069 39.896 o
3 6 5 34.946 37.327 6.418 205.413 o
3 6 6 677.200 663.045 30.777 7.804 o
3 6 7 487.837 529.916 49.340 3.539 o
3 6 8 232.541 229.089 18.559 23.838 o
3 6 9 987.188 970.982 51.400 2.956 o
3 7 0 536.753 514.289 14.936 24.914 o
3 7 1 616.546 637.384 21.490 13.960 o
3 7 2 327.493 347.618 17.726 23.931 o
3 7 3 776.313 757.991 24.306 10.487 o
3 7 4 4829.440 4772.570 116.683 0.402 o
3 7 5 1622.580 1624.580 55.234 2.189 o
3 7 6 30.858 47.421 16.103 34.571 o
3 7 7 450.870 498.645 39.884 5.322 o
3 7 8 356.050 358.294 18.479 21.926 o
3 8 0 23.623 32.898 4.762 365.685 o
3 8 1 4.338 6.322 3.027 952.578 o
3 8 2 838.116 968.208 40.889 4.485 o
3 8 3 355.854 333.370 15.462 29.405 o
3 8 4 221.379 205.104 14.841 35.899 o
3 8 5 1318.620 1262.960 42.668 3.572 o
3 8 6 100.244 88.803 14.605 40.581 o
3 8 7 0.856 0.955 3.014 991.380 o
3 9 0 973.051 1030.790 24.976 8.566 o
3 9 1 943.484 977.460 27.644 7.755 o
3 9 2 98.306 104.768 10.194 79.091 o
3 9 3 123.003 103.711 8.671 102.644 o
3 9 4 190.717 168.530 15.557 33.930 o
3 9 5 14.608 7.537 5.617 279.359 o
3 10 0 22.833 15.912 3.731 584.831 o
3 10 1 965.710 955.388 24.570 8.938 o
3 10 2 941.424 923.700 54.154 2.729 o
3 10 3 390.744 368.752 14.970 29.694 o
3 11 0 521.451 468.150 17.074 21.549 o
3 11 1 329.941 281.424 17.221 25.547 o
4 -14 0 428.809 398.116 15.367 27.448 o
4 -14 1 456.243 452.602 17.606 21.666 o
4 -14 2 85.993 76.589 6.767 167.569 o
4 -14 3 1178.640 1175.960 42.403 3.786 o
4 -14 4 1098.940 1050.950 37.353 4.757 o
4 -13 0 6.303 5.350 2.685 1187.450 o
4 -13 1 313.661 306.679 11.928 45.347 o
4 -13 2 1155.980 1231.380 41.947 3.843 o
4 -13 3 188.620 183.598 11.736 55.387 o
4 -13 4 591.645 560.121 20.764 15.189 o
4 -13 5 783.071 807.281 29.027 8.025 o
4 -13 6 228.179 213.093 15.322 33.738 o
4 -13 7 112.431 100.337 9.542 88.083 o
4 -12 0 1704.500 1856.360 44.856 2.766 o
4 -12 1 569.319 593.660 23.623 12.559 o
4 -12 2 206.353 199.984 15.348 34.189 o
4 -12 3 1229.020 1297.590 55.985 2.384 o
4 -12 4 1342.280 1360.770 46.518 3.092 o
4 -12 5 8.779 8.340 3.024 928.061 o
4 -12 6 775.610 765.279 38.149 5.241 o
4 -12 7 895.581 924.910 46.485 3.587 o
4 -12 8 66.761 54.711 8.190 124.386 o
4 -12 9 583.423 528.652 33.330 7.147 o
4 -11 0 229.457 220.966 14.543 36.812 o
4 -11 1 486.112 489.169 17.927 20.450 o
4 -11 2 1245.310 1278.420 34.114 4.935 o
4 -11 3 35.076 33.015 5.807 248.086 o
4 -11 4 829.727 868.253 33.305 6.335 o
4 -11 5 2064.250 2054.330 56.997 1.825 o
4 -11 6 337.601 342.923 19.081 21.065 o
4 -11 7 232.999 206.585 20.199 20.506 o
4 -11 8 1258.490 1248.060 35.984 4.610 o
4 -11 9 163.295 164.683 9.891 76.082 o
4 -11 10 125.680 119.699 14.980 37.995 o
4 -10 0 2067.430 2171.120 42.907 2.499 o
4 -10 1 746.079 783.326 20.946 12.858 o
4 -10 2 41.452 51.736 8.016 133.130 o
4 -10 3 1961.670 2000.730 56.434 1.901 o
4 -10 4 568.170 582.258 28.242 9.453 o
4 -10 5 245.284 230.503 14.569 36.209 o
4 -10 6 2332.310 2444.110 67.621 1.329 o
4 -10 7 1686.330 1647.940 58.338 1.989 o
4 -10 8 3.373 4.882 3.762 628.487 o
4 -10 9 1115.320 1121.280 33.697 5.408 o
4 -10 10 718.135 747.138 31.019 7.497 o
4 -10 11 9.028 11.610 5.383 305.304 o
4 -9 0 589.315 585.869 16.783 20.102 o
4 -9 1 2991.380 3081.970 48.034 1.535 o
4 -9 2 1703.880 1651.960 52.220 2.325 o
4 -9 3 14.152 14.527 3.143 828.466 o
4 -9 4 2432.920 2416.970 72.761 1.185 o
4 -9 5 39.979 44.953 5.040 313.293 o
4 -9 6 115.433 123.766 9.960 80.526 o
4 -9 7 640.879 632.279 23.110 12.428 o
4 -9 8 2571.110 2647.330 60.714 1.423 o
4 -9 9 125.786 136.463 9.740 82.371 o
4 -9 10 549.425 564.318 28.724 9.275 o
4 -9 11 315.996 306.889 15.736 29.655 o
4 -8 0 1679.110 1762.260 29.715 4.352 o
4 -8 1 212.540 204.316 8.306 90.731 o
4 -8 2 1712.500 1717.550 34.135 3.817 o
4 -8 3 1245.670 1196.860 33.379 5.149 o
4 -8 4 375.227 383.678 16.029 26.963 o
4 -8 5 301.514 323.075 13.451 38.130 o
4 -8 6 1389.770 1414.900 31.987 4.911 o
4 -8 7 583.897 606.527 25.677 10.921 o
4 -8 8 145.735 154.153 11.986 55.909 o
4 -8 9 889.327 927.625 32.816 6.289 o
4 -8 10 145.498 110.837 14.169 41.843 o
4 -8 11 230.720 214.281 11.856 51.794 o
4 -8 12 807.100 772.479 30.408 7.463 o
4 -7 0 340.519 343.495 12.567 40.296 o
4 -7 1 5771.550 5753.230 71.488 0.508 o
4 -7 2 2124.730 2121.140 35.958 2.910 o
4 -7 3 467.212 485.904 15.720 24.958 o
4 -7 4 2165.730 2242.980 45.764 2.250 o
4 -7 5 2700.910 2796.710 87.215 0.858 o
4 -7 6 78.883 84.387 6.464 182.002 o
4 -7 7 723.002 714.832 27.516 9.069 o
4 -7 8 1392.140 1441.130 41.273 3.573 o
4 -7 9 375.175 346.613 17.293 24.236 o
4 -7 10 1421.400 1379.270 48.643 2.834 o
4 -7 11 1793.040 1769.820 45.990 2.649 o
4 -7 12 188.721 185.415 10.994 61.691 o
4 -6 0 868.587 884.381 20.094 12.119 o
4 -6 1 5.544 8.599 1.977 2069.880 o
4 -6 2 3826.730 3896.310 68.157 0.870 o
4 -6 3 2821.090 2889.840 59.461 1.346 o
4 -6 4 243.638 227.544 9.330 72.698 o
4 -6 5 2220.540 2182.240 42.770 2.391 o
4 -6 6 2883.910 2974.820 56.779 1.378 o
4 -6 7 313.777 320.742 15.046 31.763 o
4 -6 8 677.350 697.372 24.452 11.068 o
4 -6 9 2516.470 2565.910 86.232 0.907 o
4 -6 10 131.682 118.946 11.315 63.448 o
4 -6 11 135.997 133.285 10.413 72.769 o
4 -6 12 583.705 590.223 23.127 12.897 o
4 -5 0 2524.160 2549.500 58.537 1.515 o
4 -5 1 2887.420 2962.560 50.776 1.529 o
4 -5 2 307.041 280.208 13.686 37.617 o
4 -5 3 2609.230 2621.280 88.044 0.866 o
4 -5 4 963.398 965.145 23.186 9.547 o
4 -5 5 60.792 53.126 4.789 321.034 o
4 -5 6 1358.330 1366.250 29.060 5.573 o
4 -5 7 1394.740 1430.520 32.963 4.724 o
4 -5 8 459.102 457.650 25.387 12.019 o
4 -5 9 65.852 52.307 10.047 85.063 o
4 -5 10 979.878 1032.200 34.270 5.621 o
4 -5 11 486.125 482.349 25.022 12.137 o
4 -5 12 1.819 2.694 3.549 711.652 o
4 -4 0 17.165 24.308 2.650 1063.280 o
4 -4 1 219.334 220.532 8.360 87.931 o
4 -4 2 2486.880 2414.370 54.581 1.678 o
4 -4 3 893.414 905.349 29.991 7.191 o
4 -4 4 3375.040 3461.880 70.286 0.957 o
4 -4 5 3215.110 3242.700 47.010 1.440 o
4 -4 6 2197.740 2117.790 42.104 2.468 o
4 -4 7 0.039 1.877 2.342 1640.100 o
4 -4 8 524.597 525.847 16.556 21.955 o
4 -4 9 1173.100 1164.100 28.785 6.393 o
4 -4 10 622.694 640.672 21.039 14.321 o
4 -4 11 122.585 113.250 9.208 92.154 o
4 -4 12 403.162 353.027 16.397 25.819 o
4 -3 0 531.506 548.207 21.259 15.203 o
4 -3 1 438.926 456.020 12.716 34.078 o
4 -3 2 1140.400 1115.630 28.305 6.687 o
4 -3 3 5811.710 5858.670 175.617 0.207 o
4 -3 4 15078.400 14820.500 274.405 0.057 o
4 -3 5 5810.720 5725.010 102.567 0.389 o
4 -3 6 237.554 236.118 9.257 73.672 o
4 -3 7 1510.840 1507.430 31.319 4.692 o
4 -3 8 11.191 9.716 3.420 726.483 o
4 -3 9 296.516 299.941 14.881 32.966 o
4 -3 10 1304.140 1338.730 36.963 4.317 o
4 -3 11 680.516 700.463 20.743 13.877 o
4 -3 12 100.623 106.840 14.371 41.678 o
4 -2 0 1.296 2.005 2.065 2073.880 o
4 -2 1 1011.060 1076.380 37.012 4.934 o
4 -2 2 3685.530 3695.400 190.362 0.218 o
4 -2 3 52.067 58.944 8.660 113.529 o
4 -2 4 565.290 590.635 26.657 10.390 o
4 -2 5 1458.150 1438.830 29.661 5.142 o
4 -2 6 2203.080 2199.220 49.673 2.051 o
4 -2 7 284.824 294.143 13.500 38.905 o
4 -2 8 1016.610 1127.090 32.077 5.988 o
4 -2 9 347.047 370.860 18.312 22.289 o
4 -2 10 340.969 335.906 15.177 30.562 o
4 -2 11 2551.200 2565.800 54.704 1.620 o
4 -2 12 765.509 771.016 32.035 6.985 o
4 -1 0 12537.800 12090.200 219.263 0.086 o
4 -1 1 1935.780 1932.790 46.986 2.429 o
4 -1 2 2094.920 2086.560 54.365 1.919 o
4 -1 3 4800.460 5009.090 110.891 0.423 o
4 -1 4 164.857 152.779 12.588 50.590 o
4 -1 5 93.093 89.751 6.118 193.013 o
4 -1 6 2956.320 2922.520 58.860 1.316 o
4 -1 7 2093.590 2152.170 62.548 1.586 o
4 -1 8 1.028 -1.231 5.384 312.341 o
4 -1 9 56.507 53.854 8.336 121.722 o
4 -1 10 102.691 110.715 10.582 73.468 o
4 -1 11 435.068 425.313 18.223 21.021 o
4 -1 12 6.262 6.636 2.993 962.839 o
4 0 0 4796.990 4784.140 76.813 0.614 o
4 0 1 5833.990 6028.590 70.744 0.494 o
4 0 2 1761.210 1853.840 42.946 2.868 o
4 0 3 302.506 302.165 15.820 29.703 o
4 0 4 4401.900 4318.890 84.169 0.626 o
4 0 5 986.382 922.877 19.742 11.293 o
4 0 6 745.434 743.794 19.441 14.260 o
4 0 7 548.800 538.317 18.817 18.046 o
4 0 8 3182.390 3271.980 67.079 1.060 o
4 0 9 111.420 125.452 10.645 71.749 o
4 0 10 14.286 24.653 4.794 372.643 o
4 0 11 329.934 355.880 18.747 21.716 o
4 0 12 739.406 696.426 29.648 8.063 o
4 1 0 3443.890 3473.720 62.505 1.057 o
4 1 1 1439.030 1416.040 30.772 5.017 o
4 1 2 2631.810 2570.700 56.674 1.530 o
4 1 3 3854.120 3737.520 61.093 0.964 o
4 1 4 11.886 16.585 2.904 960.866 o
4 1 5 28.826 26.861 3.501 624.726 o
4 1 6 1336.570 1354.430 28.114 5.838 o
4 1 7 1447.360 1493.610 50.300 2.647 o
4 1 8 321.198 320.562 18.564 22.379 o
4 1 9 1068.090 1125.020 33.676 5.501 o
4 1 10 791.575 831.058 28.797 8.055 o
4 1 11 102.834 96.993 8.729 104.243 o
4 2 0 1022.550 1004.030 23.859 8.858 o
4 2 1 8428.090 8234.390 140.662 0.196 o
4 2 2 1049.590 1071.500 25.473 7.973 o
4 2 3 39.755 34.968 3.770 520.823 o
4 2 4 607.158 621.639 16.926 19.368 o
4 2 5 474.857 471.015 17.305 21.812 o
4 2 6 6.214 2.186 2.363 1528.600 o
4 2 7 1845.540 1862.680 53.856 2.108 o
4 2 8 1186.130 1145.400 33.771 5.234 o
4 2 9 97.177 111.223 14.314 42.019 o
4 2 10 325.452 353.152 22.691 15.642 o
4 2 11 876.300 915.365 34.965 5.746 o
4 3 0 4428.470 4354.150 64.310 0.779 o
4 3 1 869.490 862.413 18.673 13.174 o
4 3 2 3170.550 3186.380 51.209 1.376 o
4 3 3 1544.800 1569.510 31.399 4.557 o
4 3 4 33.068 33.576 3.887 508.506 o
4 3 5 1535.920 1517.440 30.882 4.700 o
4 3 6 936.427 981.162 25.224 8.731 o
4 3 7 309.253 300.580 19.048 21.643 o
4 3 8 378.012 376.448 24.183 13.658 o
4 3 9 703.525 721.245 29.787 8.071 o
4 3 10 10.678 9.148 3.488 702.155 o
4 4 0 1126.010 1099.700 23.502 8.291 o
4 4 1 7508.550 7496.570 113.848 0.264 o
4 4 2 2362.850 2335.120 39.197 2.413 o
4 4 3 1666.350 1641.660 43.866 2.963 o
4 4 4 1496.540 1565.020 32.706 4.461 o
4 4 5 677.131 646.645 19.783 15.038 o
4 4 6 46.020 37.600 6.179 216.526 o
4 4 7 1771.980 1914.460 52.788 2.189 o
4 4 8 1018.530 1074.000 41.039 4.207 o
4 4 9 5.985 4.128 3.087 914.635 o
4 4 10 42.830 45.829 8.941 108.341 o
4 5 0 234.566 218.386 10.107 65.889 o
4 5 1 604.600 570.867 18.569 17.544 o
4 5 2 1252.620 1237.580 29.856 5.827 o
4 5 3 2705.780 2673.290 81.113 0.958 o
4 5 4 96.094 89.065 9.417 92.102 o
4 5 5 964.150 925.123 25.616 8.568 o
4 5 6 479.337 515.757 28.006 9.985 o
4 5 7 4.638 6.459 10.814 77.313 o
4 5 8 1376.490 1382.670 103.408 0.789 o
4 5 9 1344.460 1379.700 67.597 1.696 o
4 6 0 640.149 632.852 17.387 18.218 o
4 6 1 1739.680 1774.080 35.582 3.589 o
4 6 2 93.658 90.760 8.139 119.495 o
4 6 3 769.819 815.355 32.980 6.614 o
4 6 4 1698.320 1725.180 44.669 2.837 o
4 6 5 216.293 222.251 12.357 48.860 o
4 6 6 33.096 40.514 10.106 86.318 o
4 6 7 284.696 261.133 19.662 20.880 o
4 6 8 367.233 379.695 28.977 9.893 o
4 7 0 288.863 285.784 13.400 39.362 o
4 7 1 68.880 68.356 7.072 160.367 o
4 7 2 904.767 896.665 26.907 8.327 o
4 7 3 253.871 276.318 23.053 15.772 o
4 7 4 30.055 37.118 6.721 189.678 o
4 7 5 1257.730 1194.720 35.828 4.680 o
4 7 6 1174.000 1204.650 48.077 3.111 o
4 7 7 112.446 115.907 14.371 41.367 o
4 8 0 1171.330 1167.910 33.815 5.231 o
4 8 1 551.780 548.415 19.162 17.502 o
4 8 2 121.992 121.678 16.870 30.373 o
4 8 3 332.959 342.646 16.330 27.311 o
4 8 4 117.414 115.879 9.390 89.448 o
4 8 5 10.988 10.275 5.547 287.337 o
4 8 6 326.084 251.757 20.691 18.783 o
4 9 0 66.692 61.232 5.837 225.886 o
4 9 1 879.871 903.297 30.113 7.190 o
4 9 2 1579.670 1669.670 51.282 2.448 o
4 9 3 40.639 28.539 4.167 444.223 o
4 9 4 249.319 237.501 14.909 34.650 o
4 10 0 503.432 511.854 26.865 10.642 o
4 10 1 6.272 4.498 3.071 921.778 o
4 10 2 260.354 221.954 11.900 49.934 o
5 -14 0 3.599 6.132 4.213 501.990 o
5 -14 1 757.008 726.670 24.275 10.688 o
5 -14 2 423.042 408.779 16.646 24.430 o
5 -14 3 40.320 30.155 8.543 119.230 o
5 -13 0 1085.410 1081.740 23.570 8.494 o
5 -13 1 58.862 73.210 7.080 161.744 o
5 -13 2 1371.160 1356.070 44.011 3.328 o
5 -13 3 966.925 967.041 29.320 7.117 o
5 -13 4 441.155 417.762 16.943 23.432 o
5 -13 5 136.477 107.481 16.057 33.267 o
5 -13 6 662.375 562.918 36.514 5.950 o
5 -13 7 809.482 719.880 39.229 4.986 o
5 -12 0 5.057 9.179 3.138 879.738 o
5 -12 1 493.606 512.968 18.055 19.988 o
5 -12 2 767.811 762.137 29.122 8.102 o
5 -12 3 520.031 544.921 38.257 5.654 o
5 -12 4 325.446 336.472 24.250 13.927 o
5 -12 5 414.877 401.106 20.814 17.297 o
5 -12 6 182.692 178.556 16.021 32.216 o
5 -12 7 626.255 581.916 32.090 7.488 o
5 -12 8 1029.360 1022.910 37.874 4.778 o
5 -11 0 1411.180 1477.070 37.636 3.979 o
5 -11 1 216.318 206.880 11.225 57.498 o
5 -11 2 602.697 664.724 38.565 5.414 o
5 -11 3 1261.360 1292.060 49.213 2.915 o
5 -11 4 22.737 17.970 4.675 386.065 o
5 -11 5 63.842 64.633 8.125 125.938 o
5 -11 6 731.015 670.042 34.024 6.502 o
5 -11 7 1150.580 1196.340 72.559 1.550 o
5 -11 8 114.035 95.736 24.717 14.563 o
5 -11 9 759.252 734.235 30.532 7.596 o
5 -11 10 99.556 102.659 12.218 56.667 o
5 -10 0 1615.570 1642.860 51.560 2.417 o
5 -10 1 2729.640 2914.010 59.811 1.361 o
5 -10 2 239.577 252.928 16.795 28.235 o
5 -10 3 420.909 388.163 25.419 12.304 o
5 -10 4 2081.660 2157.250 49.629 2.130 o
5 -10 5 507.171 509.301 20.198 16.820 o
5 -10 6 20.045 24.805 5.415 292.506 o
5 -10 7 1025.490 1043.030 34.664 5.435 o
5 -10 8 1193.600 1221.220 42.779 3.700 o
5 -10 9 66.647 76.343 7.124 157.907 o
5 -10 10 443.016 411.846 21.670 15.931 o
5 -9 0 903.912 955.541 24.416 9.297 o
5 -9 1 57.097 68.776 7.337 152.521 o
5 -9 2 2710.410 2827.620 58.848 1.403 o
5 -9 3 209.010 213.961 14.089 39.489 o
5 -9 4 2682.660 2733.140 55.831 1.508 o
5 -9 5 1376.290 1463.760 48.641 2.836 o
5 -9 6 720.387 681.043 23.879 11.261 o
5 -9 7 120.586 128.788 10.685 70.625 o
5 -9 8 120.706 123.029 10.949 67.765 o
5 -9 9 454.573 461.611 17.658 21.532 o
5 -9 10 232.749 253.023 13.838 39.520 o
5 -9 11 205.791 214.307 19.521 22.026 o
5 -8 0 1350.640 1339.900 29.083 5.620 o
5 -8 1 3933.590 4085.740 64.909 0.873 o
5 -8 2 715.759 732.988 23.663 11.286 o
5 -8 3 1281.620 1353.090 38.981 4.042 o
5 -8 4 3333.420 3404.640 89.105 0.734 o
5 -8 5 1217.270 1217.770 33.805 5.100 o
5 -8 6 15.384 26.640 4.819 367.332 o
5 -8 7 1887.210 1915.440 49.648 2.306 o
5 -8 8 698.892 696.174 25.461 10.331 o
5 -8 9 3.894 7.352 3.610 676.999 o
5 -8 10 255.864 281.101 15.045 33.501 o
5 -8 11 328.135 296.908 15.017 31.805 o
5 -7 0 25.837 34.633 4.221 450.585 o
5 -7 1 801.296 834.994 18.247 14.286 o
5 -7 2 5508.300 5597.390 92.462 0.446 o
5 -7 3 1986.930 1940.720 35.364 3.203 o
5 -7 4 405.824 372.087 14.954 29.355 o
5 -7 5 2205.370 2274.220 63.074 1.517 o
5 -7 6 809.533 800.475 23.844 10.468 o
5 -7 7 31.795 33.486 5.576 268.822 o
5 -7 8 2424.380 2431.310 57.876 1.589 o
5 -7 9 2121.320 2158.610 51.096 2.038 o
5 -7 10 127.469 127.615 11.950 57.503 o
5 -7 11 225.550 227.300 14.437 37.295 o
5 -7 12 808.192 672.366 38.620 5.150 o
5 -6 0 877.300 904.947 17.505 13.738 o
5 -6 1 1956.800 1963.700 30.167 3.668 o
5 -6 2 172.421 170.611 7.554 113.358 o
5 -6 3 2439.180 2369.840 41.507 2.234 o
5 -6 4 2021.370 2056.650 40.203 2.754 o
5 -6 5 73.154 77.558 8.100 124.432 o
5 -6 6 1470.330 1413.460 34.839 4.324 o
5 -6 7 603.027 580.600 31.061 7.969 o
5 -6 8 13.134 11.549 4.922 360.460 o
5 -6 9 738.443 741.960 28.341 8.573 o
5 -6 10 457.455 487.206 48.451 3.685 o
5 -6 11 158.772 140.706 11.773 57.432 o
5 -6 12 206.234 185.218 13.118 45.188 o
5 -5 0 1688.840 1685.450 64.595 1.696 o
5 -5 1 5342.320 5068.120 92.090 0.475 o
5 -5 2 2318.730 2332.010 45.038 2.162 o
5 -5 3 3146.160 3124.530 50.523 1.410 o
5 -5 4 1112.660 1066.060 25.153 7.844 o
5 -5 5 3853.380 3722.630 68.259 0.879 o
5 -5 6 19.196 21.715 4.205 471.589 o
5 -5 7 566.672 554.874 18.554 18.099 o
5 -5 8 1618.730 1661.230 36.303 3.744 o
5 -5 9 900.981 890.766 27.458 8.128 o
5 -5 10 11.250 13.891 4.377 452.074 o
5 -5 11 242.576 253.261 16.320 29.639 o
5 -4 0 3419.890 3487.280 85.763 0.756 o
5 -4 1 1418.700 1442.840 44.480 3.200 o
5 -4 2 621.986 595.347 21.740 13.847 o
5 -4 3 1554.740 1521.730 29.058 4.936 o
5 -4 4 4446.370 4340.910 64.591 0.775 o
5 -4 5 991.955 1039.250 21.371 10.030 o
5 -4 6 1427.180 1421.870 30.648 5.057 o
5 -4 7 2030.760 2069.520 44.880 2.446 o
5 -4 8 3.351 3.428 3.453 745.849 o
5 -4 9 1472.750 1517.560 55.818 2.244 o
5 -4 10 1079.930 1120.970 31.731 5.938 o
5 -4 11 153.926 156.810 12.000 55.400 o
5 -4 12 92.944 85.713 13.388 48.088 o
5 -3 0 211.191 224.422 12.656 47.123 o
5 -3 1 4274.020 4343.280 87.469 0.612 o
5 -3 2 2684.240 2883.900 91.492 0.797 o
5 -3 3 515.017 548.832 21.857 14.693 o
5 -3 4 98.644 99.411 6.216 184.473 o
5 -3 5 2613.340 2607.030 49.789 1.746 o
5 -3 6 874.335 835.858 20.985 11.685 o
5 -3 7 1383.600 1393.840 35.880 4.322 o
5 -3 8 1137.070 1165.840 35.001 5.057 o
5 -3 9 745.578 760.198 27.666 8.832 o
5 -3 10 10.787 10.634 3.167 838.110 o
5 -3 11 1159.600 1188.290 33.087 5.386 o
5 -3 12 367.329 359.987 28.322 10.342 o
5 -2 0 632.332 678.714 17.933 17.353 o
5 -2 1 4.159 10.422 3.624 667.616 o
5 -2 2 1956.780 1693.870 128.476 0.506 o
5 -2 3 1149.410 1135.920 21.795 8.706 o
5 -2 4 20.068 25.326 4.664 386.784 o
5 -2 5 1284.580 1302.270 30.225 5.591 o
5 -2 6 1250.210 1234.420 25.642 6.871 o
5 -2 7 1516.570 1530.360 42.697 3.252 o
5 -2 8 5.851 8.504 3.554 691.391 o
5 -2 9 2148.260 2243.540 49.112 2.095 o
5 -2 10 984.926 1020.000 29.238 7.013 o
5 -2 11 5.076 3.564 2.190 1769.880 o
5 -2 12 299.594 276.474 22.938 15.687 o
5 -1 0 535.898 524.409 18.308 18.996 o
5 -1 1 6653.360 6834.870 144.599 0.238 o
5 -1 2 2217.980 2150.520 62.127 1.563 o
5 -1 3 686.550 708.968 21.355 13.272 o
5 -1 4 793.371 745.995 20.744 12.789 o
5 -1 5 1894.720 1877.300 35.908 3.302 o
5 -1 6 8.690 10.527 2.517 1293.140 o
5 -1 7 731.975 754.530 29.071 8.246 o
5 -1 8 1127.540 1217.570 50.129 2.934 o
5 -1 9 6.850 9.268 6.598 205.714 o
5 -1 10 137.988 153.059 12.737 50.441 o
5 -1 11 443.297 461.874 20.275 17.527 o
5 0 0 5449.520 5503.540 90.028 0.463 o
5 0 1 1254.730 1205.800 37.370 4.419 o
5 0 2 2067.920 2051.290 46.515 2.333 o
5 0 3 462.554 465.992 20.506 17.026 o
5 0 4 143.131 145.344 8.506 100.691 o
5 0 5 1052.140 1038.930 26.141 7.791 o
5 0 6 5234.030 5119.350 85.212 0.514 o
5 0 7 588.171 607.667 22.462 13.389 o
5 0 8 9.991 13.778 4.333 462.611 o
5 0 9 845.379 858.957 28.172 8.089 o
5 0 10 829.466 851.908 24.582 9.828 o
5 0 11 46.935 55.391 7.139 163.864 o
5 1 0 3086.160 3154.270 66.573 1.101 o
5 1 1 3879.030 3853.090 65.531 0.895 o
5 1 2 459.612 440.019 15.643 25.725 o
5 1 3 1264.050 1277.280 29.603 5.805 o
5 1 4 1725.190 1669.390 34.139 3.833 o
5 1 5 91.941 87.607 6.502 175.661 o
5 1 6 12.713 10.966 3.758 603.622 o
5 1 7 278.389 276.179 14.220 36.251 o
5 1 8 88.028 82.942 8.603 109.532 o
5 1 9 30.401 27.613 4.861 348.795 o
5 1 10 300.175 340.137 17.232 25.526 o
5 1 11 546.924 525.257 22.442 13.965 o
5 2 0 826.819 832.314 19.359 13.190 o
5 2 1 112.489 104.959 5.957 190.325 o
5 2 2 3926.970 3840.990 63.479 0.912 o
5 2 3 873.744 887.289 21.030 11.480 o
5 2 4 1.555 3.956 2.064 2049.890 o
5 2 5 247.597 273.360 12.084 48.176 o
5 2 6 1500.540 1465.690 36.943 3.957 o
5 2 7 28.380 29.429 6.465 205.657 o
5 2 8 247.809 257.535 24.834 13.791 o
5 2 9 113.774 130.461 11.405 63.123 o
5 2 10 130.853 134.041 9.337 88.194 o
5 3 0 2880.240 2868.930 51.179 1.539 o
5 3 1 2954.580 2948.180 44.238 1.679 o
5 3 2 2.030 6.168 2.483 1415.180 o
5 3 3 2326.290 2332.870 56.233 1.699 o
5 3 4 2847.910 2959.920 48.920 1.595 o
5 3 5 741.904 762.099 26.448 9.449 o
5 3 6 687.481 679.433 25.043 10.681 o
5 3 7 2148.170 2259.760 64.041 1.505 o
5 3 8 301.997 291.834 21.046 18.253 o
5 3 9 36.215 34.724 6.398 206.624 o
5 4 0 708.033 710.624 20.400 13.904 o
5 4 1 1359.360 1357.390 27.585 5.884 o
5 4 2 829.804 837.896 26.781 8.782 o
5 4 3 575.102 586.923 32.929 7.260 o
5 4 4 189.977 174.079 11.250 59.622 o
5 4 5 2194.360 2193.960 41.025 2.502 o
5 4 6 87.851 104.441 10.440 76.387 o
5 4 7 226.077 212.099 12.716 46.430 o
5 4 8 780.059 804.429 28.106 8.431 o
5 4 9 443.287 416.583 29.024 9.620 o
5 5 0 278.413 261.559 13.455 39.830 o
5 5 1 39.846 38.385 5.627 259.281 o
5 5 2 40.717 46.266 5.671 253.311 o
5 5 3 718.640 719.395 26.020 9.867 o
5 5 4 610.691 650.438 43.176 4.419 o
5 5 5 0.335 -1.393 2.865 1102.840 o
5 5 6 1247.640 1287.720 54.816 2.462 o
5 5 7 636.429 599.699 117.967 0.643 o
5 5 8 40.053 60.762 10.907 73.700 o
5 6 0 31.306 28.919 6.221 220.255 o
5 6 1 1517.610 1515.620 40.998 3.434 o
5 6 2 772.427 763.720 26.997 9.047 o
5 6 3 4.040 0.993 3.627 678.249 o
5 6 4 50.102 50.330 6.093 218.234 o
5 6 5 328.487 249.144 34.514 7.278 o
5 6 6 1590.570 1548.430 113.497 0.652 o
5 6 7 43.771 47.749 9.831 90.209 o
5 7 0 2530.700 2639.340 67.578 1.261 o
5 7 1 336.864 336.707 18.640 21.957 o
5 7 2 409.117 418.179 17.390 23.005 o
5 7 3 690.801 684.430 23.638 11.584 o
5 7 4 847.748 873.434 25.547 9.210 o
5 7 5 8.784 10.934 4.543 425.100 o
5 7 6 770.186 689.405 39.556 4.979 o
5 8 0 6.022 11.653 3.159 859.228 o
5 8 1 932.405 925.176 26.972 8.144 o
5 8 2 645.101 660.969 23.991 11.657 o
5 8 3 170.201 164.622 9.407 81.883 o
5 8 4 682.787 632.030 28.234 8.995 o
5 9 0 954.373 1008.690 26.631 8.038 o
5 9 1 7.753 11.375 3.296 787.605 o
5 9 2 448.699 458.150 27.894 10.243 o
6 -14 0 701.999 666.377 21.981 12.807 o
6 -14 1 2.224 2.764 4.611 423.200 o
6 -14 2 601.006 545.461 19.350 16.762 o
6 -14 3 772.924 672.461 26.398 9.532 o
6 -13 0 175.354 174.483 7.734 108.730 o
6 -13 1 685.515 667.476 32.608 7.074 o
6 -13 2 305.860 281.587 20.091 19.831 o
6 -13 3 30.475 23.685 4.186 458.420 o
6 -13 4 396.908 406.266 15.646 27.308 o
6 -13 5 289.211 252.740 22.470 16.409 o
6 -13 6 1.008 -1.217 3.277 840.967 o
6 -12 0 408.952 407.237 14.339 30.637 o
6 -12 1 56.780 55.286 5.695 241.664 o
6 -12 2 681.333 683.324 22.922 12.161 o
6 -12 3 336.890 368.985 24.471 13.579 o
6 -12 4 243.211 242.095 12.099 48.967 o
6 -12 5 329.943 244.407 17.818 24.363 o
6 -12 6 569.257 532.502 26.843 10.370 o
6 -12 7 124.084 110.130 10.447 73.874 o
6 -12 8 379.776 344.168 16.665 25.646 o
6 -11 0 1978.660 2023.270 42.020 2.683 o
6 -11 1 2430.520 2532.490 45.558 2.014 o
6 -11 2 41.538 42.271 6.502 197.855 o
6 -11 3 573.695 553.470 24.351 12.062 o
6 -11 4 717.978 715.006 27.580 9.055 o
6 -11 5 1899.700 1865.810 50.069 2.288 o
6 -11 6 94.469 82.147 9.500 91.068 o
6 -11 7 348.904 320.716 20.846 18.101 o
6 -11 8 100.239 99.971 18.163 26.628 o
6 -11 9 3.322 3.885 4.213 503.882 o
6 -10 0 88.283 90.167 10.137 81.060 o
6 -10 1 1290.820 1339.080 28.393 5.921 o
6 -10 2 1392.790 1433.670 37.275 4.081 o
6 -10 3 378.577 375.389 16.852 24.968 o
6 -10 4 306.851 283.821 13.106 40.154 o
6 -10 5 2118.920 2194.120 63.568 1.538 o
6 -10 6 1248.010 1263.900 45.840 3.272 o
6 -10 7 156.494 172.130 17.709 27.106 o
6 -10 8 313.829 293.630 16.755 26.898 o
6 -10 9 592.473 502.470 30.007 8.579 o
6 -10 10 185.191 183.551 17.742 26.651 o
6 -9 0 2243.640 2323.820 43.895 2.267 o
6 -9 1 2620.510 2714.490 43.798 1.923 o
6 -9 2 18.015 19.336 4.437 429.794 o
6 -9 3 1311.020 1358.840 35.800 4.472 o
6 -9 4 292.574 289.481 16.248 28.711 o
6 -9 5 35.892 33.917 5.933 237.940 o
6 -9 6 135.537 129.999 14.439 40.410 o
6 -9 7 1604.440 1664.010 47.315 2.722 o
6 -9 8 260.237 254.395 14.547 35.650 o
6 -9 9 80.395 86.987 7.646 135.860 o
6 -9 10 322.252 298.649 14.464 33.861 o
6 -8 0 12.749 22.482 3.460 688.005 o
6 -8 1 1869.320 1872.910 48.876 2.375 o
6 -8 2 3141.890 3074.440 57.623 1.268 o
6 -8 3 144.518 141.544 8.185 107.146 o
6 -8 4 16.254 13.385 5.394 299.806 o
6 -8 5 1170.390 1139.750 34.995 5.023 o
6 -8 6 1585.260 1561.260 55.133 2.226 o
6 -8 7 713.272 668.070 31.728 7.335 o
6 -8 8 1214.090 1207.690 34.128 5.053 o
6 -8 9 304.688 319.320 17.986 23.824 o
6 -8 10 138.447 146.400 11.214 63.427 o
6 -8 11 332.617 293.092 22.002 16.664 o
6 -7 0 3710.800 3642.510 52.381 1.126 o
6 -7 1 86.308 85.939 5.978 203.765 o
6 -7 2 1166.630 1094.480 29.755 6.255 o
6 -7 3 1232.060 1214.690 30.087 5.854 o
6 -7 4 913.075 876.815 26.608 8.457 o
6 -7 5 0.578 3.286 2.944 1033.950 o
6 -7 6 1141.710 1122.970 31.837 5.771 o
6 -7 7 181.320 183.758 12.739 48.425 o
6 -7 8 25.616 18.828 5.242 309.397 o
6 -7 9 172.874 156.867 13.061 47.065 o
6 -7 10 1006.200 1028.450 44.331 3.752 o
6 -7 11 51.459 44.194 5.512 261.426 o
6 -6 0 870.089 873.943 22.321 10.784 o
6 -6 1 1634.710 1623.640 29.323 4.623 o
6 -6 2 3079.870 3029.900 54.658 1.356 o
6 -6 3 126.787 120.758 8.318 108.400 o
6 -6 4 714.319 692.097 21.158 13.287 o
6 -6 5 1880.990 1818.300 36.336 3.316 o
6 -6 6 7.616 8.289 3.452 726.207 o
6 -6 7 1508.180 1545.140 42.468 3.276 o
6 -6 8 1862.190 1855.210 52.803 2.158 o
6 -6 9 105.633 90.666 11.431 64.124 o
6 -6 10 44.943 37.503 8.554 118.090 o
6 -6 11 235.137 242.909 23.266 15.668 o
6 -5 0 2860.330 2844.170 54.430 1.465 o
6 -5 1 51.298 52.011 4.445 372.674 o
6 -5 2 2478.750 2380.950 45.323 2.039 o
6 -5 3 2671.580 2642.540 46.501 1.821 o
6 -5 4 56.236 53.441 5.552 253.185 o
6 -5 5 444.350 450.395 15.386 26.531 o
6 -5 6 5845.780 5784.610 95.673 0.409 o
6 -5 7 4228.760 4209.550 68.145 0.784 o
6 -5 8 37.767 36.123 5.194 301.491 o
6 -5 9 494.992 506.183 19.192 18.303 o
6 -5 10 141.550 152.304 16.231 32.232 o
6 -5 11 15.942 14.285 6.858 188.194 o
6 -4 0 1454.140 1511.740 42.259 3.365 o
6 -4 1 4372.790 4384.100 104.296 0.496 o
6 -4 2 410.479 425.597 21.409 16.446 o
6 -4 3 415.031 390.649 14.639 29.816 o
6 -4 4 1752.170 1761.040 33.044 3.845 o
6 -4 5 822.875 809.994 25.508 9.481 o
6 -4 6 2077.490 2073.440 44.095 2.458 o
6 -4 7 323.697 309.228 14.155 34.835 o
6 -4 8 721.050 722.144 23.305 11.528 o
6 -4 9 5.529 8.810 3.688 644.059 o
6 -4 10 34.290 33.533 5.017 324.197 o
6 -4 11 364.301 349.675 21.019 17.616 o
6 -3 0 1668.430 1677.880 49.441 2.520 o
6 -3 1 35.915 37.409 5.097 312.586 o
6 -3 2 2280.810 2428.200 50.914 1.901 o
6 -3 3 2938.460 2942.640 51.199 1.502 o
6 -3 4 73.682 75.186 8.971 103.428 o
6 -3 5 1983.460 2046.760 41.058 2.733 o
6 -3 6 472.989 468.496 16.266 23.866 o
6 -3 7 152.190 134.101 10.056 76.059 o
6 -3 8 339.883 375.069 18.389 22.196 o
6 -3 9 1569.950 1555.370 44.806 2.997 o
6 -3 10 1240.510 1282.090 35.886 4.628 o
6 -3 11 18.060 14.538 2.989 887.692 o
6 -2 0 27.845 30.900 5.583 270.829 o
6 -2 1 1160.780 1087.080 27.768 6.820 o
6 -2 2 472.631 452.650 16.417 23.701 o
6 -2 3 925.914 902.223 24.643 9.214 o
6 -2 4 2289.160 2229.980 43.670 2.280 o
6 -2 5 777.529 809.466 21.653 12.019 o
6 -2 6 244.903 252.258 11.398 53.383 o
6 -2 7 929.226 951.298 29.105 7.324 o
6 -2 8 1092.920 1175.740 37.775 4.600 o
6 -2 9 232.009 223.121 12.184 49.314 o
6 -2 10 2188.680 2257.200 53.674 1.869 o
6 -2 11 321.266 320.241 13.512 37.293 o
6 -1 0 14573.100 13948.200 198.531 0.077 o
6 -1 1 51.003 54.354 5.832 234.601 o
6 -1 2 2072.090 2093.090 83.399 1.042 o
6 -1 3 2158.730 2087.690 53.436 1.931 o
6 -1 4 1.356 5.045 3.702 653.110 o
6 -1 5 2085.590 2033.830 41.393 2.631 o
6 -1 6 1864.390 1878.500 41.480 2.880 o
6 -1 7 278.055 263.173 16.997 27.020 o
6 -1 8 105.668 110.920 11.128 66.876 o
6 -1 9 239.032 223.998 15.543 32.596 o
6 -1 10 25.561 3.073 8.309 128.788 o
6 0 0 4230.190 4101.950 107.264 0.495 o
6 0 1 700.025 676.183 28.231 8.864 o
6 0 2 25.007 24.712 4.833 358.092 o
6 0 3 909.545 895.848 38.510 4.902 o
6 0 4 2578.130 2569.220 57.415 1.527 o
6 0 5 88.444 82.130 7.369 143.739 o
6 0 6 599.401 620.959 22.973 12.833 o
6 0 7 747.958 807.875 39.829 4.879 o
6 0 8 314.632 338.413 16.150 28.170 o
6 0 9 39.476 43.276 5.919 235.640 o
6 0 10 547.053 527.625 24.075 12.495 o
6 1 0 30.628 27.832 3.183 723.682 o
6 1 1 291.889 274.630 11.971 46.829 o
6 1 2 1870.970 1850.700 39.792 3.019 o
6 1 3 1283.520 1292.860 43.692 3.470 o
6 1 4 63.986 74.836 8.302 120.391 o
6 1 5 354.857 374.776 17.724 23.381 o
6 1 6 109.812 98.781 9.842 83.634 o
6 1 7 105.975 99.158 10.574 73.718 o
6 1 8 380.946 394.196 18.831 20.771 o
6 1 9 686.613 730.416 26.995 9.445 o
6 1 10 62.843 54.149 6.571 186.286 o
6 2 0 3148.710 3051.900 48.535 1.467 o
6 2 1 746.965 784.603 26.367 9.423 o
6 2 2 20.200 20.534 4.896 355.091 o
6 2 3 532.554 561.874 19.584 17.093 o
6 2 4 3714.680 3665.610 68.816 0.900 o
6 2 5 119.701 110.359 10.483 73.698 o
6 2 6 1167.400 1199.640 39.681 4.175 o
6 2 7 1432.110 1496.950 51.475 2.565 o
6 2 8 302.394 323.886 17.879 24.067 o
6 2 9 221.704 235.418 12.245 49.094 o
6 3 0 9.514 11.156 2.985 939.839 o
6 3 1 757.767 787.828 24.452 10.420 o
6 3 2 836.774 836.867 22.296 11.121 o
6 3 3 79.004 81.617 7.102 155.345 o
6 3 4 84.894 90.172 7.443 141.213 o
6 3 5 2237.740 2210.280 57.247 1.719 o
6 3 6 24.290 19.913 5.168 318.250 o
6 3 7 452.544 491.648 27.150 10.669 o
6 3 8 504.222 500.507 20.542 16.459 o
6 4 0 1018.290 1038.540 25.437 8.180 o
6 4 1 13.990 18.590 3.933 545.151 o
6 4 2 734.260 736.941 21.564 12.649 o
6 4 3 706.570 711.074 25.387 10.305 o
6 4 4 450.519 455.221 23.025 14.225 o
6 4 5 59.629 59.833 7.541 145.465 o
6 4 6 985.649 1044.610 49.279 3.156 o
6 4 7 208.865 213.183 20.036 20.969 o
6 5 0 2428.370 2469.890 53.212 1.738 o
6 5 1 2902.250 2901.230 102.624 0.654 o
6 5 2 659.225 753.396 31.953 7.277 o
6 5 3 155.146 139.782 13.118 47.511 o
6 5 4 365.686 341.228 14.098 33.447 o
6 5 5 403.090 416.654 27.671 10.597 o
6 5 6 151.338 138.237 20.551 20.585 o
6 5 7 146.923 145.446 15.542 34.921 o
6 6 0 2481.620 2569.960 89.452 0.862 o
6 6 1 67.139 58.613 7.796 135.782 o
6 6 2 931.554 930.508 34.318 5.796 o
6 6 3 659.483 643.508 21.887 13.268 o
6 6 4 124.867 124.831 10.300 75.213 o
6 6 5 22.644 21.159 9.550 97.604 o
6 7 0 103.560 120.794 10.349 76.115 o
6 7 1 792.845 789.428 30.653 7.388 o
6 7 2 213.387 224.660 13.678 41.275 o
6 7 3 276.865 267.702 12.639 43.883 o
6 7 4 1645.440 1531.980 76.772 1.302 o
6 8 0 405.441 407.729 15.140 28.447 o
6 8 1 1.296 2.342 5.945 255.768 o
6 8 2 188.976 172.149 10.479 67.143 o
6 9 0 459.349 453.337 18.610 19.892 o
7 -14 0 506.340 439.072 15.893 24.294 o
7 -14 1 560.917 477.406 20.052 16.648 o
7 -13 0 10.222 11.942 3.280 784.749 o
7 -13 1 219.305 219.699 11.559 54.375 o
7 -13 2 401.306 352.645 31.304 8.541 o
7 -13 3 327.760 308.353 14.712 32.721 o
7 -13 4 3.370 9.035 5.524 293.614 o
7 -13 5 826.674 799.555 42.786 4.246 o
7 -12 0 1941.370 1919.850 37.184 3.120 o
7 -12 1 369.755 383.500 18.287 21.983 o
7 -12 2 39.578 39.868 5.227 295.737 o
7 -12 3 773.803 800.048 25.656 9.646 o
7 -12 4 996.028 948.692 33.331 5.904 o
7 -12 5 171.439 176.989 14.265 40.001 o
7 -12 6 445.985 335.007 40.376 5.270 o
7 -11 0 1207.960 1241.350 33.833 5.090 o
7 -11 1 179.447 188.298 10.261 69.565 o
7 -11 2 291.906 275.472 16.133 29.188 o
7 -11 3 209.361 212.490 15.544 33.254 o
7 -11 4 423.796 463.887 29.766 9.185 o
7 -11 5 1489.790 1503.630 59.382 2.034 o
7 -11 6 142.883 111.116 18.350 25.732 o
7 -11 7 99.288 82.206 9.529 90.174 o
7 -11 8 668.943 608.775 25.301 10.774 o
7 -10 0 1402.430 1441.960 33.542 4.608 o
7 -10 1 262.386 256.100 11.535 51.423 o
7 -10 2 8.117 7.900 3.546 689.404 o
7 -10 3 506.440 486.823 20.428 16.642 o
7 -10 4 1564.360 1543.400 94.865 0.906 o
7 -10 5 512.296 520.274 26.425 10.892 o
7 -10 6 3470.240 3499.310 92.146 0.685 o
7 -10 7 1462.530 1444.350 45.706 3.045 o
7 -10 8 117.127 114.164 9.337 90.440 o
7 -10 9 390.150 346.177 26.308 11.768 o
7 -9 0 420.467 410.972 14.742 29.151 o
7 -9 1 2240.460 2281.850 43.231 2.317 o
7 -9 2 236.033 235.640 13.920 39.282 o
7 -9 3 39.617 40.796 5.926 235.535 o
7 -9 4 286.100 258.318 14.919 33.546 o
7 -9 5 983.289 947.253 39.279 4.625 o
7 -9 6 85.647 115.299 21.206 19.728 o
7 -9 7 286.808 270.294 21.433 17.840 o
7 -9 8 336.234 348.705 19.784 19.796 o
7 -9 9 329.868 311.823 14.629 32.914 o
7 -8 0 2422.520 2410.220 41.560 2.229 o
7 -8 1 70.182 56.701 7.145 158.448 o
7 -8 2 372.602 375.231 15.442 28.672 o
7 -8 3 397.358 376.427 18.668 20.979 o
7 -8 4 1839.230 1824.140 47.583 2.490 o
7 -8 5 11.035 15.179 4.721 390.693 o
7 -8 6 1088.760 1153.420 85.479 1.157 o
7 -8 7 150.020 159.146 14.115 41.489 o
7 -8 8 19.330 14.252 5.025 341.060 o
7 -8 9 107.612 95.315 12.405 54.938 o
7 -8 10 414.171 400.996 25.747 12.031 o
7 -7 0 360.542 336.724 11.407 45.149 o
7 -7 1 2065.860 2026.910 49.608 2.175 o
7 -7 2 983.874 956.711 25.818 8.340 o
7 -7 3 205.994 189.907 11.850 53.554 o
7 -7 4 416.587 395.812 20.034 18.424 o
7 -7 5 2759.020 2664.750 70.056 1.154 o
7 -7 6 80.254 83.552 9.864 86.019 o
7 -7 7 1057.350 1079.440 42.469 3.945 o
7 -7 8 1117.360 1113.740 35.045 5.128 o
7 -7 9 63.876 61.128 8.245 122.834 o
7 -7 10 401.841 381.471 21.530 16.518 o
7 -6 0 1079.530 1055.750 23.352 8.666 o
7 -6 1 313.661 325.848 19.583 20.466 o
7 -6 2 2408.850 2393.040 44.064 2.131 o
7 -6 3 1003.270 998.255 28.522 7.221 o
7 -6 4 273.299 250.527 14.648 34.977 o
7 -6 5 401.499 419.925 21.550 16.355 o
7 -6 6 3419.140 3357.800 66.635 1.011 o
7 -6 7 378.544 390.728 20.442 18.179 o
7 -6 8 340.227 319.683 17.181 25.213 o
7 -6 9 993.999 1031.200 37.585 4.879 o
7 -6 10 291.832 295.444 40.937 5.248 o
7 -5 0 4677.850 4729.920 69.697 0.678 o
7 -5 1 3034.620 3079.780 55.878 1.336 o
7 -5 2 8.150 17.068 4.810 378.517 o
7 -5 3 248.820 258.737 12.050 48.655 o
7 -5 4 1634.560 1626.070 34.158 3.996 o
7 -5 5 265.125 254.101 13.473 40.281 o
7 -5 6 2.094 3.463 2.671 1239.700 o
7 -5 7 34.214 39.511 5.489 273.869 o
7 -5 8 467.573 462.852 16.401 23.732 o
7 -5 9 17.447 22.449 6.174 229.115 o
7 -5 10 423.963 404.365 33.096 7.627 o
7 -4 0 323.678 316.720 10.918 50.395 o
7 -4 1 220.741 236.041 10.469 62.854 o
7 -4 2 3088.540 3127.880 87.571 0.792 o
7 -4 3 993.270 999.264 28.796 7.161 o
7 -4 4 7.137 12.771 3.947 558.468 o
7 -4 5 55.364 49.745 5.628 248.676 o
7 -4 6 208.632 210.704 11.659 54.373 o
7 -4 7 77.385 85.270 8.161 121.638 o
7 -4 8 348.727 374.032 18.487 21.904 o
7 -4 9 1052.110 1075.410 31.576 6.094 o
7 -4 10 547.599 533.939 24.926 11.798 o
7 -3 0 1610.570 1616.520 32.473 4.252 o
7 -3 1 1524.180 1569.680 56.318 2.181 o
7 -3 2 29.105 31.797 4.991 331.760 o
7 -3 3 2158.600 2196.330 83.433 1.023 o
7 -3 4 2365.670 2388.760 56.763 1.655 o
7 -3 5 741.609 721.047 23.962 10.981 o
7 -3 6 618.286 614.093 18.285 17.485 o
7 -3 7 1196.820 1218.200 35.000 4.909 o
7 -3 8 20.740 23.063 8.615 119.513 o
7 -3 9 4.933 8.089 3.765 620.934 o
7 -3 10 1329.070 1325.860 32.205 5.081 o
7 -2 0 951.895 890.187 24.416 9.224 o
7 -2 1 159.258 160.612 10.470 69.636 o
7 -2 2 2067.040 2049.650 79.669 1.124 o
7 -2 3 575.827 584.838 29.493 8.766 o
7 -2 4 211.169 195.283 13.052 45.247 o
7 -2 5 1743.340 1708.300 41.330 3.082 o
7 -2 6 868.128 878.904 25.850 8.968 o
7 -2 7 0.855 -1.169 4.037 555.215 o
7 -2 8 914.457 1002.130 45.935 3.618 o
7 -2 9 303.502 322.665 15.608 30.142 o
7 -2 10 4.384 4.748 2.616 1265.910 o
7 -1 0 2786.560 2592.770 46.073 1.791 o
7 -1 1 1683.350 1612.780 38.227 3.488 o
7 -1 2 187.860 210.549 18.219 25.211 o
7 -1 3 3071.700 3069.640 75.492 0.963 o
7 -1 4 1238.230 1220.700 45.859 3.294 o
7 -1 5 12.935 12.717 6.278 224.645 o
7 -1 6 1283.370 1328.270 41.123 3.767 o
7 -1 7 878.708 899.210 37.209 5.220 o
7 -1 8 341.692 347.381 24.413 13.664 o
7 -1 9 27.459 25.027 6.177 225.185 o
7 0 0 1086.850 1067.150 33.382 5.588 o
7 0 1 1575.300 1599.830 44.690 2.984 o
7 0 2 817.820 790.352 34.871 5.985 o
7 0 3 911.822 906.712 34.190 5.889 o
7 0 4 866.244 833.904 24.764 9.600 o
7 0 5 1633.170 1647.730 39.435 3.402 o
7 0 6 243.822 252.093 17.081 27.356 o
7 0 7 243.955 274.388 17.847 25.177 o
7 0 8 807.289 814.733 31.071 7.167 o
7 0 9 282.416 283.027 16.991 26.829 o
7 1 0 2480.530 2562.210 51.136 1.769 o
7 1 1 634.211 616.184 23.147 12.489 o
7 1 2 62.809 60.973 9.787 89.302 o
7 1 3 1005.300 1005.860 35.967 5.215 o
7 1 4 474.693 460.906 18.777 19.402 o
7 1 5 187.583 186.186 12.385 50.546 o
7 1 6 1093.950 1125.710 33.449 5.500 o
7 1 7 1053.150 1113.790 38.818 4.513 o
7 1 8 0.232 -2.139 2.543 1400.050 o
7 1 9 474.995 430.987 19.182 18.944 o
7 2 0 39.685 44.119 6.169 218.266 o
7 2 1 1167.910 1195.360 37.751 4.486 o
7 2 2 1423.160 1427.500 41.533 3.518 o
7 2 3 51.344 57.721 8.092 129.058 o
7 2 4 202.371 221.241 14.352 38.315 o
7 2 5 1242.890 1278.870 36.099 4.591 o
7 2 6 186.764 179.180 12.232 51.805 o
7 2 7 561.303 620.262 24.733 11.664 o
7 2 8 343.695 331.270 17.487 24.360 o
7 3 0 2316.330 2360.100 53.829 1.786 o
7 3 1 525.690 533.025 21.623 14.917 o
7 3 2 28.893 25.304 5.313 297.923 o
7 3 3 434.355 427.606 19.151 19.451 o
7 3 4 166.626 167.481 11.621 57.756 o
7 3 5 95.636 93.322 10.466 75.903 o
7 3 6 458.161 475.596 22.870 14.275 o
7 3 7 448.676 455.489 21.873 15.493 o
7 4 0 1245.330 1344.820 44.157 3.427 o
7 4 1 1628.160 1808.210 52.938 2.279 o
7 4 2 109.391 114.604 11.214 65.678 o
7 4 3 104.098 107.114 11.326 64.916 o
7 4 4 767.470 716.256 21.517 12.518 o
7 4 5 241.083 232.213 16.910 28.024 o
7 4 6 21.346 16.806 7.162 171.685 o
7 5 0 346.393 334.858 22.450 15.871 o
7 5 1 5.188 4.295 4.308 479.699 o
7 5 2 774.242 783.088 33.513 6.470 o
7 5 3 1156.590 1059.470 28.699 6.613 o
7 5 4 5.774 0.991 4.225 499.732 o
7 6 0 154.376 150.594 13.780 43.337 o
7 6 1 565.998 644.093 39.478 5.243 o
7 6 2 118.498 115.583 7.394 133.396 o
7 6 3 171.126 141.060 10.016 74.840 o
7 6 4 697.238 671.617 41.663 4.627 o
7 7 0 65.351 57.764 6.412 193.119 o
7 7 1 5.400 3.170 2.390 1500.380 o
7 7 2 251.873 219.973 11.848 50.718 o
7 8 0 416.520 364.543 24.085 13.595 o
8 -13 0 895.300 856.296 24.547 9.514 o
8 -13 1 29.311 28.477 4.069 480.004 o
8 -13 2 396.961 378.386 26.955 11.190 o
8 -13 3 1188.990 1110.860 52.430 2.722 o
8 -13 4 330.887 243.143 18.444 22.960 o
8 -12 0 137.588 122.091 9.710 82.423 o
8 -12 1 187.860 189.994 11.986 53.348 o
8 -12 2 692.486 666.515 20.434 14.195 o
8 -12 3 1.099 2.026 1.924 2386.330 o
8 -12 4 881.029 824.672 70.031 1.731 o
8 -12 5 689.530 646.313 27.801 9.168 o
8 -12 6 10.999 8.941 4.494 432.827 o
8 -11 0 629.773 627.603 25.618 10.706 o
8 -11 1 226.116 234.383 13.055 44.061 o
8 -11 2 312.218 310.621 14.732 32.999 o
8 -11 3 1627.850 1612.180 38.983 3.474 o
8 -11 4 881.109 859.602 40.268 4.613 o
8 -11 5 29.206 40.248 7.853 140.895 o
8 -11 6 1209.400 1181.480 44.702 3.466 o
8 -11 7 342.949 313.455 23.687 14.499 o
8 -10 0 1717.000 1655.740 48.093 2.591 o
8 -10 1 903.272 962.877 30.475 6.925 o
8 -10 2 628.399 616.990 23.052 12.599 o
8 -10 3 5.274 8.296 3.049 930.160 o
8 -10 4 2617.390 2522.100 134.071 0.439 o
8 -10 5 973.955 1072.280 66.193 1.879 o
8 -10 6 22.584 20.036 6.858 186.147 o
8 -10 7 525.859 530.295 21.468 15.092 o
8 -10 8 361.732 341.822 18.317 22.279 o
8 -9 0 726.279 771.140 22.895 11.628 o
8 -9 1 20.002 20.724 4.754 375.376 o
8 -9 2 431.001 431.338 17.969 21.493 o
8 -9 3 936.178 935.110 39.489 4.651 o
8 -9 4 65.980 53.441 9.279 98.773 o
8 -9 5 193.400 200.682 15.884 32.369 o
8 -9 6 182.666 201.165 25.723 13.181 o
8 -9 7 492.915 459.551 27.693 10.228 o
8 -9 8 36.523 28.295 5.692 257.830 o
8 -8 0 979.901 961.907 28.218 7.455 o
8 -8 1 2237.400 2170.930 48.261 2.106 o
8 -8 2 1707.180 1706.330 41.464 3.105 o
8 -8 3 9.811 3.358 4.452 445.169 o
8 -8 4 1700.420 1740.880 59.750 1.897 o
8 -8 5 1268.040 1244.040 46.216 3.224 o
8 -8 6 2.868 3.536 3.117 912.915 o
8 -8 7 1175.550 1288.980 43.398 3.606 o
8 -8 8 488.931 478.638 20.821 16.343 o
8 -8 9 1.337 2.917 2.657 1261.180 o
8 -7 0 34.198 35.940 4.332 419.026 o
8 -7 1 214.894 196.637 9.670 72.981 o
8 -7 2 67.274 71.938 7.146 157.410 o
8 -7 3 921.037 889.044 34.050 5.925 o
8 -7 4 4.027 5.427 4.022 549.770 o
8 -7 5 1802.580 1765.920 73.598 1.347 o
8 -7 6 208.785 194.235 13.666 41.903 o
8 -7 7 12.847 13.496 4.219 483.021 o
8 -7 8 1314.640 1326.240 41.743 3.657 o
8 -7 9 3445.360 3383.220 100.924 0.614 o
8 -6 0 549.600 557.066 16.038 22.178 o
8 -6 1 555.843 561.984 19.111 17.450 o
8 -6 2 239.532 260.569 15.064 34.008 o
8 -6 3 328.440 319.551 15.319 30.567 o
8 -6 4 1561.390 1588.790 39.528 3.504 o
8 -6 5 15.116 24.822 5.201 318.751 o
8 -6 6 893.306 868.256 25.225 9.171 o
8 -6 7 304.671 280.451 17.236 25.879 o
8 -6 8 1558.370 1517.620 46.278 2.892 o
8 -6 9 83.787 81.685 9.876 85.654 o
8 -5 0 207.555 197.376 14.314 38.659 o
8 -5 1 991.588 998.620 25.892 8.195 o
8 -5 2 1397.520 1476.270 52.865 2.487 o
8 -5 3 983.206 964.340 25.385 8.500 o
8 -5 4 96.101 108.214 9.573 88.608 o
8 -5 5 853.873 846.605 21.089 11.727 o
8 -5 6 269.239 268.060 13.632 39.189 o
8 -5 7 70.708 71.534 6.610 179.563 o
8 -5 8 54.132 59.842 7.620 143.653 o
8 -5 9 420.912 434.544 23.849 13.624 o
8 -4 0 3515.890 3731.350 60.821 1.039 o
8 -4 1 189.452 193.855 11.888 53.926 o
8 -4 2 69.519 76.017 7.227 153.379 o
8 -4 3 241.957 251.131 16.018 30.646 o
8 -4 4 1842.140 1905.890 52.535 2.170 o
8 -4 5 80.761 74.549 6.488 181.824 o
8 -4 6 571.265 551.195 21.127 15.013 o
8 -4 7 887.751 862.632 29.444 7.462 o
8 -4 8 3.787 5.107 2.918 1029.090 o
8 -4 9 181.551 179.798 15.059 36.053 o
8 -3 0 320.218 345.269 13.786 35.839 o
8 -3 1 1930.420 1994.360 58.934 1.805 o
8 -3 2 1718.970 1890.760 68.838 1.503 o
8 -3 3 570.172 578.260 29.045 9.020 o
8 -3 4 454.001 433.708 17.731 21.600 o
8 -3 5 2645.640 2709.740 53.656 1.589 o
8 -3 6 121.917 121.965 10.011 79.382 o
8 -3 7 46.999 37.347 6.052 224.520 o
8 -3 8 396.045 388.461 21.436 16.658 o
8 -3 9 814.634 801.410 28.320 8.227 o
8 -2 0 329.860 323.312 13.500 37.022 o
8 -2 1 737.001 732.959 25.981 9.780 o
8 -2 2 34.664 32.456 6.445 204.586 o
8 -2 3 596.181 606.242 38.844 5.385 o
8 -2 4 413.146 396.023 20.958 17.134 o
8 -2 5 71.510 68.778 8.427 116.591 o
8 -2 6 989.844 1039.100 35.363 5.345 o
8 -2 7 384.563 392.670 36.584 6.382 o
8 -2 8 32.901 32.508 7.018 174.611 o
8 -2 9 434.532 430.016 19.044 19.610 o
8 -1 0 2.441 5.702 3.124 906.237 o
8 -1 1 2025.670 2017.550 56.336 1.876 o
8 -1 2 412.166 394.279 22.078 15.718 o
8 -1 3 13.344 10.828 6.447 213.467 o
8 -1 4 457.343 452.778 22.305 14.955 o
8 -1 5 1642.610 1675.870 93.758 0.914 o
8 -1 6 128.622 135.046 13.511 45.800 o
8 -1 7 119.011 117.019 14.373 41.220 o
8 -1 8 174.285 169.086 19.334 22.853 o
8 0 0 1608.880 1517.850 37.562 3.707 o
8 0 1 129.230 97.541 11.078 66.573 o
8 0 2 691.730 663.397 29.513 8.309 o
8 0 3 936.544 892.926 37.283 5.124 o
8 0 4 232.104 203.022 12.856 45.539 o
8 0 5 255.616 259.380 13.850 38.721 o
8 0 6 1762.270 1816.940 42.801 2.894 o
8 0 7 135.051 138.748 25.302 13.813 o
8 0 8 154.684 162.073 11.682 57.911 o
8 1 0 379.223 366.783 20.428 18.296 o
8 1 1 1694.590 1695.020 56.979 2.047 o
8 1 2 795.982 839.513 33.360 6.417 o
8 1 3 95.532 104.032 10.322 77.526 o
8 1 4 394.838 405.124 18.779 20.645 o
8 1 5 75.560 90.769 8.922 103.483 o
8 1 6 96.604 99.382 7.189 146.258 o
8 1 7 287.567 291.113 32.277 8.299 o
8 2 0 1130.070 1197.690 35.542 4.937 o
8 2 1 215.589 220.169 12.721 46.635 o
8 2 2 400.151 392.294 22.289 15.551 o
8 2 3 554.881 548.531 28.334 9.498 o
8 2 4 37.351 33.134 5.580 265.794 o
8 2 5 232.239 225.698 11.415 54.635 o
8 2 6 531.624 542.810 17.575 20.035 o
8 3 0 171.187 189.458 14.919 36.775 o
8 3 1 592.003 641.365 35.068 6.434 o
8 3 2 57.850 68.709 7.664 140.759 o
8 3 3 1857.490 1808.280 85.399 1.045 o
8 3 4 1360.760 1366.320 38.140 4.050 o
8 3 5 471.508 494.510 20.229 17.180 o
8 4 0 38.614 33.060 7.967 136.323 o
8 4 1 782.305 754.143 39.663 4.905 o
8 4 2 1847.890 1866.650 56.714 1.962 o
8 4 3 981.071 913.350 26.252 8.266 o
8 4 4 38.014 31.367 8.894 110.496 o
8 5 0 231.718 236.141 16.844 28.327 o
8 5 1 419.198 424.787 22.080 15.564 o
8 5 2 407.894 380.161 13.945 32.244 o
8 5 3 285.284 291.969 26.402 12.128 o
8 6 0 95.604 105.075 11.206 66.649 o
8 6 1 101.677 89.005 6.845 158.639 o
9 -13 0 71.221 64.808 7.248 153.392 o
9 -13 1 1260.380 1079.200 38.035 4.392 o
9 -12 0 783.693 763.546 26.122 9.440 o
9 -12 1 644.151 633.822 27.754 9.375 o
9 -12 2 163.523 132.513 9.289 85.822 o
9 -12 3 339.267 321.745 36.982 6.333 o
9 -12 4 127.759 121.043 9.988 79.311 o
9 -11 0 598.839 631.063 27.746 9.543 o
9 -11 1 798.829 787.645 29.448 7.836 o
9 -11 2 15.592 14.888 4.074 510.790 o
9 -11 3 389.898 378.104 28.147 10.371 o
9 -11 4 758.458 765.850 47.608 3.578 o
9 -11 5 619.122 586.090 37.824 5.632 o
9 -11 6 0.911 4.498 2.893 1064.900 o
9 -10 0 216.199 205.035 16.247 30.688 o
9 -10 1 18.942 15.774 4.143 489.431 o
9 -10 2 1071.940 1065.010 50.825 2.942 o
9 -10 3 764.232 740.536 33.054 6.680 o
9 -10 4 391.128 398.510 25.831 12.057 o
9 -10 5 1054.090 1106.990 43.461 3.794 o
9 -10 6 475.016 473.613 25.747 11.633 o
9 -10 7 57.239 44.004 7.771 139.306 o
9 -9 0 795.285 836.340 27.810 8.453 o
9 -9 1 1866.050 1895.560 60.278 1.788 o
9 -9 2 431.526 422.940 20.428 17.596 o
9 -9 3 477.785 505.742 32.951 7.509 o
9 -9 4 302.926 296.324 23.294 15.188 o
9 -9 5 6.081 6.844 3.857 591.642 o
9 -9 6 6.956 4.400 5.992 249.556 o
9 -9 7 818.018 809.583 26.212 9.154 o
9 -8 0 10.697 13.258 3.657 637.475 o
9 -8 1 38.017 43.337 7.078 169.672 o
9 -8 2 1174.870 1130.760 49.124 3.029 o
9 -8 3 423.847 429.936 25.134 12.445 o
9 -8 4 218.911 242.417 21.887 17.646 o
9 -8 5 1026.380 1036.230 32.901 5.859 o
9 -8 6 310.805 330.681 18.192 23.225 o
9 -8 7 6.941 5.925 3.147 873.674 o
9 -8 8 527.650 466.567 61.277 2.334 o
9 -7 0 76.290 72.684 6.858 166.819 o
9 -7 1 112.731 114.519 8.369 109.662 o
9 -7 2 44.518 45.598 8.102 130.460 o
9 -7 3 1947.800 1979.180 64.657 1.580 o
9 -7 4 651.407 634.446 33.047 7.020 o
9 -7 5 36.783 34.159 5.606 263.546 o
9 -7 6 365.957 352.846 19.538 19.911 o
9 -7 7 368.366 360.984 17.765 23.204 o
9 -7 8 304.193 275.439 25.326 13.066 o
9 -6 0 36.178 31.208 5.281 295.051 o
9 -6 1 1019.760 1004.290 27.789 7.402 o
9 -6 2 2448.430 2521.000 73.652 1.153 o
9 -6 3 735.660 771.310 40.809 4.711 o
9 -6 4 890.567 878.774 32.206 6.520 o
9 -6 5 1317.470 1249.330 38.316 4.158 o
9 -6 6 301.251 304.594 13.525 38.113 o
9 -6 7 14.764 13.726 5.264 315.025 o
9 -6 8 143.418 128.128 11.403 61.790 o
9 -5 0 1805.150 1901.760 43.053 2.803 o
9 -5 1 76.515 77.527 7.574 139.700 o
9 -5 2 39.886 45.460 7.168 165.082 o
9 -5 3 1851.650 1881.180 43.240 2.759 o
9 -5 4 527.768 491.333 19.938 17.040 o
9 -5 5 415.715 397.317 14.176 31.078 o
9 -5 6 383.851 400.095 20.353 18.224 o
9 -5 7 579.705 535.626 22.514 13.642 o
9 -5 8 11.846 12.452 4.341 459.423 o
9 -4 0 19.293 21.902 4.423 429.461 o
9 -4 1 731.214 752.995 29.900 7.900 o
9 -4 2 1517.090 1669.610 58.926 2.018 o
9 -4 3 40.481 38.511 5.940 234.670 o
9 -4 4 763.568 754.261 29.251 8.073 o
9 -4 5 743.104 728.137 20.633 13.346 o
9 -4 6 321.985 332.139 14.195 34.419 o
9 -4 7 257.161 256.597 13.857 38.680 o
9 -4 8 686.705 648.958 26.814 9.702 o
9 -3 0 150.146 153.279 10.038 75.715 o
9 -3 1 120.363 126.203 13.530 46.002 o
9 -3 2 70.335 82.466 10.899 71.958 o
9 -3 3 973.109 1012.480 44.611 3.747 o
9 -3 4 252.217 223.629 16.128 30.341 o
9 -3 5 554.105 558.345 23.621 12.750 o
9 -3 6 595.273 597.681 25.546 10.978 o
9 -3 7 197.423 189.738 11.924 53.390 o
9 -3 8 31.664 26.201 5.002 330.613 o
9 -2 0 44.917 37.777 6.628 190.668 o
9 -2 1 30.649 39.340 9.512 97.283 o
9 -2 2 128.508 125.228 15.162 37.049 o
9 -2 3 46.604 87.586 20.785 20.728 o
9 -2 4 900.363 924.862 33.760 6.008 o
9 -2 5 924.886 922.258 28.494 7.599 o
9 -2 6 17.494 12.990 3.611 636.611 o
9 -2 7 238.280 255.929 13.760 39.691 o
9 -1 0 2539.910 2522.740 104.529 0.672 o
9 -1 1 144.289 124.198 12.226 54.602 o
9 -1 2 1532.390 1629.030 48.713 2.674 o
9 -1 3 1055.840 1104.840 45.890 3.478 o
9 -1 4 28.578 29.327 6.638 195.570 o
9 -1 5 256.708 272.445 25.498 13.070 o
9 -1 6 685.086 554.032 128.921 0.539 o
9 -1 7 167.699 185.985 18.538 24.714 o
9 0 0 1100.190 1025.590 47.369 3.300 o
9 0 1 543.226 506.815 32.649 7.509 o
9 0 2 193.024 194.164 22.634 16.806 o
9 0 3 99.360 89.936 11.337 65.402 o
9 0 4 1108.960 1166.300 41.966 3.922 o
9 0 5 9.180 4.899 3.382 755.805 o
9 0 6 67.492 70.173 6.890 168.041 o
9 1 0 128.680 94.999 14.142 42.518 o
9 1 1 44.283 30.064 8.726 114.106 o
9 1 2 980.761 957.558 31.459 6.436 o
9 1 3 646.797 643.722 22.890 12.529 o
9 1 4 59.098 53.911 5.901 226.465 o
9 1 5 32.738 26.366 4.120 466.142 o
9 1 6 123.273 99.168 8.377 109.084 o
9 2 0 902.774 937.615 34.575 5.778 o
9 2 1 684.359 633.555 38.551 5.341 o
9 2 2 2.098 -0.639 2.910 1058.790 o
9 2 3 446.708 437.833 21.695 15.780 o
9 2 4 449.840 421.504 19.493 18.788 o
9 2 5 26.988 22.095 6.179 225.671 o
9 3 0 21.575 15.915 4.993 342.906 o
9 3 1 479.270 461.859 24.416 12.731 o
9 3 2 1026.980 1021.830 36.629 5.028 o
9 3 3 259.606 207.449 12.437 46.908 o
9 3 4 240.545 207.303 12.635 46.465 o
9 4 0 1415.090 1332.440 47.906 2.919 o
9 4 1 582.158 544.250 21.412 14.659 o
9 4 2 8.080 6.100 1.986 2024.440 o
9 5 0 3.045 6.545 2.195 1771.520 o
9 5 1 272.906 244.407 21.159 18.440 o
10 -12 0 39.444 46.263 5.474 270.532 o
10 -12 1 18.566 17.739 2.961 892.251 o
10 -12 2 125.622 80.470 11.703 60.783 o
10 -11 0 301.191 302.690 20.497 19.094 o
10 -11 1 229.795 213.198 13.321 42.829 o
10 -11 2 692.649 678.447 24.563 10.966 o
10 -11 3 120.073 120.661 10.863 68.828 o
10 -11 4 61.652 58.452 6.884 171.193 o
10 -10 0 1041.020 1097.920 39.681 4.390 o
10 -10 1 514.498 559.550 30.707 8.367 o
10 -10 2 1.188 4.976 3.924 582.558 o
10 -10 3 584.539 598.311 29.992 8.480 o
10 -10 4 846.345 832.003 36.421 5.503 o
10 -10 5 62.244 61.646 7.630 141.759 o
10 -9 0 4.174 13.794 4.106 521.501 o
10 -9 1 755.981 809.029 32.044 6.960 o
10 -9 2 516.284 528.993 25.472 11.542 o
10 -9 3 32.705 33.409 9.456 98.458 o
10 -9 4 10.188 13.240 4.768 384.865 o
10 -9 5 42.053 42.883 7.391 155.702 o
10 -9 6 121.223 111.303 10.135 78.118 o
10 -8 0 1251.280 1293.740 42.275 3.672 o
10 -8 1 509.966 513.544 22.308 14.388 o
10 -8 2 228.204 224.638 20.326 20.239 o
10 -8 3 491.188 506.731 38.222 5.715 o
10 -8 4 281.260 290.205 17.430 25.648 o
10 -8 5 3.017 5.741 3.363 782.584 o
10 -8 6 306.127 293.731 16.910 26.605 o
10 -7 0 120.246 116.731 9.759 83.352 o
10 -7 1 1720.160 1709.420 43.186 2.945 o
10 -7 2 1022.640 996.233 37.865 4.808 o
10 -7 3 14.657 17.129 5.544 284.311 o
10 -7 4 502.190 476.250 22.135 14.751 o
10 -7 5 872.702 880.890 38.300 5.004 o
10 -7 6 90.583 71.904 12.499 55.052 o
10 -6 0 1505.940 1529.800 41.754 3.359 o
10 -6 1 643.273 626.458 26.847 9.898 o
10 -6 2 1234.970 1310.970 46.569 3.186 o
10 -6 3 920.646 897.412 31.003 6.796 o
10 -6 4 23.579 26.031 4.317 441.095 o
10 -6 5 124.090 117.338 7.743 122.620 o
10 -6 6 807.901 733.216 26.127 9.399 o
10 -5 0 53.946 48.326 7.046 167.062 o
10 -5 1 1271.250 1308.200 50.161 2.819 o
10 -5 2 685.597 634.856 35.482 6.163 o
10 -5 3 325.225 320.302 16.483 27.224 o
10 -5 4 600.012 602.630 23.101 12.780 o
10 -5 5 132.971 136.546 11.551 60.679 o
10 -5 6 2.218 1.481 2.944 1029.950 o
10 -5 7 382.544 384.002 26.355 11.691 o
10 -4 0 152.584 142.333 13.060 47.926 o
10 -4 1 2.433 1.483 5.331 317.487 o
10 -4 2 864.423 971.754 51.489 3.008 o
10 -4 3 1570.220 1500.440 88.803 1.021 o
10 -4 4 191.507 165.469 11.187 60.342 o
10 -4 5 11.874 9.973 3.034 903.576 o
10 -4 6 364.923 313.411 18.564 21.918 o
10 -3 0 222.440 236.246 16.893 28.310 o
10 -3 1 779.398 700.734 65.163 2.011 o
10 -3 2 236.285 241.458 35.343 7.048 o
10 -3 3 499.822 537.888 28.482 9.602 o
10 -3 4 554.567 601.631 33.836 6.948 o
10 -3 5 210.110 217.676 13.232 43.874 o
10 -3 6 1.906 5.438 2.955 1013.210 o
10 -2 0 677.648 653.380 44.026 4.216 o
10 -2 1 43.292 33.448 11.010 72.793 o
10 -2 2 1366.330 1326.940 49.054 2.851 o
10 -2 3 397.169 368.402 20.717 17.713 o
10 -2 4 144.400 130.095 10.446 71.926 o
10 -2 5 499.795 488.531 20.170 17.022 o
10 -2 6 518.564 526.715 18.292 19.220 o
10 -1 0 1038.340 920.490 53.680 2.730 o
10 -1 1 1088.390 1155.190 58.257 2.308 o
10 -1 2 7.003 4.734 6.037 245.835 o
10 -1 3 878.537 962.608 50.745 3.081 o
10 -1 4 727.610 803.608 37.029 5.550 o
10 -1 5 25.710 28.559 4.450 413.662 o
10 0 0 11.935 16.391 8.122 135.432 o
10 0 1 20.140 13.680 4.243 468.089 o
10 0 2 525.728 553.906 20.796 15.741 o
10 0 3 538.715 570.526 21.660 14.639 o
10 0 4 87.322 85.820 7.179 150.185 o
10 0 5 287.782 266.876 14.283 35.868 o
10 1 0 687.748 666.295 35.503 6.128 o
10 1 1 222.449 221.365 14.646 36.526 o
10 1 2 25.962 21.962 4.220 459.235 o
10 1 3 140.803 137.562 10.007 77.433 o
10 1 4 19.703 19.813 3.468 669.273 o
10 2 0 58.518 61.893 7.251 156.218 o
10 2 1 178.661 168.860 18.252 25.421 o
10 2 2 265.061 256.872 14.403 36.091 o
10 2 3 2.508 4.207 2.156 1863.250 o
10 3 0 735.206 769.499 40.165 4.844 o
10 3 1 526.142 494.470 28.028 9.856 o
11 -11 0 1485.440 1357.360 42.997 3.331 o
11 -11 1 80.884 45.033 8.520 114.574 o
11 -10 0 183.154 176.819 10.091 71.627 o
11 -10 1 477.204 441.113 32.909 7.584 o
11 -10 2 372.693 348.308 15.345 29.232 o
11 -10 3 14.400 13.893 3.639 633.696 o
11 -9 0 1142.990 1173.080 33.523 5.341 o
11 -9 1 127.498 114.078 11.607 60.901 o
11 -9 2 70.714 69.167 8.770 108.436 o
11 -9 3 62.523 50.090 7.238 157.111 o
11 -9 4 7.601 5.207 3.979 555.591 o
11 -8 0 187.101 191.675 10.326 68.198 o
11 -8 1 1476.640 1519.020 56.012 2.230 o
11 -8 2 184.147 163.124 14.365 39.373 o
11 -8 3 164.639 168.622 11.302 60.655 o
11 -8 4 821.122 748.023 34.501 6.121 o
11 -7 0 163.194 164.163 11.145 62.314 o
11 -7 1 10.725 5.159 3.888 575.421 o
11 -7 2 418.577 401.275 33.892 7.310 o
11 -7 3 266.419 259.624 14.171 36.995 o
11 -7 4 33.999 29.070 8.145 131.460 o
11 -6 0 311.792 331.098 17.094 25.764 o
11 -6 1 734.262 715.225 38.134 5.329 o
11 -6 2 230.936 250.394 19.795 21.124 o
11 -6 3 90.749 79.441 8.044 123.265 o
11 -6 4 558.770 514.357 24.346 12.247 o
11 -5 0 632.086 556.421 78.668 1.424 o
11 -5 1 242.256 212.526 14.408 37.196 o
11 -5 2 534.636 571.856 76.632 1.506 o
11 -5 3 360.300 319.506 21.877 16.568 o
11 -5 4 14.304 10.222 6.296 223.349 o
11 -4 0 665.427 646.385 56.175 2.697 o
11 -4 1 880.979 853.502 33.377 6.224 o
11 -4 2 38.983 37.865 6.202 217.444 o
11 -4 3 53.627 53.078 6.447 195.666 o
11 -4 4 119.576 120.401 16.291 32.498 o
11 -4 5 193.346 182.802 15.869 32.571 o
11 -3 0 12.622 15.899 10.814 76.887 o
11 -3 1 481.905 501.221 37.684 5.879 o
11 -3 2 792.151 751.388 29.323 7.961 o
11 -3 3 5.872 6.741 2.599 1259.560 o
11 -3 4 423.238 405.725 30.232 8.999 o
11 -2 0 102.252 113.339 12.325 55.487 o
11 -2 1 816.658 897.129 44.770 3.897 o
11 -2 2 9.478 12.011 3.495 698.888 o
11 -2 3 737.077 760.779 23.273 11.341 o
11 -2 4 274.254 260.898 10.450 58.491 o
11 -1 0 6.085 9.246 5.030 351.355 o
11 -1 1 953.775 968.305 36.336 5.247 o
11 -1 2 419.351 484.841 18.662 20.096 o
11 -1 3 1.838 5.397 2.639 1263.880 o
11 0 0 930.987 979.287 30.516 6.817 o
11 0 1 5.265 3.920 3.230 841.681 o
11 0 2 171.432 158.549 8.632 93.936 o
11 1 0 58.427 43.720 6.003 222.090 o
11 1 1 721.451 733.707 36.551 5.733 o
12 -9 0 99.415 85.245 12.873 51.633 o
12 -9 1 533.253 502.484 32.347 7.657 o
12 -8 0 7.610 8.848 5.805 264.590 o
12 -8 1 41.939 33.330 8.894 110.068 o
12 -7 0 115.083 109.009 12.195 56.215 o
12 -7 1 151.273 135.464 16.431 31.483 o
12 -6 0 63.937 73.504 9.893 87.016 o
12 -6 1 402.587 399.838 27.502 10.742 o
12 -6 2 402.632 358.957 25.045 12.770 o
12 -5 0 816.654 920.948 58.609 2.410 o
12 -5 1 13.064 6.317 5.922 252.885 o
12 -5 2 93.013 76.095 8.510 111.499 o
12 -4 0 103.020 97.480 9.074 97.327 o
12 -4 1 518.550 482.034 19.787 17.371 o
12 -4 2 373.218 377.696 13.540 34.666 o
12 -3 0 170.367 169.490 15.640 33.941 o
12 -3 1 8.372 9.082 2.702 1143.550 o
12 -3 2 139.147 128.636 9.258 88.908 o
12 -2 0 1.465 1.132 1.752 2866.490 o
12 -2 1 516.204 470.385 18.283 19.613 o
12 -1 0 2274.710 2393.380 94.327 0.821 o
